# Supplementary material for: Fecal microbiota transplantation augments 5-fluorouracil efficacy in pancreatic cancer via gut microbiota modulation
Source: Front Microbiol. 2025 Sep 25;16:1548027. doi: 10.3389/fmicb.2025.1548027 (PMC12507756; doi:10.3389/fmicb.2025.1548027)
Supplement: Supplementary file 1 [file Supplementary_file_1.zip]

Archive with 19 entries (18 files):
- Supplementary materials/
- Supplementary materials/.DS_Store
- __MACOSX/Supplementary materials/._.DS_Store
- Supplementary materials/FMT.csv
- __MACOSX/Supplementary materials/._FMT.csv
- Supplementary materials/Surviving numbers .docx
- __MACOSX/Supplementary materials/._Surviving numbers .docx
- Supplementary materials/WB-wholegelcontrol.pptx
- __MACOSX/Supplementary materials/._WB-wholegelcontrol.pptx
- Supplementary materials/csv file legends.docx
- __MACOSX/Supplementary materials/._csv file legends.docx
- Supplementary materials/MODEL.csv
- __MACOSX/Supplementary materials/._MODEL.csv
- Supplementary materials/SHAM.csv
- __MACOSX/Supplementary materials/._SHAM.csv
- Supplementary materials/5FU.csv
- __MACOSX/Supplementary materials/._5FU.csv
- Supplementary materials/FMT+5FU.csv
- __MACOSX/Supplementary materials/._FMT+5FU.csv
