# Supplementary material for: Fecal microbiota transplantation augments 5-fluorouracil efficacy in pancreatic cancer via gut microbiota modulation
Source: Front Microbiol. 2025 Sep 25;16:1548027. doi: 10.3389/fmicb.2025.1548027 (PMC12507756; doi:10.3389/fmicb.2025.1548027)
Supplement: Supplementary file 1 [file Supplementary_file_1.zip › Supplementary materials/FMT.csv]

Acetatifactor_muris	Akkermansia_muciniphila	Alistipes_sp_timonensis	Anaerotruncus_colihominis	Asaccharobacter_sp_nov	Bacillus_thermoamylovorans	Bacteroidales_fam_nov	Bacteroides_acidifaciens	Bacteroides_ovatus	Bacteroides_sartorii	Bacteroides_sp_nov	Bacteroides_vulgatus	Bifidobacterium_animalis	Blautia_coccoides	Blautia_sp_nov	Cellulosimicrobium_cellulans	Clostridiales_gen_nov	Clostridium_bifermentans	Clostridium_boltae	Clostridium_clostridioforme	Clostridium_cluster_IV_gen_nov	Clostridium_cochlearium	Clostridium_cocleatum	Clostridium_innocuum	Clostridium_perfringens	Clostridium_ramosum	Clostridium_sordelli	Clostridium_sp_nov	Clostridium_sp_tertium	Clostridium_symbiosum	Coprobacillus_sp_nov	Enterococcus_faecalis	Enterococcus_gallinarum	Enterococcus_hirae	Enterorhabdus_caecimuris	Enterorhabdus_mucosicola	Escherichia_coli	Eubacterium_sp_nov	Eubacterium_sp_nov.1	Flavonifractor_plautii	Intestinimonas_butyriciproducens	Lachnospiraceae_gen_nov	Lactobacillus_apodemi	Lactobacillus_johnsonii	Lactobacillus_murinus	Lactobacillus_paracasei	Lactobacillus_reuterii	Lactobacillus_rodentium	Lactobacillus_taiwanensis	Murimonas_intestini
0	20	0	0	0	0	0	0	0	0	0	0	0	0	0	0	0	1	0	0	0	0	0	0	0	0	0	0	0	0	0	0	0	1	0	0	1120	0	0	0	0	0	0	0	0	0	0	21	0	0
0	3	0	0	47	0	0	0	0	0	0	0	0	0	0	0	0	0	0	0	5	0	52	0	0	0	0	0	0	0	0	0	0	0	27	0	0	0	0	0	0	0	1852	0	0	0	276	0	0	0
0	2401	0	0	6	0	0	0	1	0	0	0	13	1	0	0	0	0	0	0	11	0	3	0	0	0	0	0	0	0	13	1	0	0	0	0	0	0	0	0	0	0	0	0	26	0	0	0	0	0
0	8	0	0	0	12	0	0	2	0	20	4	1	3	0	55	0	0	0	0	1	0	0	0	0	8	0	0	32	2	0	0	668	0	0	0	6	0	2	26	0	0	0	0	1889	0	155	0	0	0
0	3	0	0	0	0	177	1954	0	0	3	13	87	1	0	0	0	0	0	0	3	0	0	0	2	0	0	0	2	0	0	5	0	0	0	1	7	0	0	2	0	0	0	2	54	0	0	0	0	0
1	328	14	0	0	0	0	338	0	15	1	22	0	7	0	0	7	0	0	14	24	0	0	0	15	155	0	11	615	10	0	0	51	0	0	0	80	12	40	146	0	0	0	108	67	0	30	0	0	0
0	3	0	0	0	0	0	0	0	0	0	0	0	0	0	0	0	0	0	0	0	0	0	0	0	0	0	0	0	0	0	0	0	0	0	0	1214	0	0	0	0	0	0	0	0	0	0	57	0	0
0	32	0	0	0	0	72	0	0	0	0	0	0	0	0	0	0	442	0	0	0	0	0	0	105	0	0	0	0	109	0	0	0	1106	0	0	111	0	0	0	0	0	0	0	0	0	0	0	0	0
1	0	0	0	0	0	58	100	0	100	33	517	0	18	61	0	0	0	336	0	0	0	0	3	0	37	0	0	0	2	0	0	0	0	0	0	0	10	0	0	0	20	36	48	15	30	65	47	48	42
0	6	0	0	0	0	442	962	0	1	0	0	1002	0	0	0	3	0	0	0	163	0	0	0	0	0	0	0	6	0	0	0	0	0	0	18	16	0	0	0	0	0	0	0	68	0	0	0	0	0
17	44	21	0	7	0	69	498	0	420	0	564	55	0	0	0	2	0	0	0	32	0	21	0	0	0	0	0	36	0	0	3	0	0	0	0	3	0	8	0	0	0	0	291	61	0	47	0	0	0
67	0	0	0	0	0	0	0	20	0	0	0	0	0	0	0	814	0	0	25	2681	0	242	37	0	0	0	0	1	6	359	190	9	0	0	0	95	0	0	2462	0	0	0	241	0	0	0	0	0	0
0	0	0	0	0	0	0	0	0	0	0	0	0	0	0	0	0	1591	0	0	0	0	0	0	0	0	0	0	0	0	0	0	0	0	0	0	0	0	0	0	0	0	0	0	0	0	0	0	0	0
0	0	0	0	0	0	0	0	0	0	0	0	0	0	0	0	0	2175	0	0	0	0	0	0	0	0	0	0	0	0	0	0	0	0	0	0	19	0	0	0	0	0	0	0	0	0	0	0	0	0
0	651	0	0	0	0	24	0	1	0	0	0	286	0	0	0	12	0	0	0	43	0	99	0	0	0	0	0	229	0	0	0	0	0	0	2	0	0	0	0	0	0	0	93	32	0	12	0	0	0
0	36	0	0	0	0	2	0	0	3	16	78	0	3	0	0	0	0	0	2	0	0	0	6	7	289	0	0	324	2	0	62	0	0	0	0	36	0	4	99	0	0	0	28	10487	0	1	0	0	0
0	18	0	0	0	0	0	0	0	0	0	0	166	0	0	0	0	0	0	0	1	0	2	0	0	0	0	0	3	0	0	0	0	0	0	0	0	0	0	0	0	0	0	753	0	0	332	29	0	0
1	0	0	0	0	0	0	0	0	0	0	0	4	0	0	0	16	0	0	84	133	0	0	0	0	0	0	0	0	0	0	2600	0	0	0	14	32	0	0	4	0	0	0	415	260	0	736	0	0	0
0	128	5	0	0	0	7	0	0	0	0	0	460	0	0	0	0	0	0	0	2	0	11	0	0	0	0	0	5	0	0	11	0	0	0	0	0	0	0	5	0	0	0	615	0	0	0	77	0	0
0	564	0	0	0	0	164	0	0	0	0	0	1	2	0	0	0	0	0	1	3	0	0	0	0	0	0	0	0	0	1	0	0	1	1	2	0	0	0	0	0	0	0	675	0	0	0	0	0	0
0	0	0	0	0	0	25	61	10	14	30	0	0	0	0	0	0	0	0	0	0	0	0	0	0	0	0	0	0	0	0	0	0	0	0	0	1056	0	0	0	0	0	78	17	3	36	97	75	0	6
0	1691	0	16	0	0	0	0	0	0	6602	0	2	0	0	0	13	0	0	0	50	0	0	0	0	0	0	0	0	0	0	0	0	0	0	8	4	0	45	0	16	0	0	9	14	0	11	0	0	0
0	4	0	0	0	0	0	0	0	0	0	0	0	0	0	0	0	0	0	0	0	0	0	0	0	0	0	0	0	0	0	0	0	0	0	0	1344	0	0	0	0	0	1	70	83	6	6	67	61	91
15	0	0	0	0	0	0	0	0	0	0	1	0	0	0	0	0	0	0	0	134	0	634	0	0	0	0	0	0	0	378	0	0	0	0	0	0	0	0	0	29	0	0	3	1	0	0	92	0	0
0	0	0	0	28	0	0	0	2	0	0	0	0	0	0	0	0	0	0	0	0	0	0	0	0	0	0	0	0	0	0	0	0	0	0	0	0	0	0	0	0	0	5355	0	9	0	1154	0	0	0
0	156	35	0	0	0	243	642	0	6	0	248	130	0	0	0	0	0	0	0	0	0	2	0	0	0	0	0	11	0	0	0	0	0	0	3	0	0	1	0	0	0	0	195	60	0	55	0	0	0
0	95	0	0	1	0	9	0	0	0	2	0	0	0	0	0	0	0	0	0	0	0	5	0	0	0	0	0	0	0	0	0	0	0	0	0	0	0	0	0	0	0	500	606	0	0	123	19	0	0
0	261	0	0	0	0	0	0	0	0	0	0	0	0	0	0	0	0	0	0	0	0	19088	0	0	0	0	0	0	0	0	25	0	0	0	0	0	0	0	0	0	0	0	0	0	0	0	0	0	0
0	0	3	0	0	0	62	1358	0	0	0	1979	1	0	38	0	5	24	0	0	0	0	0	0	0	0	0	0	0	0	0	0	0	3	0	0	0	0	0	0	0	0	0	0	2	0	0	0	6	9
1	1	0	0	0	0	0	0	0	0	0	2	1	0	0	0	69	0	0	0	255	0	28	0	0	0	0	0	880	0	71	1	0	0	0	1	0	0	0	1	0	0	0	1	0	0	0	86	94	0
3	7	0	0	0	0	0	0	0	0	2	1	0	0	0	0	0	0	0	0	0	0	0	0	0	0	0	0	4	0	0	0	4	0	0	0	458	1	0	1	0	0	0	4	921	0	32	0	0	0
0	3462	75	0	0	0	1024	0	0	0	257	0	13	11	0	0	0	0	0	0	0	0	426	491	0	0	0	0	73	0	2	38	0	0	0	1	0	0	0	0	0	0	0	40	0	0	22	0	0	0
0	6	3	2	0	0	0	3	0	181	404	0	0	0	0	0	0	0	0	0	230	0	3	15	0	0	0	0	0	24	0	0	0	0	0	0	295	0	0	0	0	0	0	0	0	0	0	0	0	0
0	12	0	0	0	0	0	1	1	0	10	4	36	0	0	0	2	0	0	0	3	0	0	0	0	0	0	0	0	0	3	0	0	0	0	0	830	0	0	0	0	0	0	0	439	0	2	96	91	0
0	3	7	0	7	0	24	0	0	0	16	0	295	0	0	0	1	0	0	0	24	0	0	0	0	0	0	0	115	0	0	0	0	0	0	0	0	0	9	0	0	0	0	1031	137	0	228	0	0	0
0	96	0	0	0	0	0	0	0	0	0	0	0	0	0	0	0	334	0	0	0	0	0	0	0	0	0	0	0	0	0	0	0	0	0	0	0	0	0	0	0	0	0	0	0	0	0	0	0	0
0	740	0	0	0	0	355	0	0	0	0	0	127	0	0	0	0	0	0	0	0	0	0	0	0	0	0	0	0	0	0	0	1	1	1	0	0	0	0	0	0	0	0	200	0	0	0	0	0	0
0	1	0	0	0	5	0	0	0	0	0	0	0	0	0	0	0	1018	0	0	0	0	0	0	6	1	0	0	0	0	0	0	0	1	0	0	0	0	0	0	1	0	0	0	0	60	0	5	0	0
0	42	0	0	0	0	40	0	0	0	0	0	0	0	0	0	0	1543	0	0	0	0	0	0	23	0	0	0	0	0	0	0	0	0	0	0	0	0	0	0	0	0	0	0	0	0	0	0	0	0
0	3	0	0	0	0	0	0	139	0	0	1053	0	2	0	0	0	2	21	0	0	0	0	3	19	1	0	0	0	10	0	0	0	0	0	0	6	0	0	0	0	6	41	89	15	19	95	38	50	48
0	2	0	0	0	0	0	0	0	0	0	0	0	0	0	0	0	1065	0	0	0	0	0	0	0	1	0	0	0	0	0	0	0	0	0	0	0	0	0	0	0	0	71	15	59	82	42	2	45	58
1	35	0	0	0	18	0	0	27	0	0	9	0	2	0	33	0	0	0	0	0	0	0	1	0	57	0	0	65	2	0	0	487	0	0	0	5	7	3	54	0	0	0	10	1316	0	17	0	0	0
1	21586	0	0	0	0	0	0	14	0	0	3	1	3	0	0	0	0	0	2	0	0	0	1	0	6	0	0	17	0	0	0	0	0	0	0	9	0	0	1	0	0	0	0	9218	0	3	0	0	0
0	2118	0	0	1	0	57	0	1	0	0	0	28	0	0	0	0	0	0	0	0	0	0	0	0	0	0	0	0	0	12	0	0	0	0	0	0	0	0	0	0	0	0	0	17	0	2	0	0	0
0	0	0	0	0	0	0	1	0	0	0	0	1	0	0	0	0	0	0	0	0	0	1	0	0	0	0	0	4	0	0	1069	0	0	0	0	0	0	0	0	0	0	0	16068	40	0	1	0	0	0
0	0	21	0	0	0	7	0	52	0	0	0	0	0	0	0	14	0	0	1	105	0	0	0	0	0	0	0	0	0	0	1085	0	0	0	0	1	0	0	4	0	0	0	0	356	0	550	0	0	0
0	100	0	1	5	0	26	66	0	0	39	0	0	0	0	0	0	0	0	0	6	0	8	0	0	0	0	0	0	0	0	0	0	0	2	0	0	0	0	0	0	0	11	59	39	100	71	91	27	92
0	571	0	0	0	0	0	0	0	0	0	0	2	10	0	0	0	0	0	9	1	0	0	0	0	0	0	0	0	0	1	0	2	0	0	0	101	0	0	0	0	0	0	875	0	0	1	0	0	0
0	2219	0	0	0	0	2	0	0	0	0	0	5	3	0	0	0	0	0	0	0	0	3	6	0	0	0	0	0	0	0	0	0	0	0	7	0	0	0	0	0	0	0	0	322	0	9	0	0	0
0	0	0	1	14	0	0	0	0	0	0	0	733	0	0	0	25	0	0	0	29	0	0	0	0	0	0	0	1151	0	0	1	0	0	0	0	1	0	0	0	5	0	0	1508	0	0	551	0	0	0
0	26	0	0	0	0	0	94	0	0	0	0	0	0	0	0	0	0	0	0	6	0	0	0	0	0	0	0	0	0	0	0	0	0	1	0	0	0	0	0	0	0	0	1312	0	0	0	0	0	0
0	1	0	0	0	0	91	79	74	62	43	0	0	0	0	0	0	12	0	0	0	0	0	0	0	0	0	0	0	0	0	0	0	864	0	0	17	0	0	0	0	0	92	37	39	67	44	2	8	42
0	1050	4	0	0	0	159	0	0	0	72	0	83	314	0	0	0	0	0	0	0	0	524	351	0	0	0	0	15	0	0	278	0	0	0	5	0	0	5	0	0	0	0	1	0	0	0	0	0	0
0	976	6	0	0	0	360	0	0	0	18	0	4	8	0	0	1	0	0	0	45	0	99	3	0	0	0	0	0	0	0	0	0	0	0	1	0	0	0	17	0	0	0	3	28	0	0	0	0	0
0	10	0	0	0	0	282	1061	0	0	52	0	0	0	0	0	0	0	0	0	67	0	0	0	0	0	0	0	0	0	0	0	0	0	0	0	0	0	0	0	0	0	0	0	10	0	0	0	18	0
0	0	0	0	0	0	0	0	0	0	0	0	0	0	0	0	0	0	0	0	42	0	598	0	0	0	0	0	3885	0	297	2	0	0	0	0	0	0	0	1	0	0	0	1810	0	0	0	0	0	0
0	30	0	0	0	0	0	0	0	0	0	0	363	0	0	0	0	0	0	0	5	0	0	0	0	0	0	0	542	0	0	0	0	0	0	0	0	0	0	0	0	0	0	528	1083	0	159	0	0	0
0	77	0	0	0	0	96	0	0	0	0	0	0	0	0	0	0	0	0	0	0	0	0	0	0	0	0	0	0	0	0	0	0	0	0	0	1087	0	0	0	0	0	0	0	0	0	0	84	0	0
0	0	0	0	0	0	0	0	0	0	0	0	25	0	0	0	52	0	0	0	39	0	1047	0	0	0	0	0	2842	0	333	0	0	0	0	0	0	0	0	1	0	0	0	752	1	0	0	0	0	0
0	0	0	0	0	0	54	0	0	0	0	1	0	0	0	0	0	0	0	0	264	0	396	0	0	1	0	0	0	0	104	0	0	0	0	0	1	0	4	0	0	0	0	7598	0	0	0	0	0	0
0	1968	0	0	9	0	72	0	0	0	11	0	311	0	0	0	0	0	0	0	2	0	96	0	0	0	0	0	0	0	0	12	0	0	0	0	0	0	0	0	0	0	0	0	0	0	0	0	0	0
0	3	0	0	0	134	0	3	0	0	1	0	0	0	0	2	0	0	0	0	0	0	0	0	0	4	0	0	8	0	0	0	1126	0	0	0	6	0	0	2	0	0	0	0	516	0	12	0	0	0
0	1013	0	0	0	0	0	0	0	0	0	0	7	0	0	0	0	0	0	0	2	0	2	0	0	0	0	0	3	0	1	0	0	0	0	0	1	0	0	0	0	0	0	159	0	0	0	83	0	0
2	4620	0	0	0	0	0	12	0	0	6335	1	1	0	0	0	14	0	0	0	1	0	0	0	0	0	0	0	0	0	3	0	0	0	0	37	0	0	28	0	0	0	0	182	2	0	114	0	0	0
0	24	0	0	0	0	0	0	18	1	0	71	0	0	0	0	0	0	0	0	5	0	0	0	0	103	0	0	198	0	0	19	0	0	0	0	46	0	1	51	0	0	0	5	2274	0	4	0	0	0
3	54	0	0	0	7	0	0	2	0	0	367	0	33	0	0	0	0	43	0	0	0	0	4	0	0	0	0	1	8	0	0	0	0	0	0	99	2	0	0	0	22	0	0	0	64	0	77	0	0
0	5	0	0	0	114	0	0	0	0	12	0	0	0	0	3	0	0	0	0	0	0	0	0	2	0	0	0	6	0	0	0	867	0	0	0	358	0	0	2	0	0	0	0	417	0	22	0	0	0
3	1	0	0	0	0	0	9	0	330	0	0	10	74	53	0	29	0	0	0	546	0	1	0	35	0	16	0	14	0	0	39	0	0	0	0	8	0	36	371	181	0	0	508	95	0	159	0	0	0
0	824	15	0	0	0	56	96	0	1	0	6	264	0	0	0	0	0	0	0	4	0	4	0	0	0	0	0	0	0	0	0	1	0	0	0	0	0	0	0	1	0	0	17	251	0	0	0	0	0
0	2167	30	0	1	0	231	0	0	0	144	0	45	4	0	0	0	0	0	0	0	0	540	0	0	0	0	0	7	0	0	4	0	0	0	1	0	0	0	0	0	0	0	30	0	0	0	0	0	0
0	33	0	0	0	0	82	0	0	0	0	0	0	0	0	0	0	233	0	0	0	0	0	0	171	0	0	0	0	91	0	0	0	1	0	0	0	0	0	0	0	0	0	0	0	0	0	0	0	0
0	1	0	0	0	0	0	0	0	0	0	577	0	0	9	0	0	0	0	0	0	0	0	6	0	67	0	0	0	0	0	0	0	1	0	0	303	0	0	0	0	2	33	74	20	41	5	84	26	32
0	0	0	0	0	0	0	0	0	0	0	0	0	0	0	0	15	0	0	0	0	0	3083	0	0	0	0	0	0	0	667	0	8792	0	0	0	0	0	0	4	0	0	0	23	0	0	0	0	0	0
0	89	0	0	0	0	0	0	0	0	0	0	0	0	0	0	0	0	0	0	0	0	0	0	0	0	0	0	0	0	0	0	0	0	0	0	2045	0	0	0	0	0	0	0	0	0	0	0	0	0
0	28	0	0	2	9	5	0	6	0	0	0	663	0	0	0	0	0	0	1	4	0	39	0	0	0	0	0	70	0	0	0	0	0	0	0	0	0	0	0	1	0	0	174	43	75	14	34	0	0
0	103	719	0	0	0	119	0	0	0	0	0	0	655	0	0	0	0	0	0	0	0	0	0	0	0	0	0	0	0	0	7	0	0	0	0	104	0	0	0	0	0	0	176	0	0	720	0	0	0
55	5074	0	0	0	0	0	0	0	0	0	0	9	56	0	0	0	0	0	227	0	0	0	0	3	0	0	0	0	0	0	0	13	0	0	22	78	0	0	0	0	0	0	857	0	0	118	0	0	0
0	890	30	0	16	0	125	960	0	49	0	0	100	0	0	0	0	0	0	0	0	0	0	0	0	0	0	0	4	0	0	0	0	0	0	0	3	0	0	0	0	0	0	312	61	0	29	0	0	0
1	1	0	1	0	0	47	86	19	89	89	475	0	115	170	0	0	0	533	0	0	0	0	11	0	35	0	0	0	0	0	0	0	0	0	0	70	8	0	0	0	26	65	42	50	29	70	35	30	85
0	793	0	0	0	7	0	6	1	10	0	0	0	0	0	0	1	0	0	0	2	0	2	0	0	0	0	0	0	0	0	0	0	0	0	24	0	0	138	0	1	0	0	0	0	4	2	81	0	0
0	2	19	0	0	0	41	177	0	75	0	55	938	11	0	0	0	0	0	0	44	0	0	0	0	0	0	0	3	0	0	0	0	0	0	1	5	0	7	0	0	0	0	24	189	0	0	0	0	0
0	30	2	0	4	0	87	1126	0	19	8	0	0	0	0	0	41	0	0	0	3	0	0	0	0	0	0	0	0	0	0	0	0	0	0	1	1	0	0	0	0	0	0	0	18	0	0	0	152	0
0	1323	0	0	13	0	89	0	0	0	0	0	357	0	0	0	2	0	0	0	21	0	621	0	0	0	0	0	0	0	0	12	0	0	0	0	0	0	0	0	0	0	0	0	0	0	8	0	0	0
0	851	22	0	0	0	95	0	0	0	88	0	19	9	0	0	0	0	0	0	0	0	248	1	1	0	0	0	12	0	0	1	0	0	0	0	0	0	0	0	0	0	0	70	0	0	27	0	0	0
0	14	1	0	0	0	0	0	0	1	26	17	894	0	0	0	1	0	0	0	1	0	0	0	0	0	0	0	0	0	0	0	0	0	0	0	35762	0	0	0	0	0	0	1536	2029	0	27	0	0	0
0	84	0	0	0	0	0	0	0	0	38	22	0	0	0	0	309	0	0	0	9	0	0	0	0	0	0	0	0	0	5	0	0	0	0	0	31980	0	0	0	0	0	0	12	497	0	3	0	0	0
1	31	0	0	0	0	0	0	0	0	7	5	2	5	0	0	0	0	0	0	0	0	0	0	0	38	0	4	59	0	0	0	1	0	0	0	1781	1	0	9	0	0	0	13	2439	0	55	0	0	0
0	3062	0	0	0	0	0	0	0	0	14	0	0	0	0	0	0	0	0	0	0	0	0	0	0	0	0	0	0	0	0	0	0	0	0	0	3	0	0	0	0	0	0	5	0	0	0	0	0	0
0	1001	120	0	4	0	56	0	0	0	23	0	30	0	0	0	2	0	0	0	25	0	10	0	0	0	0	0	3	0	0	2	0	0	0	0	0	0	13	0	0	0	0	20	0	0	9	82	0	0
1	0	6	16	15	3	21	0	3	41	281	0	0	0	0	0	1	0	0	0	350	0	31	0	0	1	0	0	0	0	0	4	0	0	0	0	1	0	0	0	0	0	0	0	0	98	0	90	0	0
12	0	123	0	0	0	12	0	2	0	0	0	0	0	0	0	57	0	0	0	244	0	5	0	0	0	0	0	0	6	0	0	16	0	0	1	3	0	0	0	0	0	0	1	346	0	1776	0	0	0
0	283	0	0	0	7	0	0	1	0	0	0	493	0	0	0	0	0	0	0	1	0	0	0	0	0	0	0	16	0	0	4	0	0	0	8	0	0	0	0	0	0	0	315	0	0	0	72	0	1
0	64	0	0	0	0	0	0	0	0	0	0	0	0	0	0	0	0	0	0	0	0	0	0	0	0	0	0	0	0	0	0	0	0	1	0	1740	0	0	0	0	0	0	0	0	0	0	0	0	0
0	27	0	0	0	0	0	0	0	0	0	0	0	0	0	0	1	0	0	0	0	0	4045	0	0	0	0	0	0	0	0	0	0	0	0	0	0	0	0	0	0	0	0	14	0	0	0	0	0	0
0	24	0	0	0	0	79	0	0	0	0	0	0	0	0	0	0	0	0	0	0	0	0	0	167	0	0	0	0	965	0	0	0	1	0	0	1305	0	0	0	0	0	0	2	97	90	16	78	14	63
0	2091	0	0	0	0	45	0	0	0	0	0	5	0	0	0	3	0	0	0	0	0	13	4	0	0	0	0	0	0	0	0	1	0	0	0	0	0	0	0	0	0	0	112	149	0	107	0	0	0
0	423	0	0	0	0	0	0	0	0	0	0	78	0	0	0	0	0	0	0	0	0	0	0	0	0	0	0	358	0	0	0	0	0	0	26	2	0	0	0	0	0	0	449	558	0	236	0	0	0
0	61	0	0	0	0	68	0	0	0	0	51	0	242	445	0	0	0	145	0	0	0	8	1	1	0	0	0	0	13	0	0	0	9	0	0	10	0	0	8	0	0	0	0	0	0	0	0	0	0
0	4	4	0	7	0	9	0	0	0	3	0	814	0	0	0	0	0	0	0	10	0	13	1	0	1	0	0	290	0	0	0	0	0	0	0	0	0	0	8	0	0	0	105	97	0	21	88	57	0
0	1113	0	0	0	0	0	0	0	0	1	4	0	0	0	0	371	0	0	0	263	0	389	0	0	0	0	0	1	0	37	0	0	0	0	597	0	0	77	0	47	0	0	1	2	0	0	0	0	0
0	11	9	0	0	1	0	0	13	0	0	9	0	0	0	0	0	0	0	1	0	0	0	0	2	119	0	0	203	0	0	0	16	0	0	0	15	0	0	73	0	0	0	0	4767	0	2	0	0	0
2	0	0	0	0	0	93	44	33	84	10	0	0	69	458	0	0	1	7	0	0	0	0	46	91	32	0	0	0	485	0	0	0	1	1	0	2	1	0	0	0	22	77	69	80	14	31	100	59	98
0	1	6	14	0	5	0	324	9	2	0	0	0	0	0	0	0	0	0	0	45	0	58	0	0	1	0	0	16	0	0	0	0	1	0	0	0	0	0	0	0	0	0	0	0	70	0	65	1	0
0	694	5	1	0	0	229	365	0	0	0	0	74	0	0	0	1	0	0	0	2	0	0	0	0	17	0	0	15	0	0	0	0	0	0	0	6	0	0	3	0	0	0	46	521	0	1	0	0	0
0	3752	0	0	0	0	0	31	0	0	0	0	11	0	0	0	0	0	0	0	0	0	1	0	0	0	0	0	0	0	0	1	0	0	0	9	1	0	0	0	0	0	0	497	702	0	608	0	0	0
3	117	6	0	0	0	0	115	0	15	0	19	7	27	0	0	0	0	0	0	2	0	0	1	0	40	0	2	142	0	0	15	0	0	0	0	54	5	32	29	0	0	0	11	0	0	486	0	0	0
0	1	1	0	0	0	12	0	0	0	0	0	3	0	0	0	0	0	0	0	0	0	0	0	0	0	0	0	1213	0	0	0	0	0	0	0	0	0	1	0	0	0	0	20	88	0	3	85	31	0
0	135	0	0	28	0	0	0	1	0	0	0	0	0	0	0	0	0	0	0	0	0	1	0	0	0	0	0	0	0	0	0	0	0	10	0	0	0	0	0	0	0	697	0	1	0	822	0	0	0
0	2050	0	0	0	0	0	0	0	0	0	0	114	11	0	0	0	0	0	0	0	0	45	128	0	0	0	0	0	0	0	0	0	0	0	2	0	0	0	0	0	0	0	431	18	0	66	0	0	0
0	0	0	0	0	45	56	5	0	0	5879	2	402	0	0	0	0	0	0	0	26	0	0	0	0	0	0	0	0	0	0	1	181	0	0	3	1	0	0	0	0	0	0	14	359	0	0	0	0	0
0	2895	0	0	0	0	55	0	0	0	3	0	43	3	0	0	0	0	0	0	1	0	232	0	0	0	0	0	1	0	0	1	0	0	0	0	0	0	0	0	0	0	0	0	13	0	22	0	0	0
54	0	0	0	0	4	0	1	0	0	0	0	1	0	0	0	221	0	0	0	292	0	0	0	0	0	0	0	0	0	71	0	0	0	0	343	0	0	87	38	42	0	0	0	0	0	0	100	0	0
0	12	0	0	0	0	63	0	0	0	0	0	0	0	0	0	0	464	0	0	0	0	0	0	0	0	0	0	0	0	0	0	0	0	0	0	0	0	0	0	0	0	0	0	0	0	0	0	0	0
0	75	0	0	0	0	0	0	0	0	0	0	0	0	0	0	0	0	0	0	0	0	0	0	0	0	0	0	0	0	0	0	1	1	1	0	1418	0	0	0	0	0	0	0	0	0	0	0	0	0
0	5	0	0	0	0	0	0	0	0	0	0	0	0	0	0	0	0	0	0	446	0	0	0	0	0	0	0	10	0	214	0	4	0	0	0	152	0	0	0	45	0	0	2	0	0	0	12	43	0
5	16	0	0	0	0	0	0	10	1	23	8	0	1	0	0	0	0	0	0	1	0	0	0	2	96	0	0	177	0	0	5	0	0	0	0	24	0	0	74	0	0	0	0	10251	0	0	0	0	0
0	0	5	0	0	0	0	20	0	928	0	37	23	119	75	0	17	0	0	0	1025	0	0	0	58	0	35	0	7	0	0	24	0	0	0	1	9	0	5	0	268	0	0	69	46	0	114	0	0	0
0	49	0	0	0	0	22	0	0	0	0	0	0	0	0	0	0	1424	0	0	0	0	0	0	27	0	0	0	0	0	0	0	0	0	0	0	0	0	0	0	0	0	0	68	76	25	75	66	16	55
0	0	0	0	0	0	0	0	0	0	0	0	0	0	0	0	0	0	0	0	0	0	299	0	0	0	147	0	10777	0	0	1102	0	0	0	0	0	0	0	0	0	0	0	3368	0	0	0	0	0	0
0	0	0	0	0	0	65	0	0	0	0	0	0	0	0	0	0	0	0	0	0	0	5	21	5	0	0	0	0	0	0	0	0	0	0	0	0	0	0	0	0	0	0	4034	0	0	1621	0	0	0
0	0	0	0	19	0	767	43	0	0	3	0	0	0	0	0	0	0	0	0	0	0	0	0	0	0	0	0	0	0	0	0	0	0	21	0	0	0	0	0	0	0	1076	7133	0	0	1034	0	5	0
0	94	0	0	0	0	1	0	0	0	0	0	0	0	0	0	0	1713	0	0	0	0	0	0	0	0	0	0	0	0	0	0	0	1	0	0	0	0	0	0	0	0	0	0	0	0	0	0	0	0
0	0	17	0	9	0	106	0	0	0	0	8	0	0	0	0	0	3856	0	0	0	0	0	0	0	0	0	0	100	0	0	155	0	0	0	0	2456	0	0	0	0	0	0	0	45	0	0	0	0	0
0	0	0	4	0	0	0	0	0	0	0	0	0	0	0	0	0	0	0	0	0	0	733	0	0	0	0	0	10960	0	0	226	0	0	0	0	0	0	0	0	0	0	0	1349	0	0	0	0	0	0
0	12	0	0	0	0	0	0	12	0	0	22	0	0	0	0	0	0	0	0	0	0	0	0	0	29	0	0	35	0	0	1	0	0	0	0	30	0	0	16	0	0	0	2	4597	0	0	0	0	0
0	0	0	0	0	0	134	0	0	0	0	0	0	10	0	0	0	0	0	0	0	0	0	57	0	0	0	0	0	0	0	5	0	0	0	0	0	0	0	0	0	0	0	2577	0	0	73	0	0	0
0	569	0	0	0	0	99	0	0	0	11	0	452	0	0	0	1	0	0	0	0	0	9	0	0	0	0	0	90	0	0	3	0	0	0	1	0	0	0	0	0	0	0	0	11	0	59	32	0	0
0	567	0	0	0	0	94	0	0	0	5	0	387	2	0	0	0	0	0	0	2	0	30	0	0	0	0	0	455	0	0	0	0	0	0	0	0	0	0	0	0	0	0	264	0	0	0	0	0	0
0	42	0	0	0	0	59	0	0	0	0	0	0	0	0	0	0	0	0	0	0	0	0	0	0	0	0	0	0	0	0	0	0	0	0	0	1395	0	0	0	0	0	0	0	0	0	0	0	0	0
9	4061	0	0	0	0	238	0	0	0	9	0	54	7	0	0	7	0	0	0	14	0	593	4	0	0	0	0	232	0	0	8	0	0	0	0	0	0	0	41	0	0	0	155	36	0	33	0	0	0
1	1106	0	0	0	0	111	0	0	0	7	0	23	0	0	0	20	0	0	0	15	0	0	0	0	0	0	0	0	0	0	0	0	0	0	4	0	0	6	8	0	0	0	267	18	0	26	0	0	0
19	0	0	0	0	0	0	0	0	0	0	0	0	0	0	0	291	0	0	0	618	0	95	0	0	0	0	0	3175	0	8	0	0	0	0	0	0	0	0	292	0	0	0	711	1	0	0	0	0	0
0	66	0	0	0	0	0	0	0	0	0	0	0	0	0	0	0	289	0	0	0	0	0	0	0	0	0	0	0	0	0	0	0	0	0	0	0	0	0	0	0	0	0	0	0	0	0	0	0	0
1	1245	0	0	0	0	0	24	0	0	0	27	216	0	0	0	0	0	0	0	3	0	51	0	0	0	0	0	0	0	0	0	2	0	0	3	1	0	0	0	0	0	0	0	351	0	0	0	0	0
0	601	0	0	0	0	0	0	0	0	0	0	0	0	0	0	0	0	0	1166	0	0	0	0	0	0	0	0	0	0	0	0	0	0	0	0	0	0	0	0	0	0	0	684	0	0	1	0	0	0
0	1109	0	0	2	0	55	0	0	0	9	0	7	0	0	0	0	0	0	0	30	0	0	0	0	0	0	0	1	0	0	2	0	0	0	0	0	0	0	0	0	0	0	0	7	0	1	66	0	0
0	270	0	0	0	0	0	0	0	0	0	0	36	0	0	0	1	0	0	0	1	0	20	0	0	0	0	0	0	0	0	0	0	0	0	4	0	0	0	0	0	0	0	3439	0	0	306	0	0	0
0	1453	0	0	0	0	0	0	0	0	0	0	0	4933	0	0	0	0	0	0	0	0	0	0	0	0	0	0	0	0	0	13	0	0	0	0	0	0	0	0	0	0	0	0	0	0	0	0	0	0
0	255	23	0	0	0	0	352	0	5	0	34	4	17	0	0	0	0	0	5	6	0	0	10	0	154	0	1	211	11	0	27	1	0	0	0	106	1	6	89	0	0	0	34	21	0	9	0	0	0
0	58	0	0	0	4	0	0	0	0	0	0	0	0	0	0	0	0	0	0	0	0	0	0	0	0	0	0	0	0	0	0	0	0	0	0	1030	0	0	0	0	0	0	0	0	0	0	42	1	0
0	946	0	0	0	0	0	0	0	0	0	0	0	0	0	0	0	0	0	0	0	0	0	0	0	0	0	0	0	0	0	0	0	0	0	12	0	0	2	0	0	0	0	0	0	0	1438	0	0	0
0	1314	4	0	0	0	0	0	0	0	0	0	2	7	0	0	0	0	0	0	0	0	5	0	0	0	0	0	0	0	0	0	0	0	0	2	0	0	1	0	0	0	0	148	1	0	34	0	0	0
0	2043	2	0	3	0	0	0	0	0	0	0	40	0	0	0	0	0	0	0	0	0	2	0	0	0	0	0	0	0	0	0	0	0	0	0	0	0	0	0	0	0	0	60	0	0	43	0	0	0
4	0	0	0	0	0	0	0	0	0	0	0	0	2	0	0	0	0	0	0	0	0	0	0	0	0	0	0	0	0	0	79191	4828	0	0	0	0	0	0	0	0	0	0	6296	0	0	0	30	0	0
0	7320	0	0	0	0	0	0	0	0	0	0	4	237	0	0	0	0	0	0	0	0	1	0	0	0	0	0	0	0	0	74	0	0	0	0	0	0	0	0	0	0	0	0	14	0	51	0	0	0
0	709	3	0	2	0	65	0	0	0	10	0	179	5	0	0	0	0	0	0	0	0	248	0	0	0	0	0	104	0	5	2	0	0	0	0	0	0	0	0	0	0	0	137	0	0	121	0	0	0
0	20	0	0	0	1	7	0	8	0	0	0	400	0	0	0	0	0	0	0	14	0	10	0	0	0	0	0	356	0	0	1	0	0	0	1	0	0	0	0	0	0	0	275	0	66	0	45	0	1
0	1	0	0	0	0	92	92	56	1	38	173	0	76	683	0	0	0	180	4	0	0	5	213	0	410	0	0	0	11	0	1	0	3	0	0	1150	18	0	4	0	60	62	12	59	56	98	43	38	66
0	1	0	0	0	10	0	0	7	0	0	12	0	0	0	0	0	0	0	0	0	0	0	3	0	1	0	0	4	0	0	0	0	0	0	0	742	0	0	0	1	0	0	0	0	40	0	42	0	0
0	18	0	0	1	3	0	2	0	0	5526	1	1784	7	0	0	0	0	0	0	21	0	0	0	0	4	0	0	3	0	0	130	0	0	0	16	98	0	0	0	1	0	0	145	269	0	21	0	0	0
0	62	0	0	0	0	90	0	0	0	0	0	0	0	0	0	0	0	0	0	0	0	0	0	0	0	0	0	0	0	0	0	0	0	0	0	1762	0	0	0	0	0	0	0	0	0	0	0	0	0
0	235	63	0	0	0	156	582	0	28	0	0	90	0	0	0	0	0	0	0	9	0	0	0	0	0	0	0	277	0	0	0	0	0	0	2	0	0	9	0	0	0	0	211	53	0	23	0	0	0
0	1352	0	0	0	0	0	2	0	0	654	1	910	0	0	0	0	0	0	0	64	0	0	0	0	0	0	0	2	0	0	170	0	0	0	9	0	0	0	2	0	0	0	348	121	0	9	0	0	0
0	3218	0	0	0	0	0	0	3	0	0	0	0	24	0	0	0	0	0	9	0	0	0	0	0	0	0	0	0	0	0	21	0	0	0	0	0	0	0	0	0	0	0	0	0	0	1	0	0	0
0	1732	0	0	0	0	13	0	0	0	0	0	32	0	0	0	0	0	0	0	0	0	0	0	0	0	0	0	247	0	0	0	0	0	0	0	0	0	0	0	0	0	0	574	183	0	67	0	0	0
0	1093	0	0	0	0	0	4	0	0	0	0	1	0	0	0	0	0	0	0	1	0	1	0	0	0	0	0	0	0	0	0	0	0	0	1	0	0	32	0	0	0	0	0	1151	0	6	0	0	0
0	84	75	0	13	0	413	17	0	0	0	2687	158	0	0	0	0	0	0	0	0	0	7	0	0	0	0	0	134	0	0	0	1	0	0	0	4	0	0	0	0	0	0	358	517	0	232	0	0	0
0	13	0	0	0	0	0	8	0	0	0	5	0	0	0	0	0	0	0	0	0	0	0	0	2	40	0	0	41	0	0	0	7	0	0	0	2	0	2	27	0	0	0	0	2457	0	6	0	0	0
0	877	0	0	16	0	37	0	0	0	0	0	476	1	0	0	0	0	0	0	3	0	55	0	0	0	0	0	66	0	0	23	0	0	0	0	0	0	0	0	0	0	0	0	24	0	17	0	0	0
0	63	0	0	0	0	0	0	0	0	0	0	4	0	0	0	0	0	0	0	0	0	0	0	0	0	0	0	1	0	2	0	0	0	0	0	27	0	0	0	0	0	0	489	696	0	0	7	0	0
0	896	0	0	0	0	368	0	0	0	0	0	0	0	0	0	0	0	0	1	0	0	0	0	0	0	0	0	0	0	0	0	0	0	0	0	0	0	0	0	0	0	0	9	0	0	0	46	0	0
0	36	39	0	0	0	36	0	0	0	14	0	51	0	0	0	0	0	0	0	1	0	107	0	0	0	0	0	561	0	2	10	0	0	0	0	0	0	4	0	0	0	0	1250	0	0	114	0	0	0
0	76	0	0	0	0	0	0	0	0	0	0	0	0	0	0	0	1431	0	0	0	0	0	0	0	0	0	0	0	0	0	0	1	0	1	0	0	0	0	0	0	0	0	0	0	0	0	0	0	0
0	0	0	0	0	0	22	0	0	0	0	0	0	0	0	0	17	0	0	0	41	0	321	0	0	0	0	0	7908	0	27	1	0	0	0	0	0	0	0	1	0	0	0	3326	0	1	0	0	0	0
25	4936	0	0	0	0	0	3	0	0	0	1	0	54	0	0	0	0	0	843	0	0	0	7	0	0	0	0	0	0	0	0	1	0	0	0	5	0	0	0	0	0	0	0	0	0	84	0	0	0
0	46	0	0	0	0	0	0	0	0	0	0	0	1	0	0	236	0	0	0	533	0	187	0	0	0	0	0	0	0	90	3	82	0	0	0	0	0	0	145	0	0	0	58	0	0	0	57	0	0
1	5645	0	0	0	0	0	0	0	0	0	0	0	294	0	0	0	0	0	855	0	0	0	0	0	0	0	0	0	0	0	0	0	0	0	0	0	0	0	0	0	0	0	0	0	0	80	0	0	0
0	13	76	0	0	0	13	589	0	0	1	374	0	0	0	0	0	141	0	0	52	0	2	1	0	0	0	0	23	0	0	0	0	0	0	0	0	0	0	0	0	0	0	31	0	0	2	0	0	0
1	101	9	0	0	0	0	1	8	0	118	70	17	38	0	0	0	0	0	0	0	0	0	8	3	44	0	4	103	2	0	0	26	0	0	0	58	7	32	59	0	0	0	5	8775	0	1076	0	0	0
0	85	238	0	1	0	99	0	41	0	0	0	0	0	0	0	17	0	0	11	260	0	0	0	0	0	0	0	0	4	0	0	4	0	0	2	0	0	0	28	0	0	0	93	933	0	200	0	0	0
0	157	12	0	0	0	0	0	171	2	1	76	3	32	0	0	0	0	0	20	0	0	0	7	0	49	1	0	132	2	0	1	19	0	0	0	193	17	64	61	0	0	0	6	0	0	1254	0	0	0
0	0	0	0	0	0	0	0	0	0	0	0	0	0	0	0	1630	0	0	0	6141	0	9251	0	0	0	0	0	0	0	24152	331	48	0	0	0	0	0	0	31588	0	0	0	33	0	0	0	2	0	0
0	1743	0	0	0	0	0	0	0	0	0	0	1	178	0	0	1	0	0	477	0	0	0	0	0	0	0	0	0	0	0	0	0	0	0	0	54	0	0	0	0	0	0	839	0	0	0	0	0	0
1	312	46	0	0	0	101	455	0	198	0	0	251	1	0	0	0	0	0	0	5	0	0	0	0	20	0	0	318	0	0	0	2	0	0	0	18	1	0	16	0	0	0	63	140	0	8	0	0	0
6	0	25	7	8	0	5	0	0	239	812	0	0	0	0	0	0	0	0	0	296	0	19	0	0	0	0	0	0	13	0	0	0	0	0	23	0	0	0	0	0	0	0	0	0	0	0	0	0	0
0	0	0	0	0	0	7	0	0	0	0	0	0	507	192	0	0	0	40	0	0	0	0	501	0	0	0	0	0	8	0	1	1	34	0	0	184	0	0	0	0	0	0	0	0	0	0	0	0	0
0	1	0	0	0	0	0	0	0	0	113	0	0	0	0	0	0	0	0	0	19	0	0	1	0	0	0	0	0	0	0	0	0	0	0	0	0	0	0	0	0	0	88	17	32	34	100	72	85	9
0	22	0	0	0	0	1	0	0	0	19	11	0	0	0	0	0	0	0	0	4	0	0	0	0	101	0	2	95	0	0	0	8	0	0	0	48	0	0	62	0	0	0	4	6675	0	0	0	0	0
0	15	0	0	0	32	0	24	2	0	5979	0	1653	0	0	0	0	0	0	0	153	0	0	0	0	0	0	0	5	0	0	187	0	0	0	0	1	0	0	0	0	0	0	373	243	0	17	0	0	0
30	335	0	2	1	0	0	6	0	0	4854	1	1844	0	0	0	36	0	0	0	39	0	0	0	0	0	0	0	0	0	0	1	0	0	0	56	46	0	0	1	0	0	0	1101	320	0	172	0	0	0
1	1697	0	0	0	0	0	0	0	0	0	0	3	90	0	0	4	0	0	0	0	0	11	0	0	0	0	0	0	0	0	0	0	0	0	0	0	0	0	0	0	0	0	126	0	0	0	0	0	0
0	11	0	0	0	0	0	0	0	0	0	0	0	0	0	0	0	0	0	1965	0	0	0	0	0	0	0	0	0	0	0	0	0	0	0	0	0	0	0	0	0	0	0	0	0	0	0	0	0	0
0	25	0	0	0	0	0	0	0	0	0	0	0	0	0	0	0	1699	0	0	0	0	0	0	0	0	0	0	0	0	0	0	0	0	0	0	12	0	0	0	0	0	0	0	0	0	0	0	0	0
0	2193	75	0	1	0	429	0	0	0	0	0	33	0	0	0	0	0	0	0	0	0	25	0	0	0	0	0	0	0	0	0	0	0	0	0	5	0	0	0	0	0	0	1016	0	0	220	0	0	0
2	1	0	0	0	0	33	98	25	18	78	64	0	19	276	0	0	0	218	0	0	0	0	96	0	45	0	0	0	1	0	0	0	0	0	0	190	1	0	8	0	24	79	37	62	97	97	73	9	37
0	1993	3	0	0	0	0	392	0	0	0	14	0	337	0	0	0	0	0	8	0	0	0	208	0	0	0	0	0	0	0	0	56	0	0	0	325	0	0	0	0	0	0	0	0	0	40	0	0	0
0	7	0	0	0	0	10	0	0	0	0	0	0	0	0	0	0	270	0	0	0	0	0	0	0	0	0	0	0	0	0	0	0	0	0	0	0	0	0	0	0	0	0	0	0	0	0	0	0	0
0	814	56	0	3	0	29	714	0	159	0	0	1	3	0	0	0	0	0	0	12	0	0	0	0	5	0	2	23	3	0	0	3	0	0	0	8	0	1	3	0	0	0	3	179	0	2	0	0	0
0	3005	0	0	0	0	0	0	0	0	0	0	0	0	0	0	0	0	0	379	0	0	0	0	0	0	0	0	0	0	0	0	13	0	0	0	0	0	0	0	0	0	0	0	0	0	0	0	0	0
0	59	0	0	0	0	44	0	0	0	14	0	538	0	0	0	0	0	0	0	7	0	518	0	0	0	0	0	244	0	0	0	0	1	0	0	0	0	0	2	0	0	0	206	0	0	5	0	0	0
0	3977	66	0	0	0	666	0	10	0	0	0	60	0	0	0	0	0	0	0	0	0	656	415	0	0	0	0	32	0	0	227	0	0	0	0	0	0	0	0	0	0	0	397	0	0	133	0	0	0
0	174	18	0	0	0	59	147	0	41	0	375	0	0	0	0	3	0	0	0	69	0	0	0	0	0	0	0	33	0	0	0	0	0	0	0	0	0	0	0	8	0	0	180	63	0	5	63	0	0
3	868	12	0	2	0	27	234	0	30	10	0	0	143	0	0	40	0	0	0	26	0	0	0	0	0	0	0	0	0	0	0	0	0	5	1	0	0	0	0	0	0	0	7	20	0	10	0	0	0
0	3430	0	0	0	0	141	0	0	0	32	0	108	19	0	0	8	0	0	0	16	0	299	17	0	0	1	0	22	0	0	10	0	0	0	6	0	0	0	28	0	0	0	57	55	0	96	0	0	0
0	5	0	0	0	0	0	0	33	0	0	0	0	0	0	0	0	0	0	0	0	0	0	0	5	51	0	0	93	0	0	0	2	0	0	0	12	0	0	51	0	0	0	0	4582	0	0	0	0	0
0	0	0	0	0	0	0	0	0	0	0	0	0	0	0	0	0	0	0	0	0	0	2	0	0	0	0	0	6	0	0	71	0	0	0	0	0	0	0	0	0	0	0	0	12298	0	0	0	0	0
0	4	0	0	0	0	34	0	382	0	0	797	0	0	0	0	0	0	1	0	0	0	0	0	0	2	0	0	0	0	0	0	0	0	0	0	2	0	0	0	0	30	0	0	0	0	0	98	0	0
0	1082	24	0	0	0	12	0	0	0	0	0	142	0	0	0	0	0	0	0	3	0	325	0	0	0	0	0	103	0	0	0	0	0	0	0	0	0	4	0	0	0	0	748	1	0	98	0	0	0
0	1489	0	0	0	0	0	3	0	0	6949	1	9	0	0	0	0	0	0	0	4	0	0	0	0	0	0	0	0	0	13	8	0	0	0	0	190	0	0	0	0	0	0	15	436	0	2	0	0	0
0	0	2	0	0	0	0	0	0	0	0	0	0	0	0	0	0	0	0	0	0	0	0	0	1	0	0	2	0	0	0	0	7	0	0	0	0	0	0	0	0	0	0	22	4882	0	282	0	0	0
6	63	0	0	0	0	0	137	0	0	10839	2	0	0	0	0	0	0	0	0	0	0	0	0	0	0	0	0	0	0	4	6	1	0	0	3	229	0	3	0	0	0	0	645	1012	0	240	0	0	0
0	733	0	0	0	0	0	0	0	0	0	0	18	174	0	0	0	0	0	1992	0	0	12	0	0	0	0	0	0	0	0	2	0	0	0	0	0	0	0	0	0	0	0	0	0	0	76	0	0	0
2	2	0	0	0	0	2	0	2	0	0	0	0	0	0	0	8	0	0	9	11	0	11	0	0	0	0	0	0	0	0	0	304	0	0	0	17	0	0	0	0	0	0	1	10456	0	27	0	0	0
0	0	0	0	0	0	0	5	3	4	0	0	0	20	555	0	0	0	0	1	0	0	0	23	0	1	0	0	0	0	0	0	0	0	0	0	17	0	0	2	1	0	0	0	0	64	0	61	1	0
0	0	0	0	0	0	0	0	0	0	0	0	1	0	0	0	0	0	0	0	0	0	0	0	0	0	0	0	2	0	0	755	0	0	0	0	0	0	0	0	0	0	0	0	18407	0	0	0	0	0
0	0	0	0	0	0	0	0	0	0	0	0	0	0	0	0	0	0	0	0	4	0	0	0	0	0	0	0	9829	0	0	428	0	0	0	0	0	0	0	0	0	0	0	3536	0	0	0	3	0	0
6	0	0	0	0	0	0	0	0	0	0	0	0	0	0	0	55	0	0	0	80	0	2071	0	0	0	0	0	13034	0	234	0	0	0	0	0	0	0	0	0	0	0	0	6727	1	0	0	0	0	0
0	57	0	0	0	0	21	0	0	0	0	1	0	0	0	0	34	0	0	0	40	0	8	0	0	0	0	0	526	0	14	0	0	0	0	0	0	0	0	0	0	0	0	902	0	0	0	0	0	0
0	14	0	0	0	0	1	0	0	0	0	0	772	0	0	0	0	0	0	0	37	0	3	0	0	0	0	0	250	0	1	0	0	0	0	3	0	0	0	0	0	0	0	689	87	0	263	0	0	0
0	3570	0	0	0	5	0	9	0	0	6889	2	2292	0	0	0	0	0	0	0	220	0	0	0	0	2	0	0	0	0	0	408	0	0	0	9	191	0	0	0	0	0	0	699	740	0	12	0	0	0
0	3037	0	0	0	0	0	0	0	0	0	0	0	30	0	0	0	0	0	166	0	0	0	0	0	0	0	0	0	0	0	0	0	0	0	0	0	0	0	0	0	0	0	0	0	0	0	0	0	0
0	0	0	0	0	0	92	0	0	0	0	0	0	0	0	0	2	0	0	0	3	0	0	0	0	0	0	0	3581	0	0	150	0	0	0	0	0	0	0	4	0	0	0	5584	0	0	0	0	0	0
0	26	0	0	0	0	0	3	0	0	255	0	0	0	0	0	24	0	0	0	0	0	0	0	0	0	0	0	0	0	0	0	0	0	0	0	12283	0	0	0	0	0	0	67	2537	0	11	0	0	0
0	72	0	0	0	0	0	0	0	0	0	0	0	0	0	0	0	2093	0	0	0	0	0	0	0	0	0	0	0	0	0	0	0	0	0	0	0	0	0	0	0	0	0	0	0	0	0	0	0	0
0	0	0	0	0	0	0	0	0	0	0	0	0	0	0	0	0	3570	0	0	0	0	0	0	0	0	0	0	0	0	0	0	0	0	0	0	49	0	0	0	0	0	0	0	0	0	0	0	0	0
0	0	0	0	0	0	0	0	0	0	0	0	0	0	0	0	34	0	0	0	32	0	76	0	0	0	0	0	2794	0	10	0	0	0	0	0	0	0	0	15	0	0	0	3079	0	1	0	0	0	0
0	77	0	0	0	0	37	0	0	0	2	0	0	0	0	0	1	0	0	0	0	0	0	0	0	4	0	0	20	0	0	0	1	0	1	0	560	0	0	1	0	0	0	6	1072	0	85	0	0	0
0	624	0	0	0	0	112	0	0	0	0	0	202	0	0	0	0	0	0	0	0	0	4	0	0	0	0	0	186	0	0	0	0	0	0	1	0	0	0	0	0	0	0	1075	0	0	0	0	0	0
0	50	3	0	0	0	35	33	0	0	76	0	0	0	0	0	0	0	0	0	0	0	0	0	0	0	0	0	0	0	0	0	0	0	1	0	0	0	0	0	0	0	119	5	0	0	0	0	0	0
0	76	350	4	1	0	51	45	0	0	0	20	0	0	0	0	7	70	0	0	111	0	0	0	0	0	0	0	11	50	0	0	0	0	0	0	2	0	141	0	135	0	0	42	8	0	0	0	0	2
0	0	0	0	0	0	0	0	0	0	0	0	0	0	0	0	0	0	0	0	0	0	773	0	0	689	0	0	112	0	0	128	0	0	0	0	0	0	0	0	0	0	0	0	0	0	0	0	0	0
0	2615	0	0	0	0	0	0	0	0	17	0	0	0	0	0	0	0	0	0	35	0	0	0	0	0	0	0	0	0	0	0	0	0	0	0	0	0	0	0	0	0	0	1	2	0	0	0	0	0
0	514	76	0	0	0	133	0	0	0	12	0	17	0	0	0	0	0	0	1	10	0	61	0	0	0	0	0	133	0	0	0	0	0	0	0	0	0	6	6	0	0	0	559	0	0	158	0	0	0
0	578	0	0	0	0	24	0	0	0	0	0	122	0	0	0	0	0	0	0	0	0	0	0	0	0	0	0	149	0	1	0	0	0	0	0	0	0	0	0	0	0	0	1201	0	0	0	0	0	0
0	18	0	0	0	0	9	0	0	0	0	0	0	0	0	0	0	0	0	0	0	0	0	0	0	0	0	0	0	0	0	0	0	0	0	0	2172	0	0	0	0	0	0	0	0	0	0	0	0	0
7	0	0	0	0	0	0	0	0	0	0	0	0	1	0	0	221	0	0	0	227	0	42	0	0	0	0	0	2635	0	2	0	0	0	0	0	0	0	0	71	0	0	0	2062	3	0	0	0	0	0
0	1	0	0	0	2	82	0	1	0	0	0	0	0	0	0	4	0	0	0	0	0	0	0	0	0	0	0	0	0	0	0	0	0	0	0	0	0	0	0	0	0	0	1062	0	57	0	71	0	0
45	0	0	0	0	0	0	0	0	0	0	0	0	0	0	0	59	0	0	0	149	0	328	0	0	0	0	0	7058	0	8	4	0	0	0	0	0	0	0	21	0	0	0	1617	0	0	0	0	0	0
0	3151	9	0	0	0	0	668	0	0	0	99	221	1	0	0	0	0	0	0	0	0	0	13	0	0	0	0	0	0	0	0	0	0	0	16	0	0	0	0	0	0	0	1	50	0	7	0	0	0
0	2	0	0	4	0	7	4	0	0	0	0	0	0	0	0	3	0	0	0	0	0	41	0	0	0	0	0	0	0	0	0	0	0	3	0	0	0	0	0	0	0	136	7	27	0	0	45	11	0
57	0	0	1	0	0	0	0	0	0	0	0	0	0	0	0	0	0	0	0	253	0	581	0	0	0	0	0	0	0	1174	0	16	0	0	1	0	0	0	0	0	0	0	12	2	0	0	0	0	0
0	95	0	0	0	0	92	0	0	0	0	508	0	4	30	0	0	0	0	0	0	0	0	0	0	71	0	0	17	0	0	0	0	0	0	0	275	0	0	0	0	0	0	0	0	0	0	48	0	0
0	0	0	0	0	0	11	0	0	0	0	0	0	0	0	0	0	0	0	0	0	0	0	0	0	0	0	0	0	0	0	0	0	0	0	0	4	0	0	0	0	0	0	0	3580	0	227	0	2981	0
0	59	0	0	0	0	100	0	0	0	0	0	0	0	0	0	0	428	0	0	0	0	0	1	1	0	0	0	0	0	0	0	0	0	0	0	0	0	0	0	0	0	0	0	0	0	0	12	57	0
0	0	10	4	0	0	0	3	0	161	1114	0	0	0	0	0	0	0	0	0	102	0	9	17	0	0	0	0	0	9	0	1	0	0	0	0	738	0	0	0	0	0	0	0	0	0	0	0	0	0
0	2	0	0	0	0	89	0	0	0	0	0	0	0	0	0	0	1354	0	0	0	0	0	0	0	0	0	0	0	0	0	0	0	0	0	0	0	0	0	0	0	0	0	0	0	0	0	0	0	0
7	0	0	0	0	0	0	0	0	0	0	0	2	0	0	0	481	0	0	0	361	0	0	0	0	0	0	0	0	0	83	0	1	0	0	773	0	0	111	41	0	0	0	4	0	0	0	0	0	0
0	1065	0	0	0	0	0	53	0	0	0	6	16	1	0	0	6	0	0	0	2	0	1	0	0	0	0	0	0	0	0	1	0	0	0	0	0	0	0	0	0	0	0	0	460	0	37	0	0	0
1	1	0	0	0	0	47	53	66	55	66	432	0	33	344	0	0	0	28	5	0	0	0	6	0	32	0	0	0	1	0	0	0	0	0	0	1	25	0	0	0	25	98	35	91	96	56	11	4	19
0	4	0	0	0	0	33	0	0	0	0	0	0	0	0	0	14	0	0	0	0	0	2	0	0	0	0	0	257	0	0	0	0	0	0	0	0	0	0	0	0	0	0	885	0	0	2	8	0	0
0	0	0	0	0	0	0	0	0	0	0	0	0	0	0	0	0	3014	0	0	0	0	0	0	18	0	0	0	0	0	0	0	0	0	0	0	0	0	0	0	0	0	0	0	0	0	0	0	0	0
0	0	0	0	0	0	0	0	0	0	0	0	0	0	0	0	0	0	0	0	0	0	3428	0	0	0	0	0	0	0	0	6	0	0	0	0	0	0	0	0	0	0	0	2	0	0	0	0	0	0
0	55	0	0	64	0	92	0	0	0	0	0	0	0	0	0	0	0	0	0	0	0	10	0	0	0	0	0	0	0	0	0	0	0	0	0	0	0	0	0	0	0	1449	0	1	0	0	0	0	0
0	6	0	0	0	0	0	0	0	0	0	0	67	12	0	5	2	14	0	0	4	37	15	4	7	1	5	1	334	0	10	17	0	68	0	0	0	0	0	3	0	0	0	605	477	31	0	4	0	0
0	0	0	0	0	0	48	0	0	0	0	0	0	0	0	0	0	0	0	0	0	0	0	0	0	0	0	0	0	0	0	0	0	0	0	0	11	0	0	0	0	0	0	0	0	0	4	0	82	0
1	0	25	0	0	0	7	0	0	0	8	0	1013	0	0	0	2	0	0	0	75	0	63	0	0	0	0	0	460	0	0	0	0	0	0	0	0	0	0	0	0	0	0	210	501	0	94	0	0	0
0	95	0	0	0	0	12	387	0	0	88	0	0	0	0	0	0	0	0	0	0	0	95	0	0	0	0	0	0	0	0	0	0	0	0	0	0	0	0	0	0	0	572	45	0	0	0	15	0	0
0	0	76	0	0	0	0	0	4	0	0	1	0	0	0	0	11	0	0	4	14	0	0	0	0	0	0	0	0	0	0	0	66	0	0	0	1	0	1	0	0	0	0	6	1819	0	66	0	0	0
0	2822	0	0	0	0	0	0	0	0	0	0	1	1	0	0	0	0	0	0	0	0	37	0	0	0	0	0	0	0	0	0	0	0	0	0	0	0	0	0	0	0	0	229	0	0	0	0	0	0
0	2653	0	0	0	0	4	0	0	0	0	0	11	62	0	0	0	0	0	125	0	0	0	0	0	0	0	0	0	0	0	0	0	0	0	2	239	0	0	0	0	0	0	579	0	0	111	0	0	0
0	50	0	0	0	0	50	0	0	0	0	0	0	0	0	0	0	443	0	0	0	0	0	0	0	0	0	0	0	0	0	0	0	0	0	0	0	0	0	0	0	0	0	0	0	0	0	0	0	0
0	969	0	0	0	0	0	0	0	0	422	143	4	0	0	0	7	0	0	0	16	0	0	0	0	0	0	0	0	16	0	5	0	0	0	68	130	0	0	0	0	0	0	91	2543	0	68	0	0	0
1	1	0	0	0	0	71	14	94	51	4	150	0	161	302	0	0	25	170	0	0	0	0	20	0	9	0	0	0	3	0	0	0	0	0	0	163	6	0	0	0	15	53	76	86	39	52	38	48	52
0	4	0	0	0	0	0	0	6	1	0	1	0	0	0	0	0	0	0	0	0	0	0	0	287	23	5	0	34	508	0	0	0	0	1	0	11	0	2	10	0	0	0	0	1663	0	0	0	0	0
2	13	0	0	0	0	0	0	15	0	15	12	0	3	0	0	0	0	0	0	0	0	0	0	0	88	0	0	162	6	0	4	0	0	0	3	8	0	2	62	0	0	0	0	4927	0	0	0	0	0
5	0	0	0	0	0	0	0	0	0	0	0	0	0	0	0	623	0	0	0	665	0	13	1	0	0	0	0	0	0	334	0	5	0	0	0	0	0	0	330	0	0	0	133	0	0	0	0	0	0
0	1453	19	0	0	0	29	0	0	0	0	0	0	18	0	0	0	0	0	22	0	0	0	0	0	0	0	0	0	0	0	0	1	0	0	1	0	0	4	0	0	0	0	0	552	0	0	0	0	0
1	1769	0	0	0	0	0	0	0	0	0	0	23	0	0	0	1	0	0	0	0	0	3	0	0	0	0	0	16	0	1	0	0	0	0	0	0	0	0	0	0	0	0	604	0	0	0	0	0	0
0	26	2	0	177	0	0	0	0	0	0	0	0	0	0	0	0	0	0	0	3	0	44	0	0	0	0	0	0	0	0	0	0	0	55	0	0	0	0	0	0	0	1530	0	24	0	139	0	0	0
92	0	0	0	0	0	0	0	0	0	0	0	0	0	0	0	1221	0	0	0	9756	0	1	0	0	0	0	0	0	0	11	5	3	0	0	0	4	0	0	5378	0	0	0	6	0	0	0	0	0	0
0	2106	0	0	0	0	0	16	0	0	8390	0	0	0	0	0	13	0	0	0	0	0	0	0	0	0	0	0	0	0	0	0	0	0	0	0	26	0	0	0	0	0	0	0	807	0	3	0	0	0
0	1402	0	0	0	0	0	91	0	0	0	11	3	573	0	0	0	0	0	24	0	0	0	151	0	0	0	0	0	0	0	0	24	0	0	0	14	0	52	0	0	0	0	0	23	0	0	0	0	0
0	431	0	0	0	0	43	0	0	0	8	0	317	0	0	0	0	0	0	0	32	0	47	0	0	0	0	0	184	0	0	0	0	0	0	0	0	0	0	0	0	0	0	573	0	0	140	0	0	0
0	0	0	0	0	0	13	0	0	0	0	0	0	0	0	0	0	1203	0	0	0	0	0	0	0	0	0	0	0	0	0	0	0	0	0	0	2	0	0	0	0	0	0	0	0	0	0	66	0	0
0	0	50	3	0	0	484	223	0	0	0	0	0	0	0	0	0	2365	0	0	0	0	0	0	0	0	0	0	85	0	0	0	0	0	0	4	4	0	0	0	0	0	0	0	1	0	107	0	0	0
0	1	3	0	3	0	2	0	0	0	0	0	511	0	0	0	0	0	0	0	15	0	20	0	0	0	0	0	321	0	0	0	0	0	0	0	0	0	0	3	1	0	0	221	748	0	29	0	0	0
0	0	0	0	15	0	14	79	0	0	0	17	15	0	4	0	8	11183	0	0	15	0	0	0	0	0	29	0	1167	0	0	0	0	1087	0	0	351	0	0	0	0	0	0	95	198	0	58	0	0	0
1	221	5	0	0	0	14	133	5	7	0	191	9	21	0	0	0	0	0	0	12	0	0	10	0	65	0	0	115	11	0	0	0	0	0	0	516	11	6	68	0	0	0	7	0	0	588	0	0	0
0	1443	66	0	0	0	17	0	0	0	0	0	0	689	0	0	0	0	0	0	0	0	51	0	0	0	0	0	0	0	0	0	0	0	0	0	722	0	0	0	0	0	0	9	0	0	70	0	0	0
0	158	0	0	9	0	0	0	0	0	0	0	780	0	0	0	0	0	0	0	22	0	0	0	0	0	0	0	0	0	0	0	0	0	0	0	0	0	0	0	2	0	0	2291	730	0	277	0	0	0
0	26	0	0	0	84	0	5	0	0	1673	0	390	0	0	1	0	0	0	0	0	0	0	0	0	0	0	0	0	0	0	0	498	0	0	1	2	0	0	0	0	0	0	626	306	0	36	0	0	0
88	0	0	0	0	0	0	0	0	0	0	0	0	0	0	0	3	0	0	0	345	0	98	0	0	0	0	0	210	0	117	0	87	0	0	0	11	0	0	0	48	0	0	6598	1	0	0	0	0	0
0	0	0	0	0	0	42	0	0	0	0	0	0	6	0	0	0	0	0	0	0	0	0	1679	0	0	0	0	0	0	0	0	0	0	0	0	1	0	0	0	0	0	0	1619	0	0	110	0	0	0
0	1505	0	2	0	0	0	1	0	0	2538	0	1363	0	0	0	37	0	0	0	2	0	0	0	0	0	0	0	2	0	0	0	3	0	0	66	9	0	0	0	0	0	0	479	232	0	270	0	0	0
0	0	0	0	0	0	0	0	147	0	0	975	0	0	0	0	0	0	49	0	0	0	0	3	1	4	0	0	0	0	0	0	0	1	0	0	15	0	0	0	0	58	86	43	89	39	45	42	11	38
0	777	0	0	0	0	0	0	0	0	0	0	38	0	0	0	0	0	0	0	0	0	16	0	0	0	0	0	292	0	0	0	1	0	0	0	0	0	68	0	0	0	0	364	0	0	86	0	0	0
0	0	0	0	0	0	0	0	0	0	0	0	0	0	0	0	0	3407	0	0	0	0	0	0	1	0	0	0	0	0	0	0	0	0	0	0	0	0	0	0	0	0	0	0	0	0	0	0	0	0
3	458	4	0	0	0	83	298	0	14	0	4	52	0	0	0	7	0	0	0	6	0	0	0	0	0	0	0	12	0	0	0	0	0	0	0	3	0	4	0	0	0	0	57	110	0	42	0	0	0
78	0	0	0	0	0	0	0	0	0	0	0	0	0	0	0	315	0	0	0	450	0	714	0	0	0	0	0	3847	0	26	0	0	0	0	0	2	0	0	8	0	0	0	1437	1	0	0	0	0	0
0	75	0	0	0	0	0	0	0	0	0	0	0	1	0	0	0	0	0	0	0	0	0	0	0	0	0	0	124	0	0	0	0	0	0	0	0	0	0	0	0	0	0	2178	0	0	0	0	0	0
0	27	0	0	0	103	0	0	0	1	10	0	0	0	0	0	0	0	0	0	1	0	0	0	0	21	0	0	18	0	0	0	2261	0	0	0	648	0	20	3	0	0	0	2	1724	0	55	0	0	0
0	720	0	0	0	10	114	0	1	0	42	0	2	0	0	0	0	0	0	0	39	0	174	0	0	0	0	0	0	0	0	0	0	0	0	0	0	0	1	21	0	0	0	0	0	0	0	24	1	0
0	17	1	0	0	169	0	0	0	0	5	4	0	0	0	0	0	0	0	0	0	0	0	0	0	3	0	0	1	0	0	0	536	0	0	0	0	0	5	1	0	0	0	1	1314	0	54	0	0	0
37	4598	1046	0	0	0	109	0	0	0	0	0	0	593	0	0	0	0	0	0	0	0	4	117	0	0	0	0	0	0	0	809	0	0	0	0	572	0	0	0	0	0	0	1	0	0	9	0	0	0
0	0	0	0	0	0	0	0	0	0	0	0	9433	0	0	0	0	0	0	0	57	0	432	0	0	0	0	0	2209	0	993	1039	0	0	0	0	0	0	0	12	0	0	0	3594	0	0	0	0	0	0
0	1203	0	0	0	0	164	0	0	0	0	0	336	0	0	0	0	0	0	0	0	0	15	0	0	0	0	0	94	0	0	0	0	0	0	0	0	0	0	0	0	0	0	500	35	0	230	0	0	0
0	4	0	0	0	0	151	0	0	0	0	0	0	0	0	0	0	0	0	0	0	0	0	0	0	0	0	0	0	0	0	0	0	0	0	0	1	0	0	0	0	0	0	0	2192	0	0	0	0	0
3	7	2	0	0	0	0	0	0	0	0	0	378	0	0	0	4	0	0	0	5	0	22	0	0	0	0	0	2021	0	0	0	0	0	0	4	0	0	0	0	0	0	0	219	467	0	3	0	0	0
0	3	0	0	0	0	0	0	0	0	0	0	0	0	0	0	0	0	0	0	0	0	0	0	0	0	0	0	0	0	0	0	0	0	0	0	923	0	0	0	0	0	65	33	2	40	32	0	7	5
0	2394	0	0	0	0	65	0	0	0	0	0	0	57	0	0	0	0	0	352	0	0	0	0	0	0	0	0	0	0	0	0	0	0	0	3	0	0	0	0	0	0	0	558	0	0	0	0	0	0
0	0	11	2	0	0	42	2831	0	0	0	940	2	0	9	0	3	0	0	0	0	0	0	0	0	0	0	0	0	0	0	0	0	17	0	0	0	0	0	51	0	0	0	0	27	0	0	0	9	0
0	0	0	8	0	0	0	0	0	0	0	0	0	0	0	0	26	0	0	0	239	0	266	0	0	0	0	0	5218	0	177	76	0	0	0	0	0	0	0	4	0	0	0	1524	0	0	0	0	0	0
3	170	0	1	0	0	0	0	0	0	1114	18	6	0	0	0	1	0	0	0	2	0	0	0	0	0	0	0	0	0	1	11	0	0	0	47	28	0	51	0	0	0	0	2670	806	0	302	0	0	0
0	34	33	0	0	0	0	0	0	0	0	0	44	51	0	0	0	0	0	333	0	0	0	0	0	0	0	0	0	0	0	0	4	0	0	1	12	0	0	0	0	0	0	678	81	0	14	98	0	0
3	530	16	74	0	0	0	734	0	16	0	0	0	35	0	0	11	0	0	0	134	0	1241	195	0	0	0	0	1	17	0	29	0	0	0	0	0	0	0	0	0	0	0	0	0	0	0	0	0	0
0	0	0	1	7	0	0	12	0	0	33	0	0	0	0	0	0	0	0	0	0	0	0	0	0	0	0	0	0	0	0	0	0	0	3	0	0	0	0	0	0	0	126	2772	0	0	0	0	0	0
0	197	0	0	0	0	0	0	0	0	0	0	42	0	0	0	6	0	0	2	12	0	4	0	0	0	0	0	5	0	0	0	0	0	0	0	2	0	0	0	0	0	0	1341	0	0	0	0	0	0
1	6054	0	0	0	0	0	0	0	0	0	0	26	70	0	0	0	0	0	417	0	0	0	0	10	0	0	0	0	0	0	0	8	0	0	12	138	0	0	0	0	0	0	719	0	0	368	0	0	0
6	895	0	0	1	0	0	0	0	0	2419	0	297	0	0	0	35	0	0	0	42	0	0	0	0	0	0	0	0	0	4	0	0	0	0	56	0	0	0	0	1	0	0	164	492	0	71	0	0	0
0	31	0	0	13	3	0	0	5	0	0	0	55	0	0	0	7	0	0	0	0	0	0	1	0	0	0	0	0	0	0	0	0	0	0	2	0	0	5	0	0	0	0	661	0	42	315	87	1	0
0	48	2	5	0	0	77	0	0	69	490	0	0	0	0	0	0	0	0	0	157	0	25	0	0	0	0	0	3	0	0	53	0	0	0	9	0	0	0	3	0	0	0	0	0	0	0	37	0	0
0	344	0	0	0	0	0	0	0	0	0	0	0	0	0	0	0	0	0	0	0	0	0	0	0	0	0	0	634	0	1	0	0	0	0	0	0	0	0	0	0	0	0	832	0	0	0	0	0	0
0	7	0	0	0	0	0	0	0	3	26	44	0	0	0	0	0	0	0	0	0	0	0	0	0	59	0	0	92	0	0	22	0	0	0	0	35	0	0	56	0	0	0	9	2720	0	0	0	0	0
0	3344	0	0	0	0	0	0	0	0	2	0	0	82	0	0	0	0	0	250	0	0	0	0	0	0	0	0	0	0	0	0	0	0	0	0	0	0	0	0	0	0	0	0	0	0	0	0	0	0
22	2	0	0	277	0	0	0	0	0	2	1	0	0	0	0	19	0	0	0	433	0	579	0	0	0	0	0	1	0	15	412	2	0	0	1	0	0	0	1074	157	0	0	0	1	0	0	0	0	0
0	420	0	0	0	0	0	0	0	0	3116	2	1543	0	0	0	1	0	0	4	0	0	0	0	0	0	0	0	0	0	0	0	3	0	0	57	6	0	0	2	0	0	0	872	199	0	562	0	0	0
0	0	0	0	0	0	261	113	0	0	0	452	0	0	3	0	0	1	0	0	0	0	0	0	0	0	0	0	0	0	0	0	0	64	0	0	0	0	0	7	0	0	0	0	345	0	130	0	732	0
0	3	0	0	0	0	2	38	0	0	0	0	0	0	0	0	0	0	0	0	0	0	0	0	0	0	0	0	0	0	0	0	0	0	0	0	0	0	0	0	0	0	1137	9	0	0	0	85	0	0
0	595	0	4	0	13	0	30	127	0	0	24	6	16	0	0	0	0	0	13	9	0	0	9	6	262	0	0	285	14	0	0	751	0	0	0	360	5	24	114	0	0	0	161	759	0	38	0	0	0
0	5	0	0	0	16	0	0	0	0	9	7	0	0	0	26	0	0	0	0	0	0	0	0	0	0	0	0	1	0	0	0	972	0	0	0	2	0	0	2	0	0	0	2	464	0	88	0	0	0
0	0	0	0	0	0	2	0	0	0	0	0	0	0	0	0	0	0	0	0	105	0	997	0	0	0	0	0	8843	0	726	0	0	0	0	0	0	0	0	0	0	0	0	390	0	0	0	0	0	0
0	15	0	0	0	0	0	0	0	0	0	0	30	0	0	0	0	0	0	0	0	0	3	0	0	0	0	0	59	0	5	0	0	0	0	3	0	0	0	0	0	0	0	1316	0	0	579	0	0	0
0	2	0	0	0	0	0	0	0	0	0	0	0	0	0	0	0	949	0	0	0	0	0	0	24	0	0	0	0	0	0	0	1	1	1	0	0	0	0	0	0	0	95	44	18	38	31	86	83	89
0	0	0	0	0	0	46	0	0	0	0	0	0	115	82	0	0	0	29	0	0	0	0	5	0	0	0	0	0	9	0	0	0	0	0	0	10	0	0	0	0	0	0	0	0	0	0	0	0	0
0	7	0	0	0	0	343	0	0	0	80	0	250	0	0	0	0	0	0	1	0	0	0	0	0	0	0	0	0	0	0	0	0	0	0	0	0	0	0	0	0	0	0	3032	0	0	0	0	0	0
0	1332	0	0	0	0	188	0	0	0	0	0	51	0	0	0	0	0	0	0	0	0	0	0	0	0	0	0	0	0	0	0	0	0	0	0	0	0	0	0	0	0	0	98	0	0	0	0	0	0
0	549	0	0	0	0	100	0	0	0	0	0	305	0	0	0	0	0	0	0	0	0	4	0	0	0	0	0	11	0	0	0	0	0	0	0	0	0	0	0	0	0	0	541	11	0	494	0	0	0
0	130	0	0	0	0	0	0	0	0	0	0	0	0	0	0	0	0	0	0	5	0	0	0	0	0	0	0	11	0	2	0	0	0	0	7	0	0	0	0	0	0	0	1	0	0	1801	0	0	0
0	2	0	0	0	0	0	0	3	0	0	5	0	0	0	1	5	0	0	2	30	0	0	0	0	0	0	0	0	0	0	0	4	0	0	0	22	0	0	0	0	0	0	0	351	0	1968	0	0	0
2	0	14	4	0	0	0	1012	0	61	0	0	0	0	0	0	0	0	0	0	26	0	5	14	0	0	0	0	0	11	0	1	0	0	0	0	314	0	0	0	0	0	0	0	0	0	0	0	0	0
0	431	0	0	0	0	7	0	0	0	0	0	260	0	0	0	0	0	0	0	0	0	0	0	0	0	0	0	983	0	5	0	0	0	0	22	0	0	0	0	0	0	0	1072	0	0	0	0	0	0
0	1274	1612	0	0	0	0	0	0	0	0	0	0	39	0	0	0	0	0	228	0	0	0	0	0	0	0	0	0	0	0	0	0	0	0	0	764	0	0	0	0	0	0	148	0	0	935	0	0	0
0	206	0	1	1	0	0	46	1	0	4586	0	4	0	0	0	0	0	0	0	3	0	0	0	0	0	0	0	0	0	4	0	0	0	0	86	36	0	1	0	0	0	0	1107	2391	0	245	0	0	0
0	3	0	0	0	0	0	0	0	0	0	0	0	0	0	0	0	0	0	0	0	0	0	0	0	0	0	0	0	0	0	0	0	0	0	0	1146	0	0	0	0	0	76	22	31	86	5	97	25	38
0	31	0	0	0	0	0	0	1	0	0	673	0	0	0	0	0	0	0	0	0	0	0	0	0	1	0	0	2	0	0	0	0	0	0	0	444	0	0	0	0	0	0	0	0	0	0	65	8	0
0	742	0	0	0	0	0	0	0	0	2194	2	2177	3	0	0	4	0	0	0	2	0	0	0	0	0	0	0	1	0	0	3	0	0	0	71	9	0	3	5	0	0	0	364	750	0	117	0	0	0
0	0	0	0	0	0	0	0	0	0	0	0	0	0	0	0	2	0	0	0	0	0	0	0	0	0	0	0	0	0	0	4	0	0	0	0	0	0	0	0	0	0	4425	19632	1	0	0	0	0	0
0	0	0	0	0	0	68	0	0	0	0	0	0	0	0	0	0	0	0	0	0	0	0	0	0	0	0	0	0	0	0	0	0	0	0	0	6879	0	0	0	0	0	0	0	0	0	0	0	0	0
0	4005	0	0	0	0	0	0	0	0	0	3	2	198	0	0	0	0	0	0	0	0	12	93	0	0	0	0	0	0	0	0	52	0	0	0	174	0	19	0	0	0	0	0	3	0	1	0	0	0
0	6	0	0	2	1	2668	15145	1	0	34	6	1308	0	0	0	2	0	0	0	28	0	0	0	0	7	0	0	4	0	5	0	1	0	0	60	14	0	0	2	0	0	0	3	11193	0	0	0	0	0
3	6547	0	0	0	0	0	0	0	0	0	0	0	0	0	0	3	0	0	0	2	0	3	0	0	0	0	0	0	0	3	0	0	0	0	0	0	0	4	0	0	0	0	0	77	0	0	0	0	0
0	94	0	0	0	0	0	0	0	0	0	0	0	0	0	0	0	1316	0	0	0	0	0	0	0	0	0	0	0	0	0	0	0	0	0	0	0	0	0	0	0	0	0	0	0	0	0	60	43	0
0	18	0	0	0	0	7	0	0	0	2	0	696	0	0	0	0	0	0	0	17	0	9	0	0	0	0	0	499	0	0	2	0	0	0	0	0	0	1	0	0	0	0	793	0	0	0	0	0	0
0	14	0	0	0	111	0	0	0	0	9	2	1	0	0	2	0	0	0	0	0	0	0	0	2	2	0	0	11	3	0	0	1114	0	0	0	379	0	23	3	3	0	0	0	2298	0	51	0	0	0
0	2433	0	0	0	0	0	0	0	0	0	0	0	0	0	0	0	0	0	1	0	0	6	0	0	0	0	0	0	0	0	0	0	0	0	0	0	0	0	0	0	0	0	1056	0	0	0	0	0	0
0	1143	4	0	0	0	9	1	0	4	373	123	37	61	0	0	0	0	0	30	37	0	0	14	0	98	0	9	482	11	0	0	65	0	0	0	476	0	73	113	0	0	0	277	4758	0	3889	0	0	0
0	244	0	10	0	3	0	0	8	0	0	0	0	0	0	0	0	0	0	0	0	0	3	159	0	0	0	0	0	0	0	480	0	0	0	0	0	0	0	115	1	0	0	25	0	94	0	56	0	0
0	3998	0	0	0	0	0	0	0	0	1	0	18	649	0	0	0	0	0	0	0	0	69	0	0	0	0	0	0	0	0	1	0	0	0	0	0	0	0	0	0	0	0	0	0	0	41	0	0	0
0	14	17	0	0	0	5	11	0	330	0	33	31	122	83	0	78	0	0	0	1176	0	1	0	107	0	57	0	53	0	0	81	0	0	0	0	40	0	18	562	178	0	0	156	370	0	62	0	0	0
3	2	0	0	5	0	0	0	0	0	0	0	796	0	0	0	12	0	0	0	16	0	0	0	0	0	0	0	1	0	0	0	0	0	0	0	0	0	0	0	2	0	0	5609	4251	0	1071	0	0	0
2	0	0	0	0	7	0	0	8	0	0	0	0	0	0	0	113	0	0	0	650	0	0	0	0	0	0	0	0	0	0	15	0	0	0	0	0	0	0	133	1	0	0	117	0	71	0	75	1	0
0	682	52	0	0	0	6	0	1	0	0	0	73	0	0	0	0	0	0	0	0	0	29	0	0	0	0	0	246	0	0	0	0	0	0	0	0	0	0	0	0	0	0	435	0	0	18	0	0	0
0	0	0	0	0	0	0	0	0	0	0	0	0	2	0	0	170	0	0	0	88	0	433	0	0	0	0	0	7355	0	117	0	1	0	0	0	0	0	0	23	0	0	0	8024	0	0	0	2	0	0
1	12840	0	1	0	0	0	0	0	0	4027	0	0	0	0	0	14	0	0	0	86	0	0	0	0	0	0	0	0	0	1	0	0	0	0	11	3	0	3	0	0	0	0	0	302	0	1	0	0	0
8	186	0	0	0	0	0	2	0	1	2700	7	189	0	3	0	11	0	0	0	12	0	0	0	0	0	0	0	0	0	0	0	0	0	0	40	12	0	2	0	0	0	0	797	929	0	305	0	0	0
0	10	0	0	0	0	0	0	0	0	2	4	130	0	0	0	1	0	0	0	0	0	0	0	0	0	0	0	0	1	81	0	0	0	0	0	8256	0	0	0	0	0	0	3	924	0	0	0	0	0
0	17	17	0	1	9	53	0	4	12	606	7	67	0	0	0	2	0	0	0	12	0	0	2	0	21	0	0	35	0	0	1	0	0	0	2	7	0	4	16	0	0	0	3	97	26	0	28	1	0
0	1093	0	0	0	0	0	0	0	0	2104	11	304	0	0	0	8	0	0	0	5	0	0	0	0	0	0	0	0	0	2	2	0	0	0	102	7	0	0	0	0	0	0	304	557	0	191	0	0	0
0	28	13	0	0	0	336	1631	0	269	14	0	1	0	0	0	0	0	0	0	11	0	0	1	0	4	0	0	0	0	0	0	0	0	0	9	11	0	18	2	0	0	0	653	741	0	5	3	0	0
0	17	5	0	0	6	7	0	6	1	0	0	61	123	0	0	0	0	0	388	2	0	0	0	0	1	0	0	0	0	0	0	20	0	0	5	75	0	0	0	0	0	0	27	0	8	4	87	1	0
0	2050	0	0	0	0	0	0	0	0	0	0	71	0	0	0	0	0	0	0	0	0	20	0	0	0	0	0	1	0	3	0	0	0	0	0	0	0	0	0	0	0	0	859	0	0	0	0	0	0
0	64	0	0	0	0	85	0	0	0	0	0	0	140	377	0	0	0	123	3	0	0	0	65	0	0	0	0	0	5	0	3	2	66	0	0	62	0	0	6	0	0	0	0	0	0	0	0	0	0
0	0	0	0	0	0	0	8	0	0	0	0	0	0	0	0	53	30	0	0	187	0	4	0	1	0	0	0	0	0	47	3894	73	0	0	0	78	0	0	144	0	0	0	7441	0	0	0	0	0	0
0	2	0	0	0	0	0	0	0	0	0	0	0	0	0	0	0	0	0	0	0	0	0	1	0	1	0	0	0	0	0	0	0	0	0	0	1027	0	0	0	0	0	11	23	29	43	71	60	74	72
0	2758	5	0	0	0	0	0	0	0	0	48	0	160	0	0	0	0	0	0	0	0	1	189	0	0	0	0	0	0	0	0	108	0	0	0	342	0	0	0	0	0	0	0	0	0	0	0	0	0
0	694	0	0	0	0	0	0	0	0	0	0	0	1303	0	0	0	0	0	0	0	0	0	0	0	0	0	0	0	0	0	5	0	0	0	0	0	0	0	0	0	0	0	0	0	0	0	0	0	0
9	2	7	0	8	0	0	873	0	19	1	8	54	0	0	0	0	0	0	0	44	0	0	0	0	1	0	0	3	0	1	2	0	0	0	0	0	2	17	0	14	0	0	186	224	0	3	0	0	0
3	14260	0	0	0	0	0	0	0	1	11	0	0	7	0	0	0	0	0	0	0	0	0	0	0	5	0	0	3	0	0	3	0	0	0	0	5	0	0	2	0	0	0	2	3858	0	140	0	0	0
0	0	0	0	0	0	47	0	92	0	0	0	0	0	0	0	0	0	0	0	35	0	17	0	0	0	0	0	0	0	0	0	0	0	0	0	0	0	0	0	0	0	1946	0	3	0	0	0	0	0
0	14	0	0	0	0	52	0	0	0	3	0	0	0	0	0	0	4159	0	0	0	0	0	0	0	0	0	0	1	0	0	0	0	35	0	0	0	0	1	0	0	0	0	0	1	0	386	0	0	0
24	4330	0	0	0	0	0	0	0	0	0	0	1	28	0	0	0	0	0	2	0	0	0	0	0	0	0	0	3	0	0	0	0	0	0	0	0	0	0	0	0	0	0	0	0	0	0	0	0	0
0	0	0	0	0	0	0	0	0	0	0	0	0	0	0	0	0	0	0	0	19	0	0	0	0	0	0	0	4603	0	368	542	0	0	0	0	0	0	0	2	0	0	0	7155	0	0	0	0	0	0
0	12	0	3	2	0	29	0	0	0	14	0	0	0	0	0	2	0	0	0	8	0	0	1	0	1	0	0	0	0	0	0	0	0	0	0	0	0	0	0	0	0	0	31	33	0	0	37	96	0
0	36	0	0	0	0	89	0	0	0	0	3	0	94	684	0	0	0	166	1	0	0	0	2	0	1	0	0	0	7	0	0	0	0	0	0	0	0	0	0	0	0	0	0	0	0	0	0	0	0
0	802	0	0	0	0	430	0	0	0	0	0	101	3	0	0	0	0	0	0	2	0	1	0	0	0	0	0	0	0	0	0	0	0	0	0	0	0	1	0	0	0	0	142	0	0	0	0	0	0
0	0	0	0	0	0	0	0	0	0	0	0	0	0	0	0	0	0	0	0	0	873	0	0	0	0	0	0	12762	0	0	320	0	0	0	0	0	0	0	0	0	0	0	0	26	0	0	0	0	0
0	45	0	0	10	0	1986	7	0	0	0	0	0	0	0	0	0	0	0	0	0	0	0	0	0	0	0	0	0	0	0	0	0	0	0	0	1	0	0	0	0	0	0	0	471	3	5	0	0	0
0	322	0	0	6	4	25	0	10	0	18	0	19	0	0	0	6	0	0	0	0	0	17	0	0	0	0	0	26	0	0	3	0	0	0	0	0	0	0	0	0	0	0	578	45	0	81	51	1	0
0	0	0	0	0	0	1	0	0	0	0	0	0	860	0	0	0	0	0	1	0	0	0	61	0	0	0	0	0	0	0	2244	0	0	0	0	8	0	0	0	0	0	0	0	0	0	92	0	0	0
0	0	0	1	0	0	0	0	0	0	0	0	0	0	0	0	0	0	0	0	0	0	2144	0	0	0	0	0	0	0	0	3	0	0	3	0	0	0	0	0	0	0	0	1	0	0	0	0	0	0
0	2648	328	0	0	0	3	0	0	0	0	0	0	998	0	0	0	0	0	0	0	0	8	163	0	0	0	0	0	0	0	773	0	0	0	0	747	0	0	0	0	0	0	0	0	0	0	0	0	0
9	668	22	0	22	0	237	1031	0	117	0	1	986	0	0	0	1	0	0	0	4	0	0	0	0	0	0	0	6	0	0	0	4	0	0	0	5	0	19	0	0	0	0	458	171	0	44	0	0	0
0	1	0	0	0	6	0	0	6	0	0	0	0	0	0	0	5	0	0	1	6	0	20	0	0	0	0	0	172	0	8	0	0	0	0	0	0	0	0	0	0	0	0	813	0	93	0	33	1	0
0	4	0	0	0	0	11	0	0	0	0	0	0	0	0	0	0	1139	0	0	0	0	0	0	25	0	0	0	0	0	0	0	0	0	0	0	0	0	0	0	0	0	0	0	0	0	0	69	0	0
0	1	0	0	0	0	31	0	0	0	0	0	0	0	0	0	0	1240	0	0	0	0	0	0	0	0	0	0	0	0	0	0	0	0	0	0	0	0	0	0	0	0	0	0	0	0	0	64	0	0
0	1058	12	0	0	0	42	0	0	0	0	0	20	0	0	0	0	0	0	0	0	0	4	1	0	0	0	0	82	0	0	0	0	0	1	0	0	0	0	0	0	0	0	40	0	0	14	7	96	0
0	15	0	0	0	0	24	0	0	0	0	0	0	0	0	0	0	0	0	0	0	0	0	0	0	0	0	0	0	0	0	0	1	0	0	0	0	0	0	0	0	0	0	0	1548	0	0	0	0	0
0	6	2	0	11	0	413	2820	0	0	0	16	355	0	0	0	0	0	0	0	15	0	0	0	0	4	0	0	9	0	0	4	0	0	0	0	6	0	1	0	0	0	0	6	56	0	5	0	0	0
0	1766	0	0	2	0	0	0	0	0	0	0	65	0	0	0	0	0	0	0	0	0	0	0	0	0	0	0	455	0	0	0	0	0	0	0	0	0	30	0	0	0	0	447	0	0	210	0	0	0
67	4338	1824	0	0	0	275	0	0	0	0	0	0	471	0	0	0	0	0	0	0	0	0	0	0	0	0	0	0	0	0	6	0	0	0	0	617	0	0	0	0	0	0	272	0	0	763	0	0	0
43	16	9	0	0	0	0	0	0	794	8	19	16	91	63	0	35	14	0	0	1534	0	0	0	52	0	27	0	25	0	0	33	0	0	0	0	13	0	4	364	0	0	0	34	64	0	5	0	0	0
39	5053	0	0	0	0	0	0	0	0	0	0	0	537	0	0	0	0	0	547	0	0	0	0	0	0	0	0	0	0	0	0	0	0	0	0	6	0	0	0	0	0	0	1522	0	0	0	0	0	0
0	557	0	0	0	0	0	0	0	0	1791	3	0	0	0	0	0	0	0	0	4	0	0	0	0	0	0	0	0	0	0	0	0	0	0	5	9	0	0	0	0	0	0	0	367	0	0	0	0	0
0	0	0	0	0	0	78	0	0	0	0	0	1449	0	0	0	149	0	0	0	524	0	762	0	0	0	1	0	858	0	10	4	0	0	0	0	1	0	0	131	0	0	0	16730	0	0	0	0	0	0
0	549	0	0	0	0	0	0	0	0	0	0	1	2	0	0	320	0	0	0	23	0	0	0	0	0	0	0	4826	0	82	0	0	0	0	0	0	0	0	6	0	0	0	5556	0	0	0	0	0	0
0	82	0	0	0	0	292	0	0	0	0	0	0	0	0	0	4	0	0	0	0	0	0	0	0	0	0	0	0	0	0	0	0	0	0	0	2	0	0	0	0	0	0	1	1677	0	20	0	0	0
0	15	0	0	0	0	0	0	8	1	0	3	0	0	0	0	0	0	0	0	0	0	0	0	0	22	0	0	60	3	0	1	0	0	0	0	1	0	0	15	0	0	0	0	2406	0	62	0	0	0
0	515	16	0	1	0	0	374	0	43	0	0	30	2	0	0	9	0	0	0	5	0	6	0	0	0	0	0	52	0	0	0	0	0	0	0	4	0	4	3	4	0	0	11	115	0	7	88	0	0
0	6	0	0	0	0	97	1	0	0	0	0	0	0	0	0	0	0	0	0	0	0	0	0	0	0	0	0	0	0	0	0	0	0	0	0	0	0	0	0	0	0	0	0	1799	0	0	0	0	0
0	95	0	0	0	0	18	0	0	0	0	0	0	0	0	0	0	285	0	0	0	0	0	0	0	0	0	0	0	0	0	0	0	0	0	0	0	0	0	0	0	0	0	0	0	0	0	0	0	0
0	1603	0	0	0	0	0	0	0	0	0	0	3	0	0	0	0	0	0	0	0	0	0	0	0	0	0	0	4	0	0	0	0	0	0	1	0	0	0	0	0	0	0	265	1226	0	433	0	0	0
0	87	0	0	1	0	39	170	0	0	114	0	0	0	0	0	1	0	0	0	0	0	182	0	0	0	0	0	0	0	0	0	0	0	3	0	0	0	0	0	0	0	736	7	0	0	13	51	43	0
0	731	0	0	0	0	0	0	0	0	2478	0	56	0	0	0	4	0	0	0	14	0	0	0	0	0	0	0	0	0	0	0	0	0	0	31	32	0	0	0	0	0	0	608	427	0	373	0	0	0
0	293	25	0	5	0	305	233	0	31	0	1	224	0	0	0	2	0	0	0	21	0	0	0	0	5	0	0	12	4	0	0	0	0	0	0	0	0	1	0	5	0	0	45	195	0	4	0	0	0
0	56	61	0	0	0	33	0	2	0	0	2	0	0	0	0	18	0	0	10	161	0	0	0	0	0	0	0	0	0	0	12	0	0	0	0	70	0	0	5	0	0	0	37	714	0	357	0	0	0
0	1288	91	0	1	0	203	0	0	0	21	0	0	0	0	0	3	0	0	0	74	0	0	0	146	0	0	0	6	153	0	0	0	0	0	0	0	0	8	20	0	0	0	16	0	0	1	0	0	0
0	0	0	0	0	0	0	0	0	0	0	0	0	0	0	0	0	0	0	0	37	0	6759	0	0	0	0	0	10551	0	1158	2	0	0	0	0	0	0	0	6	0	0	0	4480	1	0	0	0	0	0
0	0	0	0	0	0	0	0	0	0	0	0	0	0	0	0	0	0	0	0	4	0	0	0	0	0	0	0	864	0	0	183	0	0	0	0	0	0	0	41	0	0	0	1295	0	0	0	0	0	0
0	0	0	0	0	0	0	0	0	0	0	0	0	0	0	0	0	0	0	0	0	0	0	0	0	0	0	0	0	0	0	0	0	0	0	0	19	0	0	0	0	0	0	0	1962	0	11	0	1000	0
0	1065	0	0	0	0	0	0	0	0	2014	0	74	0	0	0	1	0	0	0	1	0	0	0	0	0	0	0	0	0	0	0	0	0	0	8	11	0	0	0	0	0	0	228	473	0	122	0	0	0
0	6	0	0	0	0	82	0	0	0	0	0	0	0	0	0	0	0	0	0	0	0	0	0	3	0	0	0	0	968	0	0	0	0	0	0	170	0	0	0	0	0	0	0	1478	0	6	0	0	0
1	12	0	0	0	0	419	3429	0	0	8	5	284	3	0	0	1	0	0	0	15	0	0	0	0	3	0	0	4	0	0	0	0	0	0	10	2	2	1	1	0	0	0	0	113	0	0	0	0	0
0	147	0	0	0	0	0	23	2	0	5640	0	931	0	0	0	0	0	0	0	107	0	0	0	0	2	0	0	0	0	0	139	0	0	0	6	32	0	0	0	0	0	0	498	227	0	18	0	0	0
0	12	2	0	0	0	0	0	0	4	18	82	0	3	0	0	0	0	0	0	0	0	0	0	0	59	0	0	82	0	0	17	0	0	0	0	32	0	0	64	0	0	0	12	4215	0	5	0	0	0
0	4	0	0	0	0	20	0	0	0	0	0	0	0	0	0	0	0	0	0	0	0	0	0	0	0	0	0	0	0	0	0	0	0	0	0	1414	0	0	0	0	0	0	0	0	0	0	0	0	0
0	0	0	0	0	0	0	0	0	0	0	0	0	3	0	0	0	0	0	0	50	0	7912	0	0	1	0	0	6445	0	4416	180	0	0	0	0	0	0	0	15	0	0	0	3178	3	0	0	0	0	0
0	1848	0	5	0	0	0	2	0	0	2821	1	4	2	2	0	31	0	0	0	2	0	0	0	0	0	0	0	0	0	0	0	0	0	0	41	6	0	1	0	0	0	0	4	537	0	3	0	0	0
0	0	0	0	0	0	48	0	0	0	0	0	0	0	0	0	0	2349	0	0	0	0	0	0	0	0	0	0	0	0	0	0	0	0	0	0	0	0	0	0	0	0	0	0	0	0	0	0	0	0
0	4	0	0	0	0	69	0	0	0	0	0	0	0	0	0	0	191	0	0	0	0	0	0	0	0	0	0	0	0	0	0	0	0	0	0	0	0	0	0	0	0	0	0	0	0	0	38	68	0
10	0	70	0	0	0	31	0	40	0	0	0	6	0	0	0	11	0	0	42	162	0	0	0	0	0	0	0	0	0	0	2	548	0	0	0	13	0	0	0	4	0	0	197	8712	0	936	0	0	0
0	2	0	0	0	0	179	0	0	0	0	0	0	0	0	0	0	0	0	0	0	0	0	0	0	0	0	0	0	0	0	0	0	0	0	0	0	0	0	0	0	0	0	0	172	0	70	0	8407	0
11	18	2	2	0	24	0	4	1	0	1745	2	437	0	0	1	0	0	0	0	32	0	0	0	0	0	0	0	0	0	0	5	1535	0	0	0	1	0	1	0	0	0	0	222	214	0	31	0	0	0
0	22	0	0	0	0	0	0	13	0	0	5	114	0	0	0	27	0	0	5	51	0	0	0	0	0	0	0	0	0	3	0	0	0	0	0	96	0	82	0	0	0	0	3956	477	0	1781	0	0	0
0	1646	153	0	0	0	132	0	0	0	0	0	0	473	0	0	0	0	0	0	0	0	0	0	0	0	0	0	0	0	0	0	0	0	0	0	147	0	0	0	0	0	0	451	0	0	866	0	0	0
0	52	0	0	0	0	23	0	0	0	0	0	0	0	0	0	0	0	0	0	0	0	0	1	0	0	0	0	0	0	0	0	0	0	0	0	1351	0	0	0	0	0	0	0	0	0	0	94	12	0
0	9	0	0	0	0	50	0	0	0	0	0	27	0	0	0	0	0	0	0	0	0	0	0	0	0	0	0	0	0	0	0	0	0	0	0	0	0	0	0	0	0	0	667	263	0	188	75	0	0
0	0	0	0	0	0	0	0	0	0	0	0	0	0	0	0	0	0	0	0	0	0	0	0	0	0	1	0	10474	0	0	4255	0	0	0	0	0	0	0	0	0	0	0	93	0	0	0	0	0	0
0	4	0	0	0	0	2	0	0	4	35	37	900	0	0	0	0	0	0	0	0	0	0	0	0	0	8	0	0	0	0	61	0	0	0	0	10621	0	0	0	0	0	0	1143	1774	0	73	0	0	0
0	29	0	0	0	0	0	0	0	0	0	0	0	0	0	0	0	0	0	0	0	0	0	0	0	0	0	0	30	0	0	0	0	0	0	0	0	0	0	0	0	0	0	1808	0	0	0	0	0	0
2	0	0	1	0	0	34	0	0	387	1046	0	0	0	0	0	0	0	0	0	235	0	3	3	0	0	0	0	0	23	0	0	0	0	0	7	8	0	0	0	0	0	0	0	0	0	0	0	0	0
0	0	0	0	0	3	0	0	0	0	0	0	24	6	0	0	0	5	0	0	0	12	9	0	12	1	20	0	5113	0	2	6325	0	0	0	0	1	0	0	0	0	0	0	807	594	25	24	0	0	0
0	1892	0	0	0	0	0	0	0	0	0	0	80	0	0	0	2	0	0	0	0	0	2	0	0	0	0	0	16	0	7	0	0	0	0	0	0	0	2	0	0	0	0	928	0	0	0	0	0	0
0	19	0	0	0	0	0	0	4	0	0	14	0	1	0	0	0	0	0	0	0	0	0	0	0	14	0	0	16	0	0	1	0	0	0	0	851	0	0	10	0	0	0	1	2177	0	61	0	0	0
0	351	34	0	0	0	0	109	0	5	0	416	49	0	0	0	0	0	0	0	0	0	0	1	1	0	0	0	136	0	0	0	0	0	0	4	1	0	1	0	0	0	0	76	104	0	7	61	37	0
0	0	0	0	0	0	0	0	0	0	0	0	0	0	0	0	0	0	0	0	8	0	0	2	0	0	0	0	5399	0	0	272	0	0	0	0	0	0	0	0	0	0	0	1109	22	0	0	0	0	0
2	0	0	0	0	0	162	1244	0	334	142	4	38	0	0	0	19	0	0	0	83	0	0	0	0	0	0	0	0	0	0	0	0	0	4	2	1	0	27	0	0	0	0	0	18	0	81	0	26	0
0	3521	0	0	0	1	0	0	2	0	8551	5	1	0	0	0	0	0	0	0	12	0	0	0	0	0	0	0	0	0	0	0	6	0	0	0	2772	0	0	0	0	0	0	5	2199	0	2	0	0	0
0	1425	0	0	0	0	108	0	0	0	46	0	129	0	0	0	0	0	0	0	0	0	16	0	0	0	0	0	0	0	0	0	0	0	0	8	0	0	0	5	0	0	0	611	17	0	217	0	0	0
0	97	0	0	0	0	38	0	0	0	0	0	0	0	0	0	0	0	0	0	0	0	0	0	1	1	0	0	0	0	0	0	0	0	0	0	1390	0	0	0	0	0	0	0	0	0	0	0	0	0
0	3721	0	0	0	0	0	0	0	0	37	0	0	21	0	0	0	0	0	115	0	0	12	0	0	0	0	0	0	0	0	3	0	0	0	0	0	0	0	0	0	0	0	0	0	0	1	0	0	0
0	0	0	0	0	0	0	0	0	0	0	0	0	0	0	0	0	0	0	0	0	0	0	0	0	0	0	0	0	0	0	0	0	0	0	0	0	0	0	0	0	0	0	0	437	0	387	0	16875	0
0	28	0	0	0	0	0	0	0	0	0	0	0	11	0	0	10	0	0	0	153	0	609	0	0	0	0	0	0	0	163	0	0	0	0	0	0	0	0	69	0	0	0	185	0	0	0	49	0	0
0	0	0	0	0	0	0	0	0	0	0	0	0	32641	0	0	6	0	0	0	7	0	2	0	0	0	0	0	0	0	0	0	612	0	0	0	0	0	0	13	0	0	0	589	0	0	0	0	0	0
0	20569	0	0	0	0	1	0	0	0	11	3	0	0	0	0	0	0	0	0	0	0	0	0	0	2	0	0	0	0	0	0	0	0	0	0	6	0	0	0	0	0	0	0	4697	5	413	0	0	0
0	956	3	0	0	0	3	152	0	25	2	0	0	125	0	0	0	0	0	0	50	0	0	0	0	1	0	0	0	0	0	0	0	0	2	0	0	0	0	0	0	0	0	10	88	0	10	0	0	0
0	2143	109	0	0	0	0	0	0	0	0	0	0	439	0	0	0	0	0	0	0	0	81	0	0	0	0	0	0	0	0	0	0	0	0	0	914	0	0	0	0	0	0	8	0	0	149	0	0	0
0	0	0	0	0	0	0	0	0	0	0	0	0	0	0	0	0	0	0	0	0	0	0	0	0	0	0	0	0	0	0	0	0	0	0	0	3504	0	0	0	0	0	0	0	0	0	0	0	0	0
0	3	0	0	0	0	82	0	0	0	0	0	0	0	0	0	0	0	0	0	0	0	0	0	0	0	0	0	0	0	0	0	0	0	0	0	1776	0	0	0	0	0	0	0	0	0	0	0	0	0
0	1	15	0	0	8	23	116	0	80	0	1	0	0	0	0	0	0	0	0	15	0	0	0	0	0	0	0	4	0	0	3	0	0	0	9	0	0	3	0	0	0	0	327	69	0	57	81	0	0
0	430	0	2	0	0	0	0	8	0	510	187	229	0	0	0	9	0	0	0	5	0	0	0	0	0	0	0	5	4	5	0	0	0	0	0	1025	0	2	0	0	0	0	698	632	0	276	0	0	0
39	0	0	0	0	0	70	443	0	38	0	0	0	0	0	0	102	0	0	0	371	0	0	0	0	0	0	0	0	0	0	0	0	0	0	0	1	0	137	0	0	0	0	0	58	0	15	4	43	0
0	57	0	0	0	0	0	0	0	0	0	0	25	2	0	0	0	0	0	0	0	0	0	0	0	0	0	0	0	0	0	391	0	0	0	0	2181	0	2	0	0	0	0	452	4661	0	1851	0	0	0
23	101	0	0	0	0	36	0	0	0	1	0	232	0	0	0	9	0	0	0	30	0	40	0	0	0	0	0	290	0	0	0	0	0	0	1	0	0	0	0	0	0	0	1170	317	0	245	0	0	0
0	0	0	0	0	0	0	0	0	0	0	0	0	0	0	0	0	0	0	0	0	0	399	0	0	0	0	0	5703	0	0	1602	0	0	0	0	0	0	0	0	0	0	0	4930	0	0	0	1	0	0
0	47	0	0	0	0	47	0	0	0	0	0	0	0	0	0	0	0	0	0	0	0	0	0	1	1	0	0	0	0	0	0	0	0	0	0	1259	0	0	0	0	0	0	0	0	0	0	26	51	0
0	10	0	0	17	0	3	0	0	0	43	0	262	0	0	0	56	0	0	0	114	0	233	0	0	0	0	0	0	0	0	22	0	0	0	0	0	0	0	48	0	0	0	0	408	0	0	10	0	0
0	60	0	0	0	0	0	0	0	0	0	0	0	0	0	0	0	0	0	0	0	0	0	0	0	0	0	0	0	0	0	0	0	0	0	0	1181	0	0	0	0	0	0	0	0	0	0	79	0	0
3	8443	0	0	58	0	0	0	0	0	6	0	442	0	0	0	0	0	0	0	0	0	0	0	0	0	0	0	0	0	285	468	0	0	0	0	7194	0	0	0	0	0	0	0	8229	0	9	0	0	0
0	3815	0	0	0	0	0	0	0	0	0	0	3	235	0	0	0	0	0	0	0	0	0	0	0	0	0	0	0	0	0	24	0	0	0	0	0	0	0	0	0	0	0	0	0	0	0	0	0	0
33	0	0	0	0	0	33	81	0	19	0	0	0	0	0	0	195	0	0	0	873	0	0	0	0	0	0	0	0	0	0	0	0	0	0	0	0	0	25	0	0	0	0	0	2	0	1	97	0	0
0	37	0	0	0	0	279	3	1	10	561	0	0	1	0	0	50	0	0	3	3	0	1	0	0	0	0	0	0	0	0	3	0	0	0	1	0	0	4	1	0	0	0	6	0	88	1	10	67	0
0	45	0	2	0	0	0	0	0	0	1828	0	24	0	0	0	21	0	0	0	3	0	0	0	0	0	0	0	0	0	0	0	0	0	0	3	1	0	0	0	0	0	0	11	88	0	1	0	0	0
0	4	0	0	0	0	28	0	0	0	0	0	0	240	379	0	0	0	74	1	0	0	0	43	0	0	0	0	0	11	0	0	0	0	0	0	0	0	0	0	0	0	0	0	0	0	0	71	0	0
0	41	893	0	0	0	24	142	0	0	0	3	0	0	0	0	8	77	0	0	157	0	9	0	0	0	0	0	9	0	0	0	0	0	0	0	10	0	100	0	7	0	0	1	12	0	0	0	0	25
0	0	0	0	0	0	94	0	0	1	10	0	7	0	0	0	26	0	0	0	762	0	39	0	0	0	0	0	1066	0	0	0	0	0	0	0	0	0	0	0	0	0	0	0	100	0	3	0	0	0
0	1478	33	0	0	0	57	0	0	0	11	0	35	0	0	0	0	0	0	0	1	0	59	0	0	0	0	0	222	0	0	1	0	0	0	1	0	0	0	0	0	0	0	511	0	0	69	0	0	0
0	1	0	0	0	0	27	0	0	0	0	0	0	0	0	0	0	942	0	0	0	0	0	0	0	0	138	0	0	0	0	0	0	0	0	0	128	0	0	0	0	0	0	0	0	0	0	70	0	0
0	2015	0	0	0	0	0	0	0	0	18	0	5	5	0	0	0	0	0	0	10	0	71	188	0	0	0	0	1	0	0	0	0	0	0	0	0	0	0	0	0	0	0	8	8	0	1	0	0	0
0	0	0	0	0	0	45	0	0	0	0	0	17	0	0	0	0	0	0	0	0	0	0	0	0	0	0	0	0	0	0	0	0	0	0	6	1	0	0	0	0	0	0	2	898	0	1526	0	0	0
1	0	0	0	0	0	0	0	0	0	0	0	0	1	0	0	12	0	0	0	111	0	1744	0	0	0	0	0	10448	0	422	38	0	0	0	0	0	0	0	10	0	0	0	2563	4	0	0	0	0	0
0	0	0	0	0	0	0	1	0	0	0	0	0	3	0	0	0	0	0	0	36	0	0	0	0	0	0	0	2752	0	0	159	0	0	0	0	0	0	0	0	0	0	0	4585	0	0	0	0	0	0
1	17622	0	0	0	0	0	2	0	0	1297	2	31	5	0	0	12	0	0	0	20	0	0	2	0	0	0	0	2	1	1	0	0	0	0	44	125	0	5	8	3	0	0	247	2221	0	209	0	0	0
0	138	6	0	0	1	0	0	0	0	59	55	3	5	0	0	0	0	0	6	2	0	0	5	0	7	0	0	18	2	0	8	0	0	0	0	18	5	6	28	0	0	0	5	22239	0	839	0	0	0
30	0	0	0	0	0	0	0	0	0	0	0	0	0	0	0	14	0	0	0	251	0	204	0	0	0	0	0	8401	0	28	0	0	0	0	0	0	0	0	154	0	0	0	10740	0	0	0	0	0	0
3	6922	587	0	0	0	0	0	0	0	22	0	0	137	0	0	0	0	0	0	0	0	34	150	0	0	0	0	0	0	0	79	0	0	0	0	0	0	5	0	0	0	0	0	33	0	0	0	0	0
0	1739	0	0	0	0	0	0	0	0	0	0	0	319	0	0	0	0	0	0	0	0	907	0	0	0	0	0	0	0	0	9	0	0	0	0	0	0	0	0	0	0	0	0	15	0	0	0	0	0
1	8	0	0	0	0	42	0	0	0	1	0	0	0	0	0	0	0	0	0	0	0	4	0	0	0	0	0	0	0	0	0	1	0	1	0	0	0	0	0	0	0	568	1079	0	0	91	0	0	0
0	54	0	0	0	0	0	0	0	0	0	0	0	0	0	0	0	0	0	0	0	0	0	0	0	0	0	0	0	0	0	0	0	0	0	0	1701	0	0	0	0	0	0	0	0	0	0	0	0	0
0	333	0	0	0	0	142	1354	0	4	17	0	0	0	0	0	2	0	0	0	0	0	0	0	0	0	0	0	0	0	0	0	0	0	0	0	0	0	0	0	0	0	0	0	7	0	0	0	0	0
0	90	7	2	0	0	18	0	0	233	554	0	0	0	0	0	0	0	0	0	137	0	50	0	0	0	0	0	6	0	0	4	0	0	1	27	0	0	0	0	3	0	0	0	0	0	0	74	21	0
0	3	24	0	8	0	395	5395	4	77	665	0	144	0	0	0	525	0	0	0	4354	0	4	0	0	0	0	0	106	0	0	0	0	0	0	56	0	0	0	0	8	0	0	1004	144	0	566	0	0	0
0	7	0	0	0	0	0	0	0	0	0	0	0	285	417	0	0	0	18	0	0	0	11	147	0	0	0	0	0	3	0	0	1	28	0	0	425	0	0	0	0	0	0	0	0	0	0	68	0	0
0	49	0	0	0	0	77	0	0	0	0	0	0	0	0	0	0	1265	0	0	0	0	0	0	1	1	0	0	0	0	0	0	0	0	0	0	65	0	0	0	0	0	0	0	0	0	0	0	0	0
0	0	0	0	0	4	0	1	0	3	0	0	0	0	0	0	0	490	0	0	0	0	0	0	0	1	0	0	0	0	0	0	0	305	0	0	152	0	0	0	0	0	0	0	0	80	0	0	27	0
0	31	0	0	0	0	0	0	0	0	19	4	0	0	0	0	0	0	0	0	2	0	0	0	0	73	0	0	84	0	0	0	0	0	0	0	14	0	0	47	0	0	0	0	0	0	332	0	0	0
3	16	30	0	7	0	0	487	0	80	0	0	377	1	0	0	0	0	0	0	26	0	0	0	0	32	0	0	30	0	0	0	0	0	0	0	9	0	15	6	0	0	0	3	349	0	13	0	0	0
0	0	0	0	0	0	65	0	0	0	0	0	1348	0	0	0	101	0	0	0	124	0	326	0	0	0	0	0	132	0	3	1	0	0	0	0	0	0	0	44	0	0	0	8163	1	0	0	8	0	0
0	0	21	0	0	0	0	0	0	0	0	0	0	0	0	2	0	0	0	0	5	0	5	0	0	0	0	0	0	0	0	5	0	0	0	0	3	0	0	3	0	0	0	50	2946	0	888	0	0	0
0	30	0	0	0	0	31	0	0	0	0	0	0	0	0	0	0	479	0	0	0	0	0	0	0	0	0	0	0	0	0	0	0	0	0	0	0	0	0	0	0	0	0	0	0	0	0	0	0	0
0	0	0	0	0	0	0	9	0	0	4	4	0	0	0	0	0	10521	0	0	0	0	0	0	0	0	6	0	28	0	0	80	0	0	0	0	18	0	4	0	0	0	0	630	2	0	518	0	0	0
0	535	0	0	0	0	0	0	0	0	0	0	0	1246	0	0	0	0	0	0	0	0	0	0	0	0	0	0	0	0	0	61	1	0	0	0	0	0	0	0	0	0	0	0	0	0	0	0	0	0
0	0	5	0	3	0	0	2	0	0	0	0	0	0	0	0	0	13835	0	0	5	0	0	0	0	0	0	0	158	0	0	0	0	24	0	0	1	0	2	0	0	0	0	0	10	0	5	0	0	0
0	99	0	0	1	0	11	0	0	0	29	0	0	0	0	0	1	0	0	0	5	0	4	0	0	0	0	0	0	0	0	0	0	0	223	0	0	0	0	0	0	0	1846	3	12	0	0	0	0	0
0	1099	0	0	4	0	54	0	0	0	54	0	660	0	0	0	0	0	0	0	0	0	233	0	0	0	0	0	0	0	10	38	0	0	0	1	0	0	0	0	0	0	0	0	6	0	85	0	0	0
2	148	37	0	0	0	129	216	0	119	0	3	146	7	0	0	0	0	0	2	13	0	0	0	0	5	0	0	11	0	0	0	0	0	0	1	9	0	3	4	0	0	0	7	240	0	0	0	0	0
0	849	0	0	0	0	103	0	0	0	37	0	0	0	0	0	0	0	0	0	0	0	3	0	0	0	0	0	0	0	0	0	0	0	0	2	0	0	0	1	0	0	0	192	124	0	31	26	3	0
0	21	0	0	0	0	18	0	0	0	0	0	0	0	0	0	0	1668	0	0	0	0	0	0	0	0	0	0	0	0	0	0	1	1	0	0	0	0	0	0	0	0	0	0	0	0	0	0	0	0
0	651	0	0	20	4	0	0	8	0	0	0	197	0	0	0	0	0	0	0	0	0	6	0	0	0	0	0	0	0	2	0	1	1	0	0	0	0	0	0	0	0	0	0	122	65	0	16	0	0
0	0	0	0	0	0	0	2	7	8	0	0	12	0	0	0	0	0	0	0	0	0	0	0	0	0	0	0	0	0	0	0	2	0	0	0	11	0	0	0	0	0	0	0	827	37	39	73	98	0
75	0	0	0	360	0	0	0	0	0	1	1	3	0	0	0	0	0	0	0	292	0	297	0	0	0	0	0	0	0	1151	0	6	0	0	0	0	0	0	0	0	0	0	3	0	0	0	0	0	0
0	0	0	0	0	0	0	0	0	0	0	0	0	0	0	0	202	0	0	0	157	1	2734	0	0	0	0	0	6327	0	243	6	0	0	0	0	0	0	0	4	0	0	0	4041	0	0	0	1	0	0
0	2415	0	0	0	0	0	5	0	0	11852	6	0	0	3	0	2	0	0	0	1	0	0	0	0	0	0	2	0	0	0	19	0	0	0	0	2921	0	0	0	0	0	0	4	25071	0	13	0	0	3
0	0	0	0	0	0	0	0	0	0	0	0	0	0	0	0	13	0	3	4	0	0	0	0	0	0	0	0	0	8	0	0	0	0	0	0	0	0	0	1	0	0	3600	0	8	0	0	0	0	1
0	78	0	0	1	0	1	0	0	0	52	0	0	0	0	0	0	0	0	0	9	0	16	0	0	0	0	0	0	0	0	0	0	0	2	0	0	0	0	0	0	0	0	2	11	0	0	0	0	0
0	1	53	0	0	0	216	0	4	0	0	0	2	0	0	2	30	0	0	20	137	0	0	0	0	0	0	0	0	0	0	0	24	0	0	0	3	0	10	21	0	0	0	30	1264	0	1317	0	0	0
0	5	0	0	0	0	0	0	0	0	1	3	0	0	0	0	0	0	0	0	0	0	0	0	0	25	0	0	41	0	0	0	1	0	0	0	0	0	0	15	0	0	0	0	1788	0	1	0	0	0
0	1000	0	0	0	0	137	0	0	0	17	0	3	0	0	0	0	0	0	0	2	0	0	0	0	0	0	0	0	0	0	0	0	0	0	0	0	0	0	0	0	0	0	61	0	0	0	20	0	0
0	4	0	0	0	0	0	0	0	0	0	0	135	0	0	0	0	0	0	0	1	0	0	0	0	0	0	0	17	0	0	1	0	0	0	1	3	0	0	0	0	0	0	1309	2	0	144	0	0	0
0	0	0	0	11	0	22	2	0	0	0	0	0	0	0	0	0	14841	0	0	0	0	0	0	0	0	0	0	2545	0	0	0	0	55	0	0	0	0	0	0	0	0	0	0	85	0	0	0	0	0
0	1156	0	0	0	0	0	97	0	0	0	0	0	0	0	0	1	0	0	0	0	0	2	0	0	0	0	0	0	0	0	0	0	0	0	3	0	0	49	0	0	0	0	0	264	0	0	0	0	0
100	5001	0	0	0	0	44	0	0	0	475	0	1070	1	0	0	0	0	0	0	0	0	1108	0	0	0	0	0	0	0	1	778	0	0	0	0	0	0	0	0	0	0	0	0	193	0	113	0	0	0
2	33	0	0	0	0	0	0	0	0	24	3	2	0	0	0	91	0	0	2	0	0	0	0	0	0	0	0	0	0	0	2	0	0	0	0	39355	0	0	0	0	0	0	4	599	0	4	0	0	0
2	3	0	0	0	1	0	0	10	0	0	11	0	0	0	0	0	0	4	0	0	0	0	13	0	8	0	0	2	0	0	0	0	0	0	0	325	1	0	0	0	4	0	0	0	0	0	81	1	0
0	1	0	0	0	3	16	0	3	0	19	0	327	0	0	0	2	0	0	0	5	0	0	0	10	0	0	0	289	0	0	0	0	1	0	1	1	0	1	0	1	0	0	66	185	49	68	50	1	0
2	174	0	0	0	0	0	0	0	0	0	1	0	0	0	0	12	0	0	0	58	0	0	0	0	0	0	0	5	0	0	2	0	0	0	0	0	0	4	0	0	0	0	687	2325	0	334	0	0	0
0	1	22	0	0	0	0	0	0	69	591	0	0	0	0	0	0	0	0	0	51	0	13	0	0	0	0	0	0	4	0	0	0	0	0	17	0	0	0	0	0	0	0	0	0	0	0	83	0	0
0	1	0	0	0	0	0	0	0	0	0	0	0	0	0	0	0	0	0	0	0	0	0	0	0	0	0	0	0	0	0	0	0	0	0	0	1237	0	0	0	0	0	0	0	0	0	0	67	0	0
0	2	0	0	0	0	25	0	0	0	0	0	0	0	0	0	0	0	0	0	0	0	0	1	1	1	0	0	0	0	0	0	1	1	0	0	0	0	0	0	0	0	0	0	1237	0	0	70	63	0
0	3	0	0	0	0	0	0	4	0	0	0	0	0	0	0	0	0	0	0	0	0	0	0	0	18	0	0	25	0	0	0	5	0	0	0	1081	0	0	10	0	0	0	0	2921	0	300	0	0	0
0	0	1	0	0	0	255	2732	0	0	2	4	129	0	0	0	0	0	0	0	4	0	0	0	0	1	0	0	0	0	0	0	1	0	0	2	3	0	0	1	0	0	0	0	123	0	0	0	0	0
0	628	11	0	0	0	42	769	0	311	0	7	4	0	0	0	0	0	0	0	54	0	0	0	0	0	0	0	4	0	0	4	0	0	0	12	6	0	44	0	0	0	0	592	82	0	84	0	0	0
0	0	0	0	0	0	2	0	0	0	1	0	0	0	0	0	0	0	0	0	2	0	0	0	0	0	0	0	0	0	0	0	0	0	0	0	24	0	0	0	0	0	0	259	9517	0	354	0	0	0
0	1012	141	0	0	0	69	0	0	0	36	0	7	0	0	0	0	0	0	0	5	0	17	0	0	0	0	0	283	0	0	0	0	0	0	0	0	0	6	0	0	0	0	19	0	0	1	0	0	0
0	0	0	0	0	0	0	0	0	0	0	0	0	0	0	0	0	0	0	0	0	0	1	0	0	0	0	0	0	2	0	0	0	0	0	0	0	0	0	0	0	0	3966	0	23	0	0	0	0	0
0	0	0	0	13	0	0	0	1	0	0	0	0	0	0	0	0	0	0	0	2	0	0	0	0	0	0	0	0	0	0	0	0	0	0	0	0	0	0	0	0	0	3584	0	1	0	219	0	0	0
0	0	4	0	0	0	55	1295	0	0	0	1486	0	0	7	0	0	0	0	0	2	0	2	0	0	7	0	0	0	0	0	0	0	11	1	0	0	0	0	15	0	0	0	0	5	0	0	0	0	0
0	236	0	0	0	0	0	0	0	1	3338	7	1254	0	0	0	2	0	0	1	10	0	0	0	3	1	0	0	4	0	0	0	3	0	0	30	5	0	0	6	0	0	0	581	538	0	427	0	0	0
0	2	0	0	0	0	1	0	3	0	0	0	0	0	0	0	0	983	0	0	0	0	0	0	16	0	0	0	0	0	0	0	0	0	0	0	0	0	0	0	1	0	0	0	0	52	0	31	0	0
0	0	0	0	709	0	9192	0	4	0	6	1	498	0	0	0	0	0	0	0	1097	0	301	0	0	0	0	0	0	92	0	1	0	0	0	40	1842	0	154	0	146	0	0	15186	1	0	1	0	0	0
2	1	0	0	0	0	0	0	0	0	0	0	0	0	0	0	6	0	0	0	53	0	37	0	0	0	0	0	4082	0	10	1	0	0	0	0	0	0	0	8	0	0	0	1616	7	0	0	0	0	0
0	1	0	0	0	0	10	57	0	0	4	0	0	0	0	0	2	0	0	0	0	0	0	0	0	0	0	0	0	0	0	0	0	0	3	0	0	0	0	0	0	0	96	936	0	0	0	0	0	0
0	1	0	0	0	0	1077	0	0	0	0	0	0	50	0	0	0	0	0	174	0	0	0	483	0	0	0	0	0	0	0	0	1	1	0	0	29	0	0	0	0	0	0	7	0	0	0	0	0	0
0	3184	0	0	0	0	0	0	0	0	543	2	1	8	2	0	1	0	0	0	13	0	0	0	0	0	0	0	0	0	4	5	0	0	0	76	13	0	0	6	0	0	0	0	321	0	1	0	0	0
1	0	0	0	0	0	1	60	81	100	40	414	0	53	398	0	0	0	183	0	0	0	0	44	0	43	0	0	0	6	0	0	0	0	0	0	0	3	0	0	0	26	37	58	91	91	16	27	23	39
158	26	0	0	0	0	0	0	0	0	5	5	42	1	0	0	13	0	0	1	315	0	0	0	0	0	0	0	0	0	16	1	0	0	0	0	288	0	76	1	0	0	0	462	50	0	144	0	0	0
0	13	41	0	9	0	493	1980	0	243	1409	0	11	0	0	0	0	0	0	0	1243	0	0	0	0	0	0	0	0	0	0	0	0	0	0	63	1	0	28	0	81	0	0	235	381	0	426	0	0	0
0	0	0	0	2	6	0	3	6	0	1	0	0	0	0	0	0	0	0	0	0	0	0	0	0	1	0	0	0	0	0	4	0	0	0	0	0	0	0	0	0	0	883	23	0	90	1	99	20	0
0	14	0	0	0	0	0	0	0	0	0	0	0	0	0	0	0	200	0	0	0	0	0	0	0	0	0	0	0	0	0	0	0	0	0	0	0	0	0	0	0	0	0	0	0	0	0	0	0	0
0	14	0	0	3	0	29	0	0	0	0	0	357	0	0	0	2	0	0	0	26	0	3	0	0	0	0	0	132	0	0	0	0	0	0	0	0	0	0	0	0	0	0	961	364	0	169	0	0	0
0	1	0	0	0	0	33	99	95	67	5	425	0	107	90	0	0	0	587	0	0	0	0	21	0	35	0	0	0	0	0	0	0	0	0	0	0	21	0	0	0	29	26	96	30	65	6	67	41	3
0	0	0	0	0	0	64	0	0	0	0	0	0	0	0	0	1456	0	0	0	2334	0	2	0	0	0	0	0	0	0	0	11	8	0	0	0	0	0	0	5439	0	0	0	14	0	0	0	0	0	0
0	1072	0	0	0	2	16	0	1	0	4	0	0	0	0	0	10	0	0	0	0	0	0	0	0	0	0	0	0	0	2	0	0	0	0	0	0	0	0	7	0	0	0	0	18	0	0	49	0	0
0	2047	0	0	9	0	14	0	0	0	0	0	76	0	0	0	0	0	0	0	0	0	5	0	0	0	0	0	0	0	0	0	0	0	0	1	0	0	8	0	0	0	0	890	3	0	189	0	0	0
0	3	0	0	5	395	0	4	0	0	1604	4	1359	0	0	1	0	0	0	0	0	0	0	0	0	0	0	0	4	4	0	4	1683	0	0	0	1	0	3	0	0	0	0	2120	1231	0	176	0	0	0
0	741	0	0	0	0	0	0	0	0	0	0	0	0	0	0	0	0	0	0	0	0	0	222	0	0	0	0	0	0	0	43	0	0	0	0	231	0	0	133	0	0	0	5	0	0	0	29	0	0
0	3	0	0	0	0	97	0	0	0	0	539	0	0	0	0	0	0	0	0	0	0	0	1	0	49	0	0	0	0	0	0	0	0	0	0	361	0	0	0	0	0	0	0	0	0	0	60	0	0
0	253	11	0	0	0	0	0	1	0	0	0	135	0	0	0	0	0	0	0	0	0	51	0	0	0	0	0	103	0	0	0	0	0	0	2	0	0	4	0	0	0	0	859	0	0	199	0	0	0
10	0	54	6	0	0	0	1272	0	8	0	0	0	0	0	0	5	0	0	0	116	0	237	14	0	0	0	0	46	3	0	0	0	0	0	0	0	0	0	0	0	0	0	0	0	0	0	0	0	0
0	0	0	0	0	0	34	0	0	0	0	0	0	0	0	0	0	0	0	0	0	0	0	109	2	0	0	0	0	0	0	0	0	0	0	0	3	0	0	0	0	0	0	1131	0	0	1120	0	0	0
0	0	0	0	0	0	0	0	0	0	0	0	0	0	0	0	70	0	0	0	30	0	0	0	0	0	1	0	509	0	0	155	0	0	0	0	0	0	0	10	0	0	0	4522	0	0	0	0	0	0
3	2	0	0	0	10	0	0	1	0	0	16	0	0	0	0	0	0	1	0	0	0	0	4	0	2	0	0	1	1	0	0	0	0	0	0	167	1	0	0	0	0	0	0	0	0	0	77	0	0
0	2506	0	0	0	0	0	0	0	0	106	0	0	19	0	0	0	0	0	144	0	0	0	0	0	0	0	0	0	0	0	3	0	0	0	0	8	0	0	0	0	0	0	0	0	0	0	0	0	0
6	0	0	0	0	4	156	0	6	0	759	0	0	0	0	0	70	0	0	0	93	0	0	0	0	0	0	0	0	0	0	0	0	0	0	2	0	0	4	0	0	0	0	1	0	0	11	72	1	1
0	0	16	0	3	0	5	2	0	0	0	0	0	0	0	0	0	10754	0	0	17	0	0	0	0	0	0	0	1031	0	0	0	0	20	0	3	0	0	1	9	0	0	0	441	275	0	53	0	0	0
7	0	0	0	0	0	0	0	0	0	0	0	0	0	0	0	0	0	0	0	2	0	912	0	0	0	0	0	4053	0	48	9	0	0	0	0	0	0	0	0	0	0	0	5439	0	0	0	0	0	0
2	99	3	0	0	0	6	56	12	18	0	31	8	13	0	0	0	0	0	0	2	0	0	3	0	28	0	0	52	3	0	4	0	0	0	0	57	9	0	25	0	0	0	9	0	0	30	0	0	0
0	2279	49	0	0	0	17	0	0	0	5	0	6	26	0	0	0	0	0	0	0	0	72	0	0	0	0	0	124	0	0	3	0	0	0	0	0	0	0	0	0	0	0	446	0	0	76	0	0	0
0	966	0	0	0	0	39	0	0	0	0	0	113	0	0	0	0	0	0	0	0	0	0	0	0	0	0	0	261	0	0	0	0	0	0	0	0	0	0	0	0	0	0	1276	0	0	0	0	0	0
0	39	0	0	0	0	62	0	0	0	0	0	54	0	0	0	0	0	0	0	0	0	15	0	0	0	0	0	306	0	0	0	0	0	0	0	0	0	30	0	0	0	0	2154	0	0	1095	0	0	0
0	43	0	0	0	0	51	0	0	0	0	0	0	0	0	0	0	0	0	0	0	0	0	0	0	0	0	0	0	0	0	0	0	0	0	0	1418	0	0	0	0	0	0	56	77	71	6	59	34	3
0	1598	3	0	0	0	16	0	0	0	8	0	0	0	0	0	16	0	0	0	3	0	12	0	4	0	0	0	45	519	0	0	1	1	0	1	0	0	5	0	0	0	0	36	0	0	9	0	0	0
0	25	0	0	0	0	7	0	0	0	0	0	0	734	0	0	0	0	0	0	0	0	0	25	0	0	0	0	0	0	0	358	0	0	0	0	59	0	0	0	0	0	0	12	0	0	24	54	0	0
0	0	0	0	0	0	1463	0	0	0	0	0	0	817	0	0	0	0	0	0	0	0	0	0	0	0	0	0	0	0	0	0	0	0	0	0	0	0	0	0	0	0	0	188	0	0	223	0	0	0
0	16	0	0	0	0	55	0	0	0	0	0	0	0	0	0	0	0	0	0	4	0	0	1	0	0	0	0	44	0	213	1108	0	0	0	0	0	0	0	0	0	0	0	0	26	1	0	0	0	0
0	1	0	0	0	0	0	0	0	0	0	0	0	0	0	0	0	991	0	0	0	0	0	0	0	0	0	0	0	0	0	0	0	0	0	0	0	0	0	0	0	0	2	77	99	90	2	44	91	21
0	0	0	0	0	0	71	0	344	0	0	1703	0	0	0	0	0	0	114	0	0	0	0	1	0	4	0	0	0	9	0	0	0	0	0	0	9	0	0	0	0	25	0	0	0	0	0	0	0	0
1	0	0	3	0	0	0	0	0	0	0	0	0	1	0	0	51	0	0	0	33	0	626	0	0	0	0	0	16192	0	57	0	0	0	0	0	0	0	0	29	0	0	0	5717	0	0	0	0	0	0
0	0	0	0	0	0	29	0	0	0	0	0	0	0	0	0	0	0	0	0	0	0	0	0	0	0	0	0	0	0	0	0	0	0	0	0	0	0	0	0	0	0	0	0	1465	0	0	0	0	0
0	0	0	0	0	0	0	0	20	0	0	0	0	0	0	0	0	0	0	0	0	0	0	0	0	30	0	0	53	0	0	0	0	0	0	0	2	0	0	6	0	0	0	1	1733	0	0	0	0	0
0	29	0	1	1	0	0	1	7	4	0	1	0	548	0	0	0	0	0	38	0	0	1	89	0	0	0	0	0	0	0	0	24	0	0	1	17	0	59	0	0	0	0	0	14	66	0	30	17	0
0	5	0	0	20	0	189	0	0	0	0	67	0	0	0	0	0	10808	0	0	0	0	0	0	0	0	0	0	1512	0	0	0	0	45	0	0	7	0	0	0	0	0	0	0	20	0	0	0	0	0
0	76	5	0	0	0	25	367	0	36	0	28	172	0	0	0	2	0	0	0	11	0	3	0	0	0	0	0	9	0	0	0	0	0	0	5	3	0	0	0	0	0	0	186	55	0	164	91	53	0
0	766	17	4	0	0	110	139	2390	181	42	797	154	77	45	0	0	0	0	68	12	0	0	36	26	89	0	5	244	17	0	274	0	0	0	0	919	0	28	84	43	0	0	215	7198	0	28	0	0	5
0	0	0	0	1106	0	10820	1	0	0	0	0	253	0	0	0	0	0	0	0	1488	0	1	0	0	50	0	0	0	0	0	0	0	0	0	98	96	0	0	0	0	0	0	10294	0	0	1	0	0	0
0	14	3	0	0	0	0	0	3	0	11	3	0	2	0	0	0	0	0	0	0	0	0	1	0	47	0	0	32	0	0	0	5	0	0	0	1	0	0	14	0	0	0	0	2910	0	92	0	0	0
0	1	0	0	1	0	0	345	0	0	30728	0	0	0	0	0	2	0	0	0	2	0	0	0	0	0	0	0	0	0	0	0	0	0	0	0	26	0	0	0	0	0	0	482	20	0	0	0	0	0
0	0	0	0	0	0	0	0	0	0	0	0	0	0	0	0	0	978	0	0	0	0	0	0	0	0	0	0	0	0	0	0	0	0	0	0	0	0	0	0	0	0	0	0	0	0	0	0	0	0
12	0	18	2	0	0	0	13	0	600	0	30	17	144	66	0	11	0	0	0	556	0	0	0	65	0	33	0	20	0	0	50	0	0	0	0	12	0	6	64	165	0	0	79	38	0	161	0	0	0
1	6608	0	0	0	0	11	0	0	0	0	0	102	581	0	0	0	0	0	13	0	0	4	0	0	0	0	0	0	0	0	43	0	0	0	0	0	0	0	0	0	0	0	37	0	0	28	0	0	0
3	18500	0	0	0	0	0	90	0	0	45762	0	27	0	0	0	43	0	0	0	2	0	0	0	0	0	0	0	0	0	0	0	0	0	0	30	33	0	0	0	0	0	0	16	666	0	42	0	0	0
0	4	0	0	0	1	0	4	0	0	0	0	0	0	0	0	0	0	0	0	0	0	0	0	4	37	0	0	48	0	0	4	0	0	0	0	9	0	0	32	0	0	0	0	2927	0	0	0	0	0
0	14	0	0	0	0	0	0	0	0	0	0	0	0	0	0	32	0	0	0	25	0	0	0	0	0	0	0	3	0	0	0	0	0	0	0	0	0	0	0	0	0	0	2516	0	0	0	0	0	0
0	0	55	0	0	10	27	0	4	0	18	0	51	0	0	0	2	0	0	0	5	0	20	0	0	0	0	0	43	0	6	0	0	0	0	1	0	0	6	1	0	0	0	713	0	0	178	57	1	0
0	6	0	0	0	0	0	0	0	0	0	2	0	0	0	0	200	0	0	0	86	0	0	0	0	0	0	0	1	0	228	0	0	0	0	598	0	0	0	0	0	0	0	1200	2	0	0	1	0	0
0	16	0	0	0	0	193	0	0	0	835	25	0	4	0	0	0	0	0	0	0	0	0	0	0	0	0	0	0	0	0	0	0	0	0	0	0	0	0	0	0	0	0	0	0	0	0	1	43	0
0	33	0	0	0	0	0	0	0	0	46	71	0	0	0	0	0	0	0	0	0	0	0	0	0	0	0	0	0	0	0	34	0	0	0	0	1041	0	0	0	0	0	0	23	3002	0	0	0	0	0
165	0	0	10	0	0	0	0	0	0	0	0	0	0	0	0	84	0	0	0	985	0	1527	0	0	0	0	0	9194	0	133	3	1	0	0	0	0	0	0	171	0	0	0	1017	0	0	0	0	0	0
4	6866	0	16	2	0	0	244	2	0	26683	189	2925	0	0	0	40	0	0	0	104	0	0	0	0	0	0	0	0	0	57	53	0	0	0	168	473	0	69	0	53	0	0	12715	0	0	1452	11	0	0
0	1114	0	0	0	0	0	0	0	0	0	0	0	15	0	0	5	0	0	0	3	0	4	0	0	0	0	0	2	0	0	0	0	0	0	0	0	0	0	0	0	0	0	1612	0	0	0	0	0	0
0	25	697	5	1	0	8	66	0	0	4	0	0	0	0	0	5	316	0	0	129	0	0	0	0	0	0	0	7	0	0	0	0	0	0	0	0	0	88	268	0	0	0	0	2	0	3	0	0	0
0	1226	0	0	0	0	154	0	0	0	158	0	77	1	0	0	2	0	0	0	0	0	0	0	0	0	0	0	0	0	6	0	0	0	0	6	0	0	3	0	0	0	0	126	0	0	101	0	0	0
62	0	0	0	0	0	0	0	0	0	0	0	0	0	0	0	0	0	0	0	67	0	28	0	0	0	0	0	0	0	80	26	0	0	0	0	0	0	0	0	0	0	0	6119	0	0	0	0	0	0
0	130	189	0	0	0	152	0	0	0	0	0	27	0	0	0	6	0	0	0	107	0	16	0	0	0	0	0	565	0	1	0	0	0	0	2	0	0	0	8	0	0	0	211	0	0	67	0	0	0
2	6305	0	0	0	0	0	0	0	0	12	5	0	1	0	0	0	0	0	0	0	0	0	0	0	10	0	0	6	0	0	0	0	0	0	0	8	0	0	0	0	0	0	0	3695	0	0	0	0	0
38	12	0	0	0	0	0	0	0	0	11	5	113	0	0	0	21	0	0	0	51	0	0	0	0	0	0	0	0	0	14	0	0	0	0	0	1180	0	89	0	0	0	0	300	377	0	656	0	0	0
0	2757	73	0	0	0	0	0	0	0	8	0	18	63	0	0	0	0	0	0	0	0	0	0	0	0	0	0	0	0	0	1	0	0	0	0	0	0	0	2	0	0	0	1103	0	0	158	0	0	0
0	95	0	0	0	4	33	0	3	0	4	0	213	0	0	0	15	0	0	0	36	0	4	0	0	0	0	0	131	0	0	0	0	0	0	0	0	0	0	0	0	0	0	268	240	0	86	10	0	0
0	1	0	0	737	0	4914	0	0	2	3	1	1499	0	0	0	0	0	0	0	1660	0	73	1	0	0	0	0	2	0	0	0	0	0	0	115	30	0	7	19	0	0	0	8569	0	0	0	0	0	0
0	0	0	0	0	0	0	0	0	0	1	0	0	0	0	0	135	0	0	0	114	0	710	0	0	0	0	0	2	0	96	0	0	0	0	296	0	0	23	0	0	0	0	1182	2	0	0	0	0	0
0	841	1505	0	0	0	865	0	0	0	0	0	0	1126	0	0	0	0	0	0	0	0	0	0	0	0	0	0	0	0	0	0	0	0	0	0	283	0	0	0	0	0	0	182	0	0	372	0	0	0
0	1	12	0	2	0	298	465	0	183	0	5	3	0	0	0	0	0	0	0	55	0	0	0	0	3	0	0	2	0	0	0	0	0	0	17	6	0	16	0	6	0	0	146	247	0	5	0	0	0
0	1	0	0	0	0	1	0	0	0	30	0	0	0	0	0	0	0	0	0	0	0	2	0	0	0	0	0	0	0	0	0	0	0	10	0	0	0	0	0	0	0	1104	0	43	0	0	68	0	0
0	0	34	0	0	0	0	0	10	0	0	0	0	0	0	0	76	0	0	0	124	0	1	0	0	0	0	0	0	0	0	104	0	0	0	2	8	0	0	7	0	0	0	91	1456	0	344	0	0	0
0	5	0	0	0	0	1	1	0	0	0	0	78	845	0	5	2	31	0	0	3	78	6	3	4	2	13	0	2924	0	4	2	1422	8	0	0	0	0	0	34	0	0	0	1095	20538	58	15	328	0	0
0	271	11	0	0	0	15	508	0	88	0	2	12	0	0	0	0	0	0	0	2	0	17	0	0	0	0	0	40	0	0	2	0	0	0	0	5	0	0	3	0	0	0	79	209	0	28	0	0	0
0	64	0	0	0	0	0	0	0	0	33	0	0	0	0	0	0	0	0	0	0	0	0	0	0	0	0	0	0	0	0	0	0	0	0	0	0	0	0	0	0	0	0	0	1835	0	0	0	0	0
0	1799	0	0	0	0	0	0	0	0	0	0	13	0	0	0	0	0	0	0	0	0	0	0	0	0	0	0	3	0	0	0	0	0	0	1	0	0	0	0	0	0	0	205	889	0	339	0	0	0
0	37	0	0	0	0	0	0	0	0	0	0	0	121	65	0	0	0	23	4	0	0	0	51	0	0	0	0	0	7	0	0	1	1	0	0	8	0	0	1	0	0	0	0	0	0	0	0	0	0
0	0	0	0	0	0	70	0	0	0	0	0	0	2	0	0	0	0	0	0	0	0	0	0	0	0	1	0	3	0	0	126	0	0	0	0	0	0	0	0	0	0	0	11096	0	0	0	0	0	0
0	60	0	0	0	0	63	0	0	0	0	0	0	0	0	0	0	0	0	0	0	0	0	0	0	0	0	0	0	0	0	0	0	0	0	0	1629	0	0	0	0	0	0	77	28	96	84	68	96	63
0	763	0	0	0	0	4	0	0	0	0	0	11	3	0	0	0	0	0	1	0	0	1	0	0	0	0	0	4	0	1	1	0	0	0	0	55	0	0	0	0	0	0	769	0	0	0	0	0	0
0	0	0	0	0	0	44	0	0	0	0	0	0	0	0	0	0	210	0	0	0	0	0	0	0	0	0	0	0	0	0	0	0	0	0	0	0	0	0	0	0	0	0	0	0	0	0	0	0	0
0	0	10	1	0	0	0	2154	0	49	34	0	0	4	0	0	0	0	0	0	129	0	25	49	0	0	0	0	0	4	0	0	0	0	0	0	459	0	0	0	0	0	0	0	0	0	0	0	0	0
0	2032	163	0	0	0	0	0	0	0	2	0	16	68	0	0	0	0	0	0	0	0	358	0	0	0	0	0	0	0	0	2	0	0	0	5	0	0	11	3	0	0	0	1220	0	0	122	0	0	0
0	10	6	0	0	0	655	1817	0	0	6	19	804	0	0	0	0	0	0	0	4	0	0	0	1	1	0	0	5	0	0	5	0	0	0	19	6	0	0	1	0	0	0	7	269	0	0	0	0	0
0	1	0	0	0	0	0	6	0	0	0	2	3	0	0	0	0	0	0	8	0	0	0	0	0	0	0	0	0	0	0	0	0	0	0	1	0	0	1	0	0	0	0	0	2575	0	9	0	0	0
0	48	0	0	0	0	0	0	0	0	82	131	4	0	0	0	3	0	0	0	113	0	0	0	0	0	0	0	0	0	0	97	0	0	0	0	2168	0	0	0	0	0	0	34	125	0	0	0	0	0
0	22	0	0	0	65	0	0	0	0	3	0	0	0	0	0	0	0	0	0	0	0	0	0	0	16	0	0	13	0	0	1	1163	0	0	0	0	0	0	5	0	0	0	0	855	0	39	0	0	0
0	67	0	0	0	0	16	0	0	0	0	0	0	0	0	0	0	1864	0	0	0	0	0	0	0	0	0	0	0	0	0	0	0	0	0	0	0	0	0	0	0	0	0	0	0	0	0	0	0	0
48	858	264	0	0	24	10	0	4	37	2392	1661	60	60	43	0	26	0	0	102	33	0	0	0	59	222	0	0	410	0	0	333	0	0	0	19	584	0	158	93	0	0	0	94	2272	0	49	0	0	61
0	292	0	0	1	0	0	0	0	0	575	70	88	0	0	0	2	0	0	0	6	0	0	0	0	0	0	0	0	0	4	0	0	0	0	19	62	0	1	0	0	0	0	643	1579	0	311	0	0	0
10	80	9	0	144	0	986	3059	19	151	1	77	3	10	0	0	0	0	0	0	30	0	0	0	1	41	0	0	52	0	0	55	0	0	0	0	93	1	12	31	0	0	0	308	3668	0	1	0	0	0
0	0	0	0	0	0	0	0	0	0	1412	0	0	0	0	0	0	0	0	1319	0	0	0	0	0	0	0	0	0	0	0	0	0	0	0	0	0	0	0	0	0	0	0	0	0	0	0	0	0	0
0	92	0	0	0	0	55	0	0	0	0	0	0	0	0	0	0	0	0	0	0	0	0	0	0	0	0	0	0	0	0	0	0	0	0	0	1141	0	0	0	0	0	0	60	97	21	42	74	88	97
0	46	0	0	0	0	0	0	0	0	0	0	0	0	0	0	0	184	0	0	0	0	0	0	0	0	0	0	0	0	0	0	0	0	0	0	0	0	0	0	0	0	0	0	0	0	0	0	0	0
0	712	0	0	0	0	0	0	0	0	0	0	84	0	0	0	0	0	0	0	0	0	2	2	0	0	0	0	0	0	0	0	0	0	0	3	0	0	0	0	0	0	0	278	0	0	192	69	0	0
0	141	4	0	0	0	0	0	0	0	0	0	7	0	0	0	0	0	0	0	0	0	5	0	0	0	0	0	1191	589	1	0	1	0	1	0	0	0	25	0	0	0	0	282	0	0	118	0	0	0
0	231	0	0	0	0	1	0	0	0	0	0	313	0	0	0	0	0	0	0	2	0	7	0	0	0	0	0	1191	0	0	2	0	0	0	0	0	0	0	0	0	0	0	505	1	0	0	0	0	0
9	1	0	0	0	0	13	0	0	0	0	0	193	0	0	0	6	0	0	0	22	0	167	0	0	0	0	0	1406	0	0	0	0	0	0	0	2	0	0	0	0	0	0	117	606	0	5	0	0	0
0	0	26	14	0	0	0	1654	0	1	0	0	0	0	0	0	0	0	0	0	40	0	32	4	0	0	0	0	0	9	0	0	0	0	0	0	0	0	0	0	0	0	0	0	0	0	0	0	0	0
0	126	4	0	0	0	0	706	0	2	2	1001	5	31	0	0	0	0	0	0	2	0	0	0	4	34	0	0	80	0	0	80	0	0	0	1	652	0	0	16	0	0	0	73	18895	0	373	0	0	0
0	0	0	0	0	0	35	4	0	0	0	0	0	0	0	0	0	2480	0	0	0	0	2	1	281	0	0	0	626	0	0	0	1	0	14	0	61	0	0	5	0	0	0	16	44	0	56	0	0	0
2	0	0	0	0	2	527	0	1	0	0	0	0	0	0	0	0	0	0	0	9	0	0	3	0	0	0	0	0	0	0	0	0	0	0	0	0	0	0	0	0	0	0	447	0	44	40	41	1	0
0	43	0	0	0	4	597	0	10	0	10	0	0	0	0	0	0	0	0	0	0	0	0	0	0	0	0	0	0	0	0	10	0	0	0	0	1	0	0	0	0	0	0	0	406	11	0	16	0	0
0	1855	2	0	0	0	0	0	0	0	0	0	0	824	0	0	0	0	0	0	0	0	12	399	0	0	0	0	0	0	0	0	1424	0	0	0	55	0	0	0	0	0	0	0	10	0	5	0	0	0
8	459	15	0	0	0	447	1212	2	91	1	0	0	0	0	0	2	0	0	0	43	0	0	0	0	1	0	0	6	0	0	0	4	0	0	35	4	0	1	8	0	0	0	47	162	0	6	0	0	0
0	1854	0	0	0	0	0	0	0	0	0	0	0	27	0	0	0	0	0	126	0	0	2	0	0	0	0	0	0	0	0	10	0	0	0	0	0	0	0	0	0	0	0	813	0	0	0	0	0	0
6	246	5	0	10	0	22	1	1	363	2001	2	0	0	0	0	0	0	0	0	16	0	69	0	0	0	0	0	7	0	0	0	0	0	0	0	7	0	5	7	0	0	0	338	359	0	54	0	0	0
0	44	0	0	0	0	60	0	0	0	0	0	0	0	0	0	0	0	0	0	0	0	0	0	0	0	0	0	0	0	0	0	1	1	0	0	1305	0	0	0	0	0	0	0	0	0	0	98	56	0
1	34	0	0	1	0	1	0	0	0	0	0	188	0	0	0	1	0	0	0	6	0	72	0	0	0	0	0	1202	0	0	1	1	0	0	0	1	0	0	0	0	0	0	27	279	0	0	0	0	0
0	1662	10	0	0	0	30	0	0	0	0	0	0	82	0	0	0	0	0	182	0	0	0	0	0	0	0	0	0	0	0	0	1	0	0	5	5	0	5	0	0	0	0	210	37	0	2	0	0	0
0	89	0	0	0	0	100	0	0	0	0	0	0	373	196	0	0	0	216	0	0	0	0	5	0	0	0	0	0	35	0	0	0	2	0	0	1	0	0	1	0	0	0	0	0	0	0	0	0	0
2	654	0	0	0	0	11	187	0	0	0	0	3	0	0	0	0	0	0	0	1	0	17	0	0	0	0	0	4	0	0	0	0	0	0	9	0	0	111	0	0	0	0	0	72	0	0	86	0	0
0	0	0	0	0	0	0	0	0	0	0	0	840	1	0	0	18	0	0	0	8	0	537	0	0	0	0	0	2031	0	110	0	0	0	0	0	0	0	0	0	0	0	0	397	0	0	0	0	0	0
93	4331	0	0	0	0	269	0	0	0	250	0	244	1	0	0	0	0	0	0	0	0	2647	0	0	0	0	0	0	0	24	133	0	0	0	3	0	0	0	0	0	0	0	0	0	0	42	0	0	0
4	1108	0	0	0	0	0	5	0	0	2710	0	944	0	0	0	9	0	0	0	7	0	0	0	0	0	0	0	0	0	3	0	0	0	0	18	8	0	0	0	0	0	0	994	318	0	258	0	0	0
0	0	0	0	2	0	0	7	0	0	0	1	0	0	0	0	6	0	0	0	21	0	0	0	0	0	0	0	0	0	0	46297	25166	0	0	0	0	0	0	25	0	0	0	236	0	0	0	0	0	0
0	0	0	0	0	0	85	1420	0	0	0	1201	4	0	0	0	2	26	0	0	0	0	0	0	0	0	0	0	1	0	0	0	0	1	0	0	0	0	0	0	0	0	0	0	0	0	0	0	0	0
0	25	0	0	0	33	0	8	1	0	7915	0	1843	0	0	2	0	0	0	0	141	0	0	0	0	0	0	0	5	0	0	187	2	0	0	9	139	0	0	6	0	0	0	442	557	0	41	0	0	0
0	851	6	0	0	0	5	0	0	0	0	0	110	0	0	0	0	0	0	0	0	0	0	0	0	0	0	0	190	0	0	0	0	0	0	0	0	0	11	0	0	0	0	504	0	0	126	0	0	0
0	0	0	0	0	0	95	0	0	0	0	0	0	0	0	0	0	0	0	0	57	0	1	0	0	0	0	0	6764	0	2500	1830	0	0	0	0	0	0	0	0	0	0	0	0	8	0	0	0	0	0
0	100	0	0	0	0	13	0	0	0	0	0	0	0	0	0	0	0	0	0	0	0	0	0	0	0	0	0	0	0	0	0	0	0	0	0	1512	0	0	0	0	0	0	0	0	0	0	0	0	0
0	6331	0	0	0	0	0	0	0	0	0	0	3	340	0	0	0	0	0	0	0	0	0	0	0	0	0	0	0	0	0	60	0	0	0	0	0	0	0	0	0	0	0	0	22	0	86	0	0	0
0	1	0	0	0	0	1	0	0	0	0	0	0	0	0	0	0	0	0	0	0	0	0	0	0	1	0	0	3	0	0	0	0	0	0	0	235	0	0	2	0	0	0	0	946	0	116	92	0	0
0	1567	544	0	0	0	567	0	0	0	0	0	0	930	0	0	0	0	0	0	0	0	0	0	0	0	0	0	0	0	0	0	0	0	0	0	392	0	0	0	0	0	0	70	0	0	438	0	0	0
0	100	0	0	0	0	95	0	0	0	0	1296	0	0	0	0	0	0	0	0	0	0	0	0	0	0	0	0	0	0	0	0	0	0	0	0	722	0	0	0	0	0	0	0	0	0	0	0	0	0
1	1116	1	0	0	0	0	75	0	23	0	7	1	0	0	0	0	0	0	0	3	0	0	0	2	140	0	0	185	0	0	0	21	0	0	13	17	0	0	63	0	0	0	266	178	0	23	0	0	0
0	1	0	3	0	0	55	96	73	54	8	246	0	8	40	0	0	0	368	0	0	0	0	1	0	57	0	0	0	14	0	0	1	1	1	0	0	2	0	0	0	22	97	37	99	79	31	23	46	53
10	0	0	0	0	0	0	0	0	0	1	2	0	0	0	0	1005	0	0	0	3	0	0	0	0	1	0	0	2	0	72	0	0	0	0	602	0	0	160	0	0	0	0	5	0	0	0	0	0	0
2	28	0	0	1	0	0	4	0	0	0	0	43	0	0	0	0	0	0	0	12	0	3	0	1	0	0	0	48	0	0	0	0	0	0	0	0	0	0	0	0	0	0	400	760	0	17	14	4	0
0	85	0	0	0	1	14	0	5	0	3	0	28	0	0	0	0	0	0	0	4	0	6	0	0	1	0	0	7	1	0	0	0	0	0	0	0	0	0	0	0	0	0	539	176	81	178	24	0	0
0	0	0	0	0	0	0	0	0	0	0	0	0	0	0	0	0	0	0	0	0	0	0	0	0	0	0	0	0	0	0	0	0	0	0	0	2586	0	0	0	0	0	0	0	0	0	0	0	0	0
0	1	0	0	2	0	0	9	6	0	0	0	0	0	0	0	0	0	0	0	0	0	0	0	0	1	0	0	0	0	0	0	0	0	0	0	0	0	0	0	1	0	666	308	0	49	17	53	0	0
0	8	15	0	0	0	47	155	0	106	0	2	380	0	0	0	0	0	0	0	0	0	8	0	0	0	0	0	3	0	0	0	1	0	0	2	10	0	0	0	0	0	0	326	94	0	39	0	0	0
0	0	0	0	0	0	0	0	0	0	0	0	0	0	0	0	0	0	0	0	0	0	0	0	0	0	0	0	0	0	0	604	0	1	0	0	0	0	0	0	0	0	0	14235	33	0	0	0	0	0
23	4861	0	0	0	0	62	0	0	0	0	0	9	0	0	0	9	0	0	0	22	0	120	0	0	0	0	0	222	0	1	31	0	0	0	5	0	0	6	0	0	0	0	3138	61	0	286	0	0	0
0	82	12	0	0	0	58	126	0	32	0	20	786	0	0	0	0	0	0	0	0	0	0	0	0	0	0	0	0	0	0	0	0	0	0	3	0	0	0	0	0	0	0	232	14	0	58	0	0	0
0	22	1419	3	0	0	2312	22499	0	702	4044	1	3843	0	0	0	1348	0	0	3	4665	0	1	0	0	0	0	0	69	0	0	0	0	0	0	4640	4	0	0	0	0	0	0	12250	314	0	5209	0	0	0
2	202	0	2	8	0	0	0	0	0	1134	0	115	0	0	0	3	0	0	0	2	0	0	0	0	0	0	0	0	0	3	0	0	0	0	145	32	0	44	0	0	0	0	3273	1474	0	548	0	0	0
0	41	0	0	0	0	0	0	0	0	0	0	0	0	0	0	0	0	0	0	0	0	0	0	0	0	0	0	0	0	0	0	0	0	0	0	1139	0	0	0	0	0	0	51	24	37	8	14	17	2
0	16	259	0	75	0	188	44	1	25	21545	5	8	0	0	0	0	0	0	0	1	0	65	0	4	0	0	0	82	0	0	17	0	0	0	0	86	0	0	14	0	0	0	1717	479	1	591	0	0	0
0	0	0	0	0	0	47	0	0	0	0	0	0	0	0	0	0	0	0	0	0	0	0	1	0	0	0	0	6	0	0	2608	0	0	0	0	0	0	0	0	0	0	0	4443	70	0	0	0	0	0
0	0	0	0	0	0	0	0	0	0	0	0	0	0	0	0	969	0	0	0	2050	0	58	0	0	0	0	0	0	2	215	13	3	0	0	0	0	0	0	2853	0	0	0	8	0	1	0	2	0	0
0	0	0	0	0	0	19	4	0	0	0	0	0	0	0	0	0	584	0	0	0	0	0	0	0	0	0	0	15	0	0	0	0	305	0	0	4216	0	0	0	0	0	0	48	746	0	2577	0	0	0
0	0	0	0	0	0	0	0	0	0	0	0	0	0	0	0	0	367	0	0	0	0	0	0	0	0	0	0	0	0	0	0	0	0	0	0	0	0	0	0	0	0	0	0	0	0	0	0	0	0
0	520	0	0	0	0	0	2	0	0	1579	14	21	0	0	0	2	0	0	0	14	0	0	0	0	0	0	0	0	0	0	19	0	0	0	17	37	0	0	0	0	0	0	1079	216	0	690	0	0	0
0	2086	0	0	0	0	0	0	0	0	0	0	22	20	0	0	0	0	0	0	0	0	4	0	0	0	0	0	3	0	7	0	0	0	0	0	0	0	0	0	0	0	0	1219	0	0	0	0	0	0
1	41	7	0	3	0	9	0	0	0	0	0	416	0	0	0	2	0	0	0	25	0	43	0	0	0	0	0	521	0	0	0	1	0	0	0	0	0	0	0	0	0	0	538	99	0	69	0	0	0
0	383	38	0	0	0	124	747	0	187	0	1163	332	6	0	0	1	0	0	0	4	0	74	0	0	0	0	0	65	0	0	0	0	0	0	9	3	0	1	0	0	0	0	243	100	0	49	0	0	0
0	0	0	3	0	0	69	0	0	0	0	0	0	0	0	0	0	0	0	0	0	0	1829	0	0	0	0	0	0	0	0	0	0	0	0	0	0	0	0	0	0	0	6506	1	16	0	0	0	0	0
0	0	0	0	6	0	0	0	0	0	0	0	0	0	0	0	0	0	0	0	2	0	0	0	0	0	0	0	0	0	0	0	0	0	0	0	0	0	0	0	0	0	2619	0	11	0	80	0	0	0
0	22	0	0	0	0	0	0	70	7	1	157	18	0	0	0	5	0	0	0	10	0	0	0	13	358	0	0	429	8	0	78	0	0	0	0	133	0	0	172	0	0	0	35	0	0	1	0	0	0
0	503	92	0	0	0	87	0	0	0	53	0	83	1	0	0	0	0	0	0	10	0	41	0	0	0	0	0	156	0	0	0	0	0	0	0	0	0	4	0	0	0	0	347	0	0	115	0	0	0
1	6590	0	0	0	0	0	0	0	0	0	0	8	2	0	0	0	0	0	0	0	0	2	0	0	0	0	0	6	0	5	1	0	0	0	0	0	0	0	0	0	0	0	2206	0	0	0	0	0	0
0	2058	0	0	0	0	1	0	0	0	0	0	370	0	0	0	0	0	0	2	0	0	69	0	0	0	0	0	1	0	0	0	0	0	0	0	0	0	0	0	0	0	0	4918	0	0	0	0	0	0
2	1017	4	0	0	0	17	0	0	29	0	0	0	0	0	0	5	0	0	0	56	0	0	0	0	0	0	0	0	0	0	0	0	0	3	0	0	0	0	0	0	0	0	33	96	0	7	43	43	0
0	20	0	0	2	0	15	13	0	0	2	2	0	0	0	0	0	1313	0	0	4	0	0	0	0	0	9	0	68	0	0	0	0	262	0	0	69	0	0	4	0	0	0	0	41	0	8	6	19	0
0	1906	0	0	0	0	0	23	0	0	0	1	0	0	0	0	4	0	0	0	0	0	0	0	0	0	0	0	0	0	0	0	0	0	0	13	0	0	0	0	0	0	0	7	55	0	56	0	0	0
0	0	0	0	0	0	0	0	0	0	0	0	0	8	0	0	2	5	0	0	2	0	2	0	0	0	0	0	0	0	0	29209	0	0	0	0	0	0	0	0	0	0	0	356	0	0	0	0	0	0
9	45	28	0	14	0	131	0	0	0	27	0	66	0	0	0	0	0	0	0	196	0	14	0	0	0	0	0	396	0	0	1	0	0	0	0	0	0	29	76	0	0	0	135	0	0	10	23	0	0
0	2	0	0	0	0	48	7	0	0	0	16	0	0	0	0	0	304	0	0	0	0	0	0	0	0	0	0	65	0	0	10	0	0	0	0	1286	0	0	0	0	0	0	392	61	0	29	0	0	0
0	8	358	5	2	0	5	52	0	0	2	2	0	0	0	0	4	116	0	0	110	0	0	0	0	0	0	0	0	0	0	0	0	0	0	0	1	0	5	391	0	0	0	0	0	0	0	84	0	0
2	1	0	0	0	0	41	71	77	39	86	0	0	33	102	0	0	0	23	0	0	0	1	114	0	75	0	0	0	2	0	0	1	0	1	0	674	3	0	0	0	5	58	30	80	25	84	63	12	9
0	1703	1	0	4	0	175	8673	0	26	250	0	993	0	0	0	1	0	0	0	3140	0	0	0	0	0	0	0	97	0	0	0	0	0	0	17	10	0	47	0	73	0	0	28	1267	0	87	0	0	0
0	3513	14	0	0	0	223	0	0	0	100	0	147	94	0	0	0	0	0	0	0	0	219	131	0	0	0	0	15	0	0	96	0	0	0	1	0	0	15	0	0	0	0	167	0	0	48	0	0	0
0	0	0	0	0	0	60	0	0	0	0	0	0	0	0	0	18	0	0	0	154	0	281	0	0	0	0	0	6510	0	871	27	0	0	0	0	0	0	0	0	0	0	0	2068	1	0	0	0	0	0
0	4	0	0	0	0	26	0	0	0	0	0	0	0	0	0	0	0	0	0	0	0	0	0	0	0	0	0	0	0	0	0	0	0	0	0	1165	0	0	0	0	0	0	0	0	0	0	85	0	0
0	85	72	0	0	0	48	0	12	0	0	0	0	0	0	0	14	0	0	29	645	0	0	0	0	0	0	0	0	0	0	0	3	0	0	0	4	0	0	3	0	0	0	97	588	0	265	0	0	0
1	944	279	0	0	0	0	0	0	0	14	0	3	1	0	0	0	0	0	0	8	0	0	0	0	0	0	0	22	0	0	1	0	0	0	0	0	0	0	9	0	0	0	16	0	0	0	23	0	0
2	0	0	0	0	2	10	12	8	23	4	0	0	0	0	0	7	0	0	0	616	0	7	0	0	1	0	0	0	0	0	0	0	0	0	0	0	0	0	31	1	0	0	0	0	12	2	41	1	0
0	0	0	0	0	0	0	0	0	0	0	0	0	0	0	0	0	939	0	0	0	0	0	0	0	0	0	0	0	0	0	0	0	0	0	0	0	0	0	0	0	0	0	0	0	0	0	0	0	0
0	2023	0	0	0	0	0	0	0	0	0	0	29	0	0	0	0	0	0	0	0	0	0	0	0	0	0	0	0	0	0	35	0	0	0	5	0	0	0	0	0	0	0	0	809	0	11	0	0	0
0	37	4	0	4	0	19	0	0	0	2	0	1230	0	0	0	0	0	0	0	21	0	20	0	0	0	0	0	102	0	0	2	0	0	0	0	0	0	0	5	0	0	0	23	729	0	12	0	0	0
74	1	24	1	73	0	948	1039	0	5327	34	4	0	0	0	0	58	0	0	0	149	0	0	2	0	0	0	0	0	0	0	0	52	1079	257	21	1	0	0	0	11	0	0	4622	1855	0	923	0	0	803
0	0	0	0	0	0	0	0	0	0	0	0	0	1	0	0	0	0	0	0	0	0	0	0	0	0	0	0	0	0	0	0	2	0	0	0	0	0	0	0	0	0	0	0	19341	0	0	0	0	0
0	0	0	0	0	0	1	0	0	0	0	0	99	0	0	0	0	0	0	0	0	0	0	0	0	0	0	0	0	0	0	0	0	0	0	0	0	0	0	0	0	0	0	1665	329	0	588	0	0	0
0	0	2	0	0	0	1	0	9	2	0	0	4	0	0	0	2	6516	0	0	248	0	55	0	0	0	0	0	13	0	0	0	0	0	0	0	0	0	0	0	0	0	0	0	0	0	0	0	0	0
0	383	27	0	0	0	124	266	0	74	0	0	405	0	0	0	0	0	0	0	6	0	5	0	0	0	0	0	103	0	0	0	0	0	0	7	0	0	3	20	0	0	0	228	39	0	55	0	0	0
0	345	0	0	6	3	0	5	7	10	0	0	3	0	0	0	0	0	0	0	0	0	0	0	0	1	0	0	0		1	36	0	0	0	0	174	0	0	0	0	0	0	0	356	67	0	61	0	0
0	98	0	0	0	0	89	0	0	0	0	0	0	0	0	0	0	0	0	0	0	0	0	61	0	0	0	0	0	0	0	0	0	0	0	0	0	0	0	0	0	0	0	838	0	0	298	36	0	0
0	22	0	0	0	1	14	0	0	0	0	0	659	0	0	0	0	0	0	0	13	0	11	0	0	0	0	0	163	0	0	0	0	0	0	6	0	0	0	0	0	0	0	236	0	0	0	73	0	0
0	71	0	0	0	0	87	0	0	0	0	0	0	0	0	0	0	592	0	0	0	0	0	0	0	0	0	0	0	0	0	0	0	0	0	0	0	0	0	0	0	0	0	0	0	0	0	0	0	0
2	8297	0	0	0	0	0	0	0	0	0	0	0	329	0	0	0	0	0	2162	0	0	0	0	0	0	0	0	1	0	0	1	0	0	0	0	0	0	0	0	0	0	0	266	0	0	0	0	0	0
0	0	0	0	0	0	0	0	0	0	0	0	0	0	0	0	0	0	0	0	0	0	0	15	0	0	0	0	0	0	0	0	0	0	0	0	0	0	0	0	0	0	0	0	0	0	3039	0	0	0
0	504	0	0	0	5	0	0	8	0	0	0	329	1	0	0	0	0	0	0	0	0	22	0	0	0	0	0	49	0	0	0	0	0	0	0	0	0	0	0	0	0	0	0	0	96	80	26	0	0
52	0	0	3	245	0	0	0	0	0	0	0	0	0	0	0	10	0	0	0	446	0	756	0	0	0	0	0	0	0	0	0	3	0	0	0	0	0	0	0	0	0	0	1	0	0	0	0	0	0
0	18	0	0	0	0	35	0	0	0	0	0	0	0	0	0	0	0	0	0	0	0	0	0	0	0	0	0	0	0	0	0	0	0	0	0	1580	0	0	0	0	0	0	72	58	47	55	23	74	23
0	35	0	0	0	0	12	0	0	0	0	0	0	0	0	0	0	1674	0	0	0	0	0	0	61	0	0	0	0	805	0	0	0	0	0	0	0	0	0	0	0	0	0	0	0	0	0	0	0	0
0	0	0	0	0	0	12	0	0	0	0	0	0	0	0	0	0	0	0	0	0	0	0	0	0	0	0	0	0	0	0	10	0	0	0	0	4	0	0	0	0	0	0	0	70	0	53	1	7492	0
0	65	0	0	0	0	1169	0	0	0	25	0	0	208	0	0	0	0	0	0	0	0	0	0	1	1	0	0	0	0	0	0	0	0	0	0	0	0	0	0	0	0	0	0	0	0	0	0	0	0
0	49	0	0	4	0	23	0	0	0	1	0	597	0	0	0	4	0	0	0	5	0	365	0	0	0	0	0	162	0	0	0	0	0	0	0	0	0	0	0	0	0	0	192	123	0	1	0	0	0
0	11	126	0	0	1	191	0	3	0	4	0	210	1	0	0	0	0	0	0	15	0	144	0	0	0	0	0	50	0	0	22	0	0	0	2	0	0	3	0	0	0	0	229	0	73	26	69	1	0
0	1136	7	0	0	0	0	237	0	0	0	21	67	0	0	0	0	0	0	0	0	0	0	15	0	0	0	0	0	0	0	0	0	0	0	1	0	0	1	0	0	0	0	0	27	0	4	0	0	0
0	80	0	0	0	0	60	0	0	0	0	0	0	0	0	0	0	0	0	0	0	0	0	0	0	0	0	0	0	0	0	0	0	0	0	0	0	0	0	0	0	0	1235	372	14	0	100	0	0	0
0	2	0	0	0	0	0	0	17	0	0	0	0	0	0	0	0	0	0	0	0	0	0	0	0	44	0	0	140	0	0	10	0	0	0	0	13	0	0	57	0	0	0	0	0	0	0	0	0	0
0	38	16	0	0	0	264	0	0	136	577	0	0	0	0	0	0	0	0	0	171	0	13	4	0	0	0	0	0	6	0	1	0	1	0	8	0	0	0	0	0	0	0	0	0	0	0	0	0	0
0	0	0	0	0	1	0	9	7	0	0	0	0	0	0	0	0	973	0	0	0	0	0	0	0	1	0	0	0	0	0	0	0	1	0	0	0	0	0	0	0	0	0	0	0	40	0	16	0	0
34	24	3	0	0	0	0	3	0	306	0	25	7	57	42	0	3	0	0	0	1185	0	0	0	38	0	21	0	20	0	0	22	0	0	0	0	12	0	14	3	164	0	0	59	166	0	9	0	0	28
0	0	0	0	0	5	1	2	2	8	17	0	0	0	0	0	1	0	0	0	5	0	0	0	0	1	0	0	0	0	0	0	0	0	4	0	0	0	0	0	0	0	144	319	0	70	200	73	0	0
0	0	0	0	0	0	10	0	0	0	0	0	0	0	0	0	0	2091	0	0	0	0	0	0	0	0	0	0	14	0	0	0	0	25	0	0	3	0	0	0	0	0	0	557	70	0	25	0	0	0
0	585	21	0	1	0	25	0	0	0	4	0	96	0	0	0	0	0	0	0	3	0	12	0	0	0	0	0	668	0	0	0	0	0	0	0	0	0	4	0	0	0	0	795	0	0	153	0	0	0
0	2	0	0	0	0	0	0	0	0	2077	0	0	24	0	0	0	0	0	0	0	0	0	0	0	0	0	0	0	0	0	0	0	0	0	0	5	0	0	0	0	0	0	0	0	0	0	0	0	0
1	1	0	0	0	0	59	52	20	57	92	203	0	165	408	0	0	0	59	0	0	0	0	94	0	128	0	0	0	3	0	0	0	0	0	0	15	46	0	0	0	51	3	35	95	1	16	71	59	15
0	80	0	0	0	0	17	0	0	0	0	0	0	0	0	0	0	0	0	0	0	0	0	0	0	0	0	0	0	0	0	0	0	0	0	0	1453	0	0	0	0	0	0	0	0	0	0	0	0	0
0	94	0	0	0	0	91	0	0	0	0	0	0	0	0	0	0	0	0	0	0	0	0	0	0	0	0	0	0	0	0	0	0	0	0	0	1744	0	0	0	0	0	0	0	0	0	0	0	0	0
0	0	0	0	2	0	26	216	0	0	3	4	0	0	0	0	1	0	0	0	0	0	283	0	0	0	0	0	0	0	0	0	0	0	0	0	0	0	0	0	0	0	1845	453	25	0	115	0	0	0
0	324	24	7	1	0	834	3951	0	222	536	0	391	0	0	0	920	0	0	542	1505	0	0	26	0	0	0	0	529	6	0	0	2	0	0	290	10	0	0	0	0	0	0	1730	9847	0	3669	0	0	0
3	2942	15	0	43	0	311	752	0	32	0	4	0	2	0	0	0	0	0	0	32	0	0	0	0	0	0	0	2	1	0	0	0	0	0	3	26	0	41	31	0	0	0	59	376	0	4	0	0	0
0	0	0	2	0	0	18	6807	0	0	10	689	0	0	0	0	12	0	0	0	111	0	0	0	0	0	0	0	0	0	0	0	0	2	0	0	0	0	0	46	0	0	0	0	12	0	4	0	0	0
10	0	8	0	0	0	0	0	0	37	524	0	0	0	0	0	0	0	0	0	38	0	34	0	0	0	0	0	0	0	0	0	0	0	0	0	0	0	0	0	0	0	0	0	0	0	0	56	0	0
0	1494	0	0	0	0	8	0	0	0	1	0	28	0	0	0	0	0	0	0	10	0	0	0	0	0	0	0	0	0	0	2	0	0	0	3	0	0	0	0	0	0	0	345	64	0	86	0	0	0
0	88	0	0	0	4	0	0	9	0	0	0	0	0	0	0	0	191	0	0	0	0	0	0	0	0	0	0	0	0	0	0	0	0	0	0	0	0	0	0	1	0	0	0	0	49	0	8	0	0
51	41244	2727	1449	0	0	2729	17336	1774	0	2096	549	0	3	157	0	528	0	165	0	32	0	5	25	265	33	13	0	16	32	1332	194	4663	0	2	0	16340	7	0	1232	2044	0	6494	25717	16	3	6628	0	0	0
0	36	0	0	0	0	21	0	0	0	0	0	0	0	0	0	0	0	0	0	0	0	0	0	0	0	0	0	0	0	0	0	0	0	0	0	1061	0	0	0	0	0	0	0	0	0	0	36	0	0
0	3313	0	0	0	0	0	2	0	2	8159	5	0	0	0	0	0	0	0	0	67	0	0	0	0	0	0	0	1	0	0	0	2	0	0	0	2014	0	0	0	0	0	0	4	1061	0	1	0	0	0
0	1	0	0	0	5	5	0	2	0	1	0	0	0	0	0	0	0	0	0	0	0	0	0	0	1	0	0	0	0	0	0	0	1	0	0	0	0	0	0	1	0	971	12	0	26	0	17	1	0
0	0	0	0	0	0	0	0	0	0	0	0	0	1	0	0	0	0	0	0	0	709	0	0	0	0	0	0	12814	0	0	328	0	0	0	0	0	0	0	0	0	0	0	0	0	0	0	0	0	0
0	30	0	0	0	0	0	0	0	0	0	0	0	0	0	0	0	1439	0	0	0	0	0	0	0	0	0	0	0	0	0	0	0	0	0	0	0	0	0	0	0	0	0	0	0	0	0	0	0	0
0	29	0	0	0	6	0	0	4	0	0	0	374	7	0	0	0	0	0	0	0	0	21	0	0	0	0	0	136	0	0	0	0	1	0	2	0	0	0	0	0	0	0	287	46	52	93	28	1	0
0	1708	0	0	0	0	103	0	0	0	4	0	46	3	0	0	1	0	0	0	18	0	166	0	0	0	0	0	0	0	0	3	0	0	0	5	0	0	0	0	0	0	0	0	0	0	7	0	0	0
0	66	0	0	0	9	0	0	3	0	0	0	0	0	0	0	0	1084	0	0	0	0	0	0	0	0	0	0	0	0	0	0	0	0	0	0	0	0	0	0	0	0	0	0	0	0	0	31	0	0
0	3226	0	0	0	0	0	0	0	0	0	0	0	145	0	0	0	0	0	0	0	0	0	0	0	0	0	0	0	0	0	0	2	0	0	0	0	0	0	0	0	0	0	379	0	0	0	0	0	0
0	3	0	0	0	0	1	0	0	0	0	0	0	0	0	0	0	231	0	0	0	0	0	0	0	0	0	0	0	0	0	0	0	0	0	0	0	0	0	0	0	0	0	0	0	0	0	33	0	0
0	1918	0	0	0	0	59	0	0	0	7	0	154	0	0	0	0	0	0	0	14	0	136	0	0	0	0	0	0	0	7	2	0	0	0	1	0	0	0	1	0	0	0	0	3	0	57	0	0	0
0	18707	0	0	0	0	0	0	0	0	15	1	0	0	0	0	0	0	0	0	0	0	0	0	0	0	0	0	0	0	0	0	0	0	0	0	5040	0	0	0	0	0	0	0	7102	0	69	0	0	0
0	0	16	0	0	0	1294	7	0	0	1	20	10	0	0	0	0	3958	0	0	0	0	0	0	0	0	0	0	727	0	0	0	0	112	0	0	5	0	4	2	0	0	0	1544	43	0	37	0	0	0
0	2	0	0	5	3	33	20	3	0	5	0	0	0	0	0	0	0	0	0	0	0	1	0	0	0	0	0	0	0	0	0	0	0	0	0	0	0	0	0	0	0	506	445	0	51	24	51	0	0
0	23	0	0	0	0	0	46	0	0	22607	0	0	0	0	0	0	0	0	0	1	0	0	0	0	0	0	0	0	0	0	0	0	0	0	0	78	0	0	0	0	0	0	436	49	0	0	0	0	0
0	5	4	0	0	0	0	0	4	0	6	29	0	2	0	0	0	0	0	0	0	0	0	0	6	88	0	0	177	0	0	0	7	0	0	0	13	0	0	95	0	0	0	0	0	0	0	0	0	0
0	464	0	0	0	0	37	0	0	0	0	0	59	0	0	0	0	0	0	0	0	0	0	0	0	0	0	0	717	0	0	0	0	0	0	0	0	0	0	0	0	0	0	369	109	0	51	0	0	0
0	150	1	0	0	0	0	4	126	0	77	142	15	39	0	0	0	0	0	30	9	0	0	11	0	270	0	0	184	35	0	83	0	0	0	4	435	42	25	64	0	0	0	59	0	0	52	0	0	0
0	22	0	0	0	0	7	0	0	0	0	0	0	0	0	0	0	311	0	0	0	0	0	0	0	0	0	0	0	0	0	0	0	0	0	0	0	0	0	0	0	0	0	0	0	0	0	0	0	0
3	12938	0	0	0	0	0	24	0	0	0	1	1	4	0	0	0	0	0	0	0	0	0	0	0	5	0	0	6	4	0	0	1	0	0	0	3	0	1	15	0	0	0	0	14283	0	60	0	0	0
3	0	3	0	0	10	10	0	4	0	0	0	0	0	0	0	10	0	0	33	323	0	0	0	0	0	0	0	0	0	0	5	8	0	0	0	1	0	0	7	0	0	0	5	619	0	89	99	1	1
4	122	2	0	0	0	0	1	23	0	62	59	2	2	0	0	2	0	0	0	3	0	0	3	22	933	0	0	1192	0	0	0	120	0	0	0	194	6	0	660	0	0	0	33	46	0	618	0	0	0
1	2	8	0	16	0	1389	878	0	583	117	50	0	18	0	0	1	0	0	35	57	0	37	0	0	0	0	0	0	2	0	0	0	54	68	18	0	0	0	0	1	0	0	2897	0	0	3296	0	0	292
4	4127	0	0	0	0	0	0	0	0	0	0	86	0	0	0	0	0	0	0	5	0	92	0	0	0	0	0	0	0	0	0	0	0	0	2	0	0	0	0	0	0	0	0	85	0	10	0	0	0
0	3028	0	0	0	0	772	0	0	0	0	0	171	0	0	0	0	0	0	0	5	0	0	0	0	0	0	0	0	0	0	0	0	0	0	0	0	0	1	0	0	0	0	632	0	0	0	0	0	0
0	222	0	0	0	0	0	0	0	0	0	0	2	0	0	0	7	0	0	0	47	0	0	0	0	0	0	0	22	0	0	4	0	0	0	0	0	0	0	0	0	0	0	2431	3077	0	1151	0	0	0
2	6090	0	0	0	0	0	0	0	0	0	0	0	427	0	0	0	0	0	1648	0	0	0	0	0	0	0	0	0	0	0	1	0	0	0	0	0	0	0	0	0	0	0	747	0	0	0	0	0	0
2	11946	0	0	0	0	0	0	0	1	53	6	2	0	0	0	0	0	0	0	0	0	0	0	0	5	0	0	7	0	0	0	3	0	0	0	2	0	2	4	0	0	0	1	3238	0	50	0	0	0
0	12	0	0	0	0	0	0	0	0	0	0	17	0	0	0	0	0	0	0	0	0	106	0	0	0	0	0	1	0	0	0	0	1	0	21	0	0	8	0	0	0	0	630	0	0	834	0	0	0
0	24	7	0	0	0	401	5192	0	0	7	7	382	0	0	0	2	0	0	0	38	0	2	0	0	0	0	0	4	0	0	0	1	0	0	11	10	0	0	5	0	0	0	12	366	0	1	0	0	0
0	71	0	0	0	0	0	0	0	0	106	53	658	0	0	0	2	0	0	0	0	0	0	0	0	0	0	0	0	4	0	1	0	0	0	0	8988	0	0	0	0	0	0	536	2757	0	15	0	0	0
0	2	0	0	0	10	0	0	7	0	0	0	0	253	0	0	0	0	0	711	0	0	0	0	0	0	0	0	0	0	0	8	0	1	0	0	0	0	0	0	1	0	0	0	0	47	18	52	0	0
0	88	0	0	0	0	47	0	0	0	0	0	0	0	0	0	0	0	0	0	0	0	0	0	0	0	0	0	0	0	0	0	8	0	0	0	3	0	0	0	0	0	0	0	1564	0	0	0	0	0
0	0	0	0	0	0	108	1	0	0	0	2	1	0	0	0	0	2530	0	0	0	0	0	0	0	0	0	0	164	0	0	0	0	0	0	8	0	0	0	0	0	0	0	2618	9	0	1086	0	0	0
0	20	0	0	0	0	0	21	0	0	0	15	5	0	0	0	0	0	0	0	0	0	0	0	0	77	0	1	104	0	0	0	1	0	0	0	41	0	0	46	0	0	0	1	3660	0	266	0	0	0
0	11	0	0	0	0	0	0	19	0	0	5	0	0	0	0	0	0	0	0	0	0	0	0	3	49	0	0	81	0	0	0	2	0	0	0	16	0	0	37	0	0	0	7	2279	0	26	0	0	0
0	1626	0	0	0	0	0	0	0	0	0	0	0	0	0	0	0	0	0	0	30	0	1	0	0	0	0	0	0	0	0	0	0	1	1	0	0	0	0	0	17	0	0	7	0	0	0	0	0	0
0	0	4	0	0	0	1357	0	0	0	0	10	4	0	0	0	0	2528	0	0	9	0	0	0	0	0	0	0	567	0	0	0	0	40	0	14	1	0	5	0	0	0	0	1943	3	0	57	0	0	0
0	1	0	0	0	0	0	0	0	0	0	0	0	254	409	0	0	0	134	0	0	0	0	4	0	0	0	0	0	7	0	0	0	0	0	0	0	0	0	0	0	0	0	0	0	0	0	96	0	0
0	859	0	0	0	0	21	178	0	0	0	0	4	0	0	0	0	0	0	0	0	0	4	0	0	0	0	0	1	0	0	0	0	0	0	2	0	0	18	0	0	0	0	0	25	0	0	80	0	0
0	0	0	0	0	0	0	0	0	0	0	0	0	0	0	0	0	0	0	0	0	0	0	0	0	0	0	0	0	0	0	0	0	0	0	0	4801	0	0	0	0	0	0	0	0	0	0	0	0	0
0	1169	0	1	0	0	0	0	0	0	2275	5	2008	1	0	0	22	0	0	0	2	0	0	0	0	0	0	0	0	0	1	2	0	0	0	37	25	0	2	0	0	0	0	1044	299	0	710	0	0	0
0	1	0	0	0	1	0	0	6	0	0	0	0	902	0	0	0	0	0	0	0	0	3	0	0	0	0	0	0	0	0	36	0	0	0	0	0	0	0	0	1	0	0	110	0	39	0	88	0	0
0	16	0	0	3	0	8	0	0	0	0	0	211	2	0	0	0	0	0	0	2	0	0	0	0	0	0	0	80	0	0	0	0	0	0	0	0	0	1	0	0	0	0	828	13	0	41	9	0	0
0	1107	0	0	0	0	0	0	0	0	0	0	0	143	0	0	0	0	0	457	0	0	0	0	981	0	0	0	0	148	0	0	0	1	0	0	0	0	0	0	0	0	0	1	0	0	56	0	0	0
0	0	100	1	1	2	1	2	3	6	573	0	0	0	0	0	4	0	0	0	0	0	0	0	0	1	0	0	0	0	2	0	0	0	0	0	0	0	0	0	114	0	1	2	0	0	0	98	36	0
0	1315	0	0	0	0	0	0	0	0	0	3	17	0	0	0	0	0	0	0	2	0	0	0	0	0	0	0	56	0	0	0	0	0	0	3	0	0	3	0	0	0	0	172	343	0	704	0	0	0
8	0	0	0	7	0	0	0	0	0	0	0	899	0	0	0	32	0	0	0	29	0	0	0	0	0	0	0	901	0	0	0	0	0	0	0	1	0	0	0	10	0	0	1468	0	0	511	0	0	0
2	37	26	0	3	0	85	524	0	93	0	6	2	0	0	0	0	0	0	0	81	0	0	0	12	46	0	0	53	0	0	0	0	0	0	0	19	3	21	40	0	0	0	18	393	0	7	0	0	0
0	0	0	0	0	0	88	0	0	0	0	0	0	0	0	0	0	0	0	0	0	0	9855	0	0	0	0	0	0	0	0	47	0	0	0	0	0	0	0	0	0	0	0	1	0	0	0	0	0	0
0	24	0	0	0	0	204	0	0	0	0	0	0	0	0	0	0	0	0	0	8	0	54	0	0	0	0	0	3	0	8	0	1	0	0	0	0	0	9	0	0	0	0	1319	0	0	0	0	0	0
3	19370	0	0	0	0	0	0	0	0	28	0	0	0	0	0	0	0	0	0	0	0	0	0	0	0	0	0	0	0	0	0	0	0	0	0	1507	0	0	0	0	0	0	0	1188	0	4	0	0	0
0	2	0	0	0	0	0	0	3	0	0	2	0	0	0	0	0	0	0	1	0	0	0	2	0	4	0	0	4	0	0	0	0	0	0	0	746	0	0	2	0	0	0	0	1113	0	160	0	0	0
0	3436	0	0	0	0	0	0	0	0	0	0	0	0	0	0	0	0	0	0	0	0	9	0	0	0	0	0	0	0	8	0	0	0	0	0	0	0	0	0	0	0	0	30	1508	0	0	0	0	0
21	222	22	0	0	0	190	1	0	47	826	1	18	0	0	0	2	0	0	0	295	0	0	0	0	3	0	0	4	0	0	0	0	0	0	15	3	0	45	2	0	0	0	153	432	0	3	0	0	0
0	2270	0	0	0	0	0	16	0	0	6967	4	29	0	0	0	0	0	0	0	6	0	0	0	0	0	0	0	0	0	0	4	0	0	0	2	400	0	0	0	0	0	0	6	1239	0	12	0	0	0
0	1060	4	0	0	1	14	0	0	43	3029	57	13	9	1	0	10	0	0	0	91	0	0	0	0	2	0	0	12	4	0	0	56	0	0	0	629	0	0	3	0	0	0	53	507	0	13	0	0	0
0	4	0	0	0	1	36	0	1	5	0	0	0	0	0	0	0	0	0	0	0	0	1	0	0	1	0	0	0	0	0	0	0	0	0	0	0	0	0	0	0	0	0	898	0	6	34	73	0	0
13	1	0	0	0	0	0	0	0	0	0	2	0	0	0	0	0	0	0	0	17	0	0	0	0	0	0	0	0	0	70	0	0	0	0	378	0	0	144	0	156	0	0	816	0	0	0	0	0	0
0	2041	0	0	0	0	0	0	0	0	10	0	0	75	0	0	0	0	0	58	5	0	106	0	0	0	0	0	0	0	0	18	0	0	0	4	0	0	0	0	0	0	0	0	0	0	0	0	0	0
0	1	0	0	0	0	51	28	31	33	3	0	0	0	0	0	0	940	0	0	0	0	0	0	1	0	0	0	0	0	0	0	0	0	0	0	0	0	0	0	0	0	36	37	7	32	44	66	84	40
0	447	222	0	0	0	0	92	2122	56	106	563	126	133	10	0	0	0	0	153	0	0	0	20	0	271	0	0	194	0	0	0	407	0	0	0	1038	0	195	167	19	0	0	218	2811	0	232	0	0	0
3	0	0	0	0	0	31	62	32	68	48	7	0	82	852	0	0	0	26	0	0	0	0	142	0	170	0	0	0	0	0	4	0	0	0	0	754	1	0	1	0	10	2	83	44	49	95	45	42	68
10	0	0	0	0	0	0	0	0	0	0	0	0	0	0	0	214	0	0	0	323	0	969	0	0	0	0	0	5913	0	17	10	0	0	0	0	0	0	0	314	0	0	0	3644	0	0	0	2	0	0
0	0	0	0	0	0	133	0	0	0	0	0	0	0	0	0	0	0	0	0	0	0	0	0	0	0	0	0	0	0	0	0	0	0	0	0	237	0	0	0	0	0	0	0	6800	0	0	0	135	0
0	739	10	0	0	0	0	211	0	0	0	83	27	2	0	0	0	0	0	0	0	0	0	10	0	0	0	0	0	0	0	0	0	0	0	7	0	0	0	0	0	0	0	0	74	0	61	21	0	0
2	92	0	0	0	0	18	1	0	6	137	179	4	2	0	0	7	0	0	0	0	0	0	0	4	312	0	6	542	0	2	170	0	0	0	0	103	0	7	207	0	0	0	82	6651	0	0	0	0	0
0	1	0	0	0	9	93	0	5	0	0	1	0	232	366	0	0	0	35	0	0	0	0	133	0	0	0	0	0	1	0	0	0	18	0	0	164	0	0	6	0	0	0	0	0	94	0	9	0	0
0	0	0	0	0	0	0	2	0	0	0	0	0	1	0	0	18	0	0	0	42	0	1859	0	0	2	3	0	128	0	105	0	0	0	0	0	0	0	0	0	0	0	0	3654	3	0	0	0	0	0
0	1	23	0	20	0	18	0	0	0	13	0	554	0	0	0	1	0	0	0	38	0	104	0	0	0	0	0	216	0	0	0	0	0	0	2	0	0	0	0	0	0	0	95	65	0	9	44	0	0
0	38	0	0	0	0	0	0	0	0	0	0	0	0	0	0	0	331	0	0	0	0	0	0	0	0	0	0	0	0	0	0	1	0	1	0	0	0	0	0	0	0	0	10	94	45	68	29	98	88
0	1300	0	0	0	0	0	0	0	0	0	0	0	0	0	0	0	0	0	0	0	0	0	0	0	1	0	0	1114	0	0	1677	0	0	0	0	0	0	0	0	0	0	0	0	0	0	1	0	0	0
0	1853	0	0	0	0	121	0	0	0	19	0	2	2	0	0	0	0	0	0	9	0	24	0	0	0	0	0	2	0	0	0	0	0	0	0	0	0	0	0	0	0	0	23	2	0	4	0	0	0
0	31	0	0	0	0	56	0	0	0	0	0	0	0	0	0	0	590	0	0	0	0	0	0	0	0	0	0	0	0	0	0	0	0	0	0	0	0	0	0	0	0	0	0	0	0	0	0	0	0
24	4181	0	0	0	0	1	0	0	0	0	0	0	0	0	0	0	0	0	0	1	0	0	0	0	0	0	0	0	0	0	1	0	0	0	0	0	0	0	0	0	0	0	184	0	0	0	0	0	0
0	3	0	0	0	7	244	0	2	0	10	0	0	819	0	0	0	0	0	0	0	0	0	0	0	0	0	0	0	0	0	0	0	0	0	0	0	0	0	0	0	0	0	0	0	99	0	66	1	0
0	560	0	0	0	0	0	0	0	0	1990	0	666	0	0	0	4	0	0	0	2	0	0	0	0	0	0	0	0	0	0	0	0	0	0	22	1	0	0	0	0	0	0	146	297	0	65	0	0	0
0	0	0	2	0	0	36	0	260	0	0	0	0	0	0	0	0	0	0	0	23	0	57	0	0	0	0	0	0	0	0	0	0	0	0	0	0	0	0	0	0	0	6340	0	6	0	0	0	1	0
295	0	0	0	0	0	0	0	0	0	2	0	0	0	0	0	0	0	0	0	186	0	953	0	0	0	0	0	0	0	1015	0	8	0	0	0	2	0	0	0	0	0	0	2	4	0	0	0	0	0
0	8	0	0	0	0	0	0	3	0	0	2	0	4	0	22	0	0	0	4	0	0	0	0	2	21	0	0	37	0	0	0	257	0	0	0	12	0	0	27	0	0	0	5	1838	0	122	0	0	0
1	5615	0	0	0	0	0	0	0	0	0	0	0	58	0	0	0	0	0	0	0	0	0	0	0	0	0	0	0	0	0	13	0	0	0	0	0	0	0	0	0	0	0	0	2	0	17	0	0	0
1	53	17	0	9	0	223	491	0	25	1	6	1	3	0	0	0	0	0	0	32	0	0	0	2	34	0	0	56	8	0	5	0	0	0	0	16	0	15	9	8	0	0	25	222	0	7	0	0	0
0	0	40	13	0	0	813	443	0	399	2565	3	13	0	0	0	640	0	0	3	2876	0	0	0	0	1	0	0	2157	0	0	0	0	0	0	550	5	0	0	0	0	0	0	6182	7294	0	6042	0	0	0
0	0	0	0	0	0	42	18	2	81	95	0	0	0	0	0	0	1076	0	0	0	0	0	0	0	0	0	0	0	0	0	0	1	1	0	0	0	0	0	0	0	0	84	28	40	2	30	46	96	46
0	47	0	0	0	0	0	0	0	0	0	0	0	0	0	0	604	0	0	0	409	0	34	0	0	0	0	0	0	0	0	0	0	0	0	0	0	0	0	264	0	0	0	13	0	0	0	89	0	0
2	376	55	0	0	0	73	185	0	37	0	534	8	0	0	0	0	0	0	0	29	0	4	0	2	0	0	0	40	0	0	0	0	0	0	4	0	0	0	12	0	0	0	67	19	0	27	0	0	0
0	0	0	0	0	1	0	0	3	0	0	0	0	0	0	0	0	995	0	0	0	0	0	0	0	0	0	0	0	0	0	0	0	0	0	0	0	0	0	0	1	0	0	0	0	22	0	8	1	0
3	369	54	0	0	0	55	173	0	34	0	432	3	0	0	0	0	0	0	0	12	0	2	0	0	0	0	0	1	0	0	0	0	0	0	0	6	0	0	0	0	0	0	72	42	0	7	85	0	0
0	0	0	0	0	0	0	0	0	0	0	0	0	0	0	0	0	117	0	0	0	0	0	0	0	0	0	0	0	0	0	0	0	0	0	0	0	0	0	0	0	0	0	0	0	0	0	0	0	0
2	161	0	0	0	0	46	0	0	0	7	0	496	0	0	0	3	0	0	0	31	0	38	0	0	0	0	0	147	0	0	0	0	0	0	0	0	0	0	0	0	0	0	759	0	0	19	0	0	0
0	13	17	0	52	0	328	1097	0	62	4	2	0	0	0	0	0	0	0	0	82	0	0	0	0	0	0	0	1	1	0	0	1	0	0	0	9	0	36	3	0	0	0	1	425	0	0	0	0	0
0	46	0	0	0	0	39	0	0	0	0	0	0	0	0	0	0	1190	0	0	0	0	0	0	52	0	0	0	0	0	0	0	0	0	0	0	0	0	0	0	0	0	0	0	0	0	0	0	0	0
0	477	27	0	7	0	515	203	0	42	0	2	1	0	0	0	9	0	0	0	8	0	0	0	0	8	0	0	14	0	0	0	0	0	0	0	1	0	2	1	0	0	0	0	500	0	0	0	0	0
0	1	0	0	0	0	0	0	0	0	0	0	0	938	0	0	129	0	0	0	0	0	0	0	0	0	0	0	546	0	1791	0	0	5	0	0	0	0	0	156	0	0	0	7908	0	0	0	0	0	0
0	74	0	0	0	0	0	0	0	0	0	0	0	0	0	0	0	0	0	0	0	0	0	0	0	0	0	0	0	0	0	0	0	0	0	0	0	0	0	0	0	0	0	0	31	0	5	12	1102	0
0	16	0	0	3	0	192	0	0	0	0	0	0	0	0	0	0	2952	0	0	0	0	0	0	0	0	5	0	18	0	0	0	0	5	0	1	16	0	0	0	0	0	0	54	29	0	5	0	0	0
0	2062	0	0	0	0	8	0	0	0	0	0	14	0	0	0	0	0	0	0	2	0	23	0	0	0	0	0	0	0	0	0	0	0	0	9	0	0	3	0	0	0	0	298	0	0	856	0	0	0
0	79	0	0	0	0	0	0	0	0	0	0	237	0	0	0	0	0	0	0	0	0	0	0	0	0	0	0	0	0	0	0	0	0	0	0	0	0	0	0	0	0	0	816	134	0	50	12	0	0
0	511	0	0	8	0	29	0	0	8	217	0	0	1	0	0	0	0	0	0	1	0	328	15	0	0	0	0	0	0	0	1	0	0	0	0	0	0	0	16	0	0	503	960	0	0	154	0	0	0
2	1	0	1	0	0	88	99	87	28	15	336	0	79	86	0	0	0	379	0	0	0	0	16	0	22	0	0	0	13	0	0	0	0	0	0	60	6	0	0	0	23	46	97	12	79	99	87	34	7
16	211	0	0	0	0	0	2	0	0	2274	0	85	0	0	0	0	0	0	0	41	0	0	0	0	0	0	0	0	0	1	0	0	0	0	21	140	0	4	0	14	0	0	1575	376	0	361	0	0	0
0	1724	116	0	0	0	137	0	0	0	37	0	11	0	0	0	0	0	0	0	78	0	15	2	0	0	0	0	77	0	0	11	0	0	0	0	0	0	16	38	0	0	0	576	0	0	174	0	0	0
0	1162	17	0	3	0	260	143	1	1	0	24	225	0	0	0	0	0	0	0	3	0	1	0	0	0	0	0	57	0	0	0	0	0	0	0	1	0	0	0	0	0	0	200	77	0	4	0	0	0
0	3	321	0	0	0	543	0	0	0	65	0	4	0	0	0	24	0	0	0	68	0	166	0	0	0	0	0	383	0	0	46	0	0	0	13	0	0	30	59	0	0	0	152	0	0	54	0	0	0
0	0	0	0	0	0	35	0	0	0	0	0	0	0	0	0	0	0	0	0	0	0	0	0	0	0	0	0	0	0	0	0	0	0	0	0	0	0	0	0	0	0	0	0	306	0	123	0	11544	0
0	0	0	0	0	0	0	0	55	0	0	0	0	0	0	0	2	0	0	2	0	0	0	0	0	0	0	0	0	6	0	0	0	0	0	0	0	0	0	0	0	0	3492	0	20	0	0	0	0	0
0	8	0	0	1	0	0	0	0	0	0	2	0	0	0	0	208	0	0	0	277	0	0	1	1	1	0	0	1	0	150	0	0	0	0	483	0	0	61	0	0	0	0	198	3	0	0	28	95	0
1	116	0	0	0	0	0	711	0	0	0	0	0	55	0	0	0	0	0	0	1293	0	110	0	0	0	0	0	0	0	0	0	1	0	3	0	0	0	0	0	0	0	0	16	0	0	21	0	0	0
1	0	312	0	0	0	10	0	31	0	0	0	0	0	0	0	14	0	0	13	70	0	7	0	0	0	0	0	0	0	0	0	27	0	0	0	13	0	0	0	0	0	0	62	520	0	171	10	0	0
0	160	0	0	0	0	1	0	0	0	0	0	0	0	0	0	10	0	0	0	14	0	17	0	0	0	0	0	1	0	0	0	0	0	0	0	0	0	0	19	0	0	0	6345	0	0	2	0	0	0
0	1649	85	0	4	0	136	5585	13	325	19	0	788	0	0	0	0	0	0	1	2942	0	0	1	0	0	0	0	238	15	0	0	0	0	0	46	6	0	0	0	16	0	0	63	2505	0	40	0	0	0
53	0	0	0	0	0	0	0	0	0	0	0	0	0	0	0	218	0	0	0	259	0	68	0	0	0	1	0	6443	0	7	1	0	0	0	0	0	0	0	164	0	0	0	2989	0	0	0	0	0	0
0	0	0	0	0	0	0	0	0	0	0	0	0	0	0	0	0	0	0	0	0	0	0	0	0	0	0	0	0	0	0	0	0	0	0	0	2897	0	0	0	0	0	0	0	0	0	0	0	0	0
0	323	100	227	12	0	861	37443	329	5078	462	0	1698	0	0	0	1023	0	0	10766	3695	0	0	789	0	0	0	76	44	194	0	0	4	0	0	1107	5	0	0	31	29	0	0	11735	307	0	16576	0	0	0
0	2602	0	2	0	0	0	29	0	0	7623	0	77	0	0	0	18	0	0	0	15	0	0	0	0	0	0	0	0	0	0	0	0	0	0	107	79	0	0	0	0	0	0	1715	951	0	1490	0	0	0
15	1	0	0	0	0	0	0	0	0	0	5	3	0	0	0	471	0	0	0	224	0	745	0	0	0	0	0	2	0	73	8	0	0	0	930	1	0	0	0	0	0	0	0	0	0	0	0	0	0
16	5323	0	0	0	0	0	0	0	0	0	0	22	130	0	0	0	0	0	0	0	0	0	0	0	0	0	0	0	0	0	18	0	0	0	0	0	0	0	1	0	0	0	0	7	0	17	0	0	0
71	4792	0	0	0	0	97	0	0	0	28	0	146	0	0	0	1	0	0	0	6	0	130	0	0	0	0	0	62	0	0	2	0	0	0	4	0	0	0	0	0	0	0	10	77	0	19	0	0	0
0	64	0	0	0	0	0	0	18	0	0	13	0	0	0	0	0	0	0	0	2	0	0	0	0	24	0	0	82	3	0	5	0	0	0	0	1817	0	3	19	0	0	0	8	1000	0	18	0	0	0
0	0	0	0	0	0	0	0	0	0	0	0	0	0	0	0	0	0	0	0	4	0	0	0	0	0	11	0	12259	0	0	725	1	0	0	0	0	0	0	0	0	0	0	5464	11	0	0	0	0	0
0	5	9	0	30	0	906	3604	2	0	0	5	1663	0	0	0	1	0	0	0	2	0	0	0	1	4	0	0	14	0	0	0	3	0	0	0	4	0	2	6	0	0	0	4	299	0	0	0	0	0
0	284	58	0	10	0	0	424	0	50	0	5	0	4	0	0	0	0	0	0	10	0	0	0	0	52	0	0	51	4	0	6	0	0	0	0	0	0	20	27	0	0	0	97	156	0	8	0	0	0
0	0	0	0	0	0	18	0	0	0	2377	0	0	8	0	0	0	0	0	0	0	0	0	0	0	0	0	0	0	0	0	0	0	0	0	0	0	0	0	0	0	0	0	0	0	0	0	0	0	0
0	10428	0	0	1	0	203	0	0	0	0	0	58	51	0	0	0	0	0	0	14	0	626	18	0	0	0	0	96	0	0	2	0	0	0	1	0	0	10	0	0	0	0	82	76	0	4	0	0	0
0	804	0	0	0	0	0	0	0	0	3790	0	327	0	0	0	2	0	0	0	13	0	0	0	0	0	0	0	0	0	0	0	0	0	0	47	5	0	5	0	0	0	0	30	256	0	20	0	0	0
0	3828	19	0	0	0	19	0	0	0	0	0	48	25	0	0	0	0	0	384	0	0	0	0	0	0	0	0	0	0	0	0	10	0	0	2	30	0	0	0	0	0	0	620	0	0	150	0	0	0
0	1432	5	0	0	0	0	0	0	0	0	21	0	226	0	0	0	0	0	0	0	0	0	157	0	0	0	0	0	0	0	43	0	0	0	0	252	0	0	0	0	0	0	0	0	0	0	0	0	0
52	1	0	4	0	0	0	0	0	0	2	0	1	0	0	0	0	0	0	0	289	0	50	0	0	0	0	0	0	0	406	1	1	1	0	0	363	0	0	0	84	0	0	1	2	0	0	3	0	0
1	0	0	0	3	0	201	968	0	62	37	1	0	0	0	0	66	0	0	0	213	0	0	0	0	0	0	0	0	0	0	0	0	0	0	2	3	0	51	0	0	0	0	0	76	0	23	0	397	0
0	10	0	0	0	0	0	0	29	0	29	9	46	0	0	0	1	0	0	0	1	0	0	0	0	0	0	0	0	0	34	0	0	0	0	0	2577	0	0	0	0	0	0	5	131	0	3	0	0	0
1	1285	0	0	0	0	0	0	0	0	11	0	5	0	0	0	0	0	0	0	0	0	0	0	0	0	0	0	0	0	0	37	0	0	0	0	1174	0	0	0	0	0	0	0	227	0	0	0	0	0
1	105	0	0	0	0	0	0	0	6	54	21	5	5	0	215	0	0	0	1	5	0	0	4	0	62	0	0	179	1	0	0	2857	0	0	0	41	3	4	78	0	0	0	16	2092	0	14	0	0	0
0	24	0	0	0	0	66	0	0	0	0	0	0	0	0	0	0	0	0	0	0	0	0	0	0	0	0	0	0	0	0	1	1	1	0	0	1173	0	0	0	0	0	0	52	28	68	10	3	48	66
24	0	0	0	0	0	0	0	0	0	0	2	0	0	0	0	1	0	0	0	207	0	0	0	0	0	0	0	2	0	859	0	275	0	0	0	345	0	0	0	29	0	0	0	2	0	0	0	0	0
1	6026	0	1	0	0	0	0	0	0	0	0	0	25369	0	0	0	0	0	0	0	0	0	0	0	0	0	0	2	0	0	130	0	0	0	0	0	0	0	0	0	0	0	0	1	0	0	0	0	0
0	0	0	0	0	0	6	1	0	0	0	3	0	25	0	0	0	0	0	1263	0	0	0	20	0	0	0	0	0	0	0	0	0	4	0	0	707	0	0	0	0	0	0	8	0	0	12	0	0	0
0	53	0	0	0	0	0	0	0	0	0	0	0	0	0	0	0	1556	0	0	0	0	0	0	22	0	0	0	0	0	0	0	1	1	0	0	0	0	0	0	0	0	0	0	0	0	0	0	0	0
0	682	21	0	0	0	13	548	0	203	0	185	0	0	0	0	0	0	0	0	5	0	0	0	0	0	0	0	228	0	0	0	0	0	0	1	0	0	1	0	0	0	0	105	58	0	27	0	0	0
0	7	36	0	0	0	1264	0	151	5928	1555	0	23	0	0	0	0	0	0	1	951	0	0	0	0	0	0	625	0	0	0	0	0	0	0	16	4	0	188	0	0	0	0	0	374	0	12	0	0	1
0	0	0	0	0	1	0	0	0	0	0	0	0	0	0	0	4	0	0	0	13	1	0	0	0	0	0	0	2540	0	0	3	0	0	0	0	0	0	0	15	0	0	0	2289	0	0	0	0	0	0
0	1423	0	0	0	0	1	0	0	0	0	0	229	0	0	0	0	0	0	0	0	0	4	0	0	0	0	0	87	0	0	0	0	0	0	12	0	0	0	0	0	0	0	854	278	0	295	0	0	0
6	202	0	0	0	0	0	0	0	0	0	0	230	0	0	0	3	0	0	0	43	0	0	0	0	0	0	0	899	0	0	0	0	0	0	0	0	0	0	0	0	0	0	1857	1035	0	746	0	0	0
3870	10854	6128	926	3	0	2139	21501	0	1745	7832	0	4	0	0	0	814	0	1	0	3725	0	760	0	495	0	1975	0	0	0	396	27	932	28	25	10	30200	0	0	2410	1520	0	3	17393	6044	0	4374	0	0	0
7	0	0	0	0	0	0	0	0	0	1	3	0	0	0	0	840	0	0	0	388	0	0	0	0	0	0	0	0	0	32	0	0	0	0	291	0	0	60	0	71	0	0	338	1418	0	0	0	0	0
3	1251	17	0	6	0	52	0	0	0	0	0	108	0	0	0	0	0	0	0	3	0	244	0	0	0	0	0	451	0	0	0	0	0	0	0	0	0	0	0	0	0	0	120	0	0	11	0	0	0
0	2870	0	0	0	0	26	0	0	0	0	0	135	0	0	0	0	0	0	0	0	0	50	0	0	0	0	0	0	0	0	0	0	0	0	2	0	0	0	0	0	0	0	914	0	0	0	0	0	0
0	1	0	0	0	7	95	0	6	0	0	0	0	0	0	0	0	959	0	0	0	0	0	0	18	0	0	0	0	0	0	0	0	0	0	0	0	0	0	0	0	0	0	0	0	23	0	29	1	0
0	22	0	0	0	0	22	0	0	0	0	0	0	6	0	0	2	0	0	0	0	0	0	0	0	0	0	0	0	0	6	0	0	0	0	0	0	0	0	0	0	0	0	1377	0	0	0	0	0	0
4	446	13	0	0	0	127	180	0	27	0	4	0	0	0	0	10	0	0	0	18	0	0	0	0	0	0	0	54	0	0	0	0	0	0	0	0	0	8	34	0	0	0	126	16	0	38	47	0	0
0	1	0	0	0	0	0	0	0	0	0	0	0	1	0	0	0	0	2	0	757	0	1	0	0	0	0	0	3948	0	4223	997	0	0	0	0	0	0	0	0	0	0	0	0	13	0	0	0	0	0
2	6210	0	0	0	0	0	0	0	0	63	0	2	324	0	0	0	0	0	0	0	0	173	1198	0	0	0	0	3	0	0	23	0	0	0	1	0	0	0	0	0	0	0	663	56	0	116	0	0	0
24	0	0	1	0	0	0	0	0	0	0	0	0	0	0	0	209	0	0	0	373	0	528	0	0	0	0	0	1807	0	20	0	0	0	0	0	0	0	0	18	0	0	0	234	0	0	0	0	0	0
160	3	0	0	0	0	0	0	0	0	0	0	0	0	0	0	0	0	0	0	171	0	191	0	0	0	0	0	0	0	390	0	0	0	0	0	0	0	0	0	0	0	0	0	0	0	0	1	0	0
4	6	0	0	2	0	302	0	0	0	976	0	3	0	0	0	0	0	0	0	6	0	30	1	1	0	0	0	0	0	0	0	0	0	0	0	0	0	11	37	0	0	0	6	0	0	0	43	21	0
0	27	0	0	0	0	17	0	0	0	0	0	0	0	0	0	0	1474	0	0	0	0	0	0	19	0	0	0	0	0	0	0	0	0	0	0	0	0	0	0	0	0	0	0	0	0	0	0	0	0
0	3389	0	0	0	0	0	0	0	0	49	0	0	322	0	0	0	0	0	368	0	0	0	0	0	0	0	0	0	0	0	0	40	0	0	0	0	0	0	0	0	0	0	0	0	0	0	0	0	0
0	2668	0	0	0	0	0	0	0	0	0	0	0	0	0	0	0	0	0	0	1	0	28	0	0	0	0	0	0	0	2	0	0	0	0	0	0	0	0	0	0	0	0	484	0	0	0	0	0	0
0	55	0	0	0	0	33	0	0	0	0	0	0	0	0	0	0	0	0	0	0	0	0	0	0	0	0	0	0	0	0	0	0	0	0	0	1257	0	0	0	0	0	0	0	0	0	0	11	0	0
0	1042	51	0	0	0	207	0	8	0	0	0	13	0	0	0	46	0	0	0	34	0	91	0	0	0	0	0	212	0	0	8	0	0	0	0	0	0	24	43	0	0	0	2269	0	0	286	0	0	0
1	411	37	0	0	0	72	126	0	7	0	0	14	0	0	0	0	0	0	0	3	0	0	0	0	0	0	0	435	0	0	0	1	0	1	0	0	0	11	0	4	0	0	214	31	0	18	8	94	0
0	12154	3	0	0	0	12	179	0	13	1	17	15	10	6	0	2	0	0	0	0	0	0	2	0	10	0	1	25	0	0	0	18	0	0	0	7556	0	0	0	0	0	0	21	2082	0	61	0	0	0
0	0	0	0	0	0	670	0	0	0	0	0	0	0	0	0	0	0	0	3	0	0	3	24	2	0	0	0	0	0	0	0	0	0	0	0	0	0	0	0	0	0	0	1735	0	0	898	0	0	0
0	0	32	17	0	0	0	1576	0	34	1	0	0	26	0	0	0	0	0	0	9	0	47	63	0	0	0	0	0	0	0	1	0	0	0	0	125	0	0	0	0	0	0	0	0	0	0	0	0	0
0	1463	0	0	0	0	492	0	0	0	0	0	103	0	0	0	0	0	0	0	0	0	0	0	0	0	0	0	0	0	0	0	0	0	0	0	0	0	1	0	0	0	0	1038	0	0	0	0	0	0
0	1387	185	0	0	0	0	0	0	0	0	0	99	34	0	0	0	0	0	0	0	0	214	0	0	0	0	0	305	0	0	0	0	0	0	1	0	0	0	0	0	0	0	1207	0	0	321	0	0	0
0	1344	36	0	0	0	84	1366	0	191	0	0	16	0	0	0	2	0	0	0	103	0	3	0	0	0	0	0	1	0	0	3	0	0	0	9	0	0	41	0	0	0	0	31	564	0	3	0	0	0
0	0	0	0	0	3	65	0	3	0	0	0	0	0	0	0	0	0	0	0	0	0	0	0	0	0	0	0	0	0	0	0	0	0	0	0	1059	0	0	0	0	0	0	0	0	87	0	56	1	0
3	40	26	0	2	0	14	0	0	0	0	0	127	0	0	0	0	0	0	0	18	0	14	0	0	0	0	0	326	0	0	1	0	0	0	0	0	0	0	0	0	0	0	672	0	0	241	0	0	0
3	23	0	0	0	0	0	0	15	0	13	0	0	0	0	0	0	0	0	0	1	0	0	0	3	107	0	0	218	0	0	12	0	0	0	0	30	0	0	63	0	0	0	0	3464	0	191	0	0	0
0	0	0	0	0	0	0	0	0	0	0	0	0	0	0	0	0	2293	0	0	0	0	0	0	0	0	0	0	0	0	0	0	0	0	0	0	0	0	0	0	0	0	0	0	0	0	0	0	0	0
0	0	0	0	0	0	0	0	0	0	0	0	0	0	0	0	1	0	0	0	2	0	330	0	0	0	0	0	9428	0	25	1	0	0	0	0	0	0	0	0	0	0	0	6055	0	0	0	0	0	0
0	0	0	0	0	0	0	0	0	0	0	0	0	3994	0	0	0	0	0	0	75	0	0	0	0	0	0	0	2762	0	1333	637	0	0	0	0	0	0	0	1	0	0	0	11935	16	0	0	0	0	0
0	45	0	0	0	0	75	0	0	0	0	0	0	0	0	0	0	1337	0	0	0	0	0	1	0	0	0	0	0	0	0	0	0	0	0	0	0	0	0	0	0	0	0	0	0	0	0	0	0	0
0	30	22	0	0	0	8	0	0	0	0	12	0	0	0	0	82	0	0	12	553	0	3	0	0	0	0	0	0	0	1	1	50	0	0	0	13	0	0	34	41	0	0	90	159	0	763	0	0	0
1	656	144	0	17	0	55	0	0	91	1459	633	105	0	0	0	0	0	0	0	22	0	39	0	0	0	0	0	45	0	0	0	0	0	0	0	0	0	7	18	0	0	0	272	73	0	37	0	0	0
0	1701	360	0	0	0	63	0	0	0	0	0	0	1015	0	0	0	0	0	0	0	0	93	0	0	0	0	0	0	0	0	0	0	0	0	0	802	0	0	0	0	0	0	27	0	0	307	0	0	0
12	282	154	0	0	0	0	12	0	405	0	23	17	93	76	0	41	0	0	0	3882	0	0	0	74	0	48	0	24	0	0	63	0	0	0	2	48	0	0	998	64	0	0	34	255	0	17	0	0	0
4	0	0	0	0	0	0	0	0	0	0	0	0	0	0	0	0	0	0	0	144	0	131	0	0	0	0	0	0	0	50	0	0	0	0	0	0	0	0	0	0	0	0	7677	0	0	0	0	0	0
30	0	0	0	0	0	0	0	0	0	0	0	0	0	0	0	0	0	0	0	393	0	151	0	0	0	0	0	5	0	440	0	0	0	0	0	0	0	0	0	30	0	0	7	1	0	0	32	0	0
0	1148	0	0	0	0	0	0	0	0	0	0	2	0	0	0	2	0	0	0	0	0	0	0	0	0	0	0	5626	0	0	13	0	0	0	0	0	0	0	0	0	0	0	790	0	0	0	0	0	0
0	0	0	0	0	0	0	0	0	0	0	0	0	609	1168	0	0	0	183	0	0	0	0	556	0	0	0	0	0	10	0	0	0	63	0	0	77	0	0	13	0	0	0	0	0	0	0	0	0	0
0	25	29	0	4	0	5	0	0	0	1	0	721	0	0	0	5	0	0	0	31	0	0	0	0	0	0	0	335	0	0	0	0	0	0	0	0	0	0	0	0	0	0	3	127	0	1	82	0	0
0	717	0	0	0	0	1	0	0	0	0	0	0	0	0	0	1	0	0	0	0	0	0	0	0	0	0	0	38	0	0	0	0	0	0	0	0	0	0	0	0	0	0	2446	0	0	0	0	0	0
0	2695	154	0	0	0	41	0	0	0	7	0	256	1	0	0	0	0	0	0	23	0	10	0	0	0	0	0	83	0	0	9	0	0	0	0	0	0	15	0	0	0	0	303	0	0	85	0	0	0
0	19	0	0	0	0	0	0	0	0	0	0	0	0	0	0	0	1125	0	0	0	0	0	0	13	0	0	0	0	0	0	0	0	0	0	0	0	0	0	0	0	0	0	0	0	0	0	91	0	0
2	6886	0	0	0	0	0	0	0	0	11535	9	50	0	0	0	3	0	0	0	2	0	0	0	0	0	0	0	0	0	0	2	0	0	0	51	96	0	0	0	0	0	0	47	1650	0	120	0	0	0
0	3559	53	0	0	0	0	0	0	0	14	0	4	506	0	0	0	0	0	0	23	0	2120	1306	0	0	0	0	0	0	0	5	0	0	0	7	0	0	3	15	0	0	0	154	36	0	41	0	0	0
0	554	0	0	0	0	0	0	0	0	0	0	0	0	0	0	7	0	0	1	5	0	4	0	0	0	0	0	1	0	11	0	0	0	0	0	0	0	0	0	0	0	0	591	0	0	0	45	0	0
0	0	0	0	0	0	0	0	0	0	0	0	0	0	0	0	0	0	0	0	61	0	3212	0	0	0	0	0	8007	0	696	205	0	0	0	0	0	0	0	4	0	0	0	4722	0	0	0	0	0	0
0	4	0	0	1	38	0	1	10	6	9	3	0	0	0	17	0	0	0	0	0	0	0	0	0	1	0	2	2	0	0	0	145	0	0	0	4	0	3	2	0	0	0	4	644	2	8	20	5	0
0	22	0	0	0	0	0	0	0	0	0	0	0	0	0	0	0	0	0	0	0	0	0	0	0	0	0	0	0	0	0	0	0	0	0	0	1420	0	0	0	0	0	0	0	0	0	0	0	0	0
3	43	142	0	0	0	59	3171	0	33	0	15	2	5	0	0	0	0	0	2	0	0	0	0	0	59	0	0	61	0	1	0	5	0	0	25	17	0	0	18	0	0	0	590	337	0	37	1	0	0
2	64	22	0	0	0	56	670	0	22	0	0	22	11	0	0	6	0	0	0	23	0	0	0	3	42	0	0	156	3	0	0	20	0	0	0	35	0	0	47	0	0	0	23	119	0	8	0	0	0
0	0	15	0	0	0	0	945	0	94	2	0	0	1	0	0	0	0	0	0	0	0	0	22	0	0	0	0	0	31	0	3	0	0	0	0	725	0	0	0	0	0	0	0	0	0	0	0	0	0
0	2216	27	0	1	0	76	0	0	0	6	0	9	0	0	0	0	0	0	0	27	0	25	0	0	0	1	0	152	0	2	0	0	0	0	0	0	0	3	0	0	0	0	145	0	0	14	0	0	0
0	4	2	0	13	0	472	2942	0	0	0	2	394	1	0	0	2	0	0	0	9	0	0	0	0	0	0	0	6	0	3	0	0	0	0	1	6	0	2	5	0	0	0	0	210	0	2	0	0	0
0	0	0	0	0	0	0	0	0	0	0	3	2	0	0	0	111	0	0	0	169	0	254	0	0	0	0	0	4	0	63	0	0	0	0	422	0	0	20	0	0	0	0	1375	3	0	0	0	0	0
0	361	39	0	0	0	105	757	0	1	0	380	45	1	0	0	0	0	0	0	3	0	0	0	0	0	0	0	0	0	0	0	0	0	0	7	0	0	0	0	0	0	0	218	114	0	0	0	0	0
0	179	173	0	0	0	63	0	0	1563	2884	82	43	2	0	0	0	0	0	0	0	0	28	0	0	0	0	0	43	0	0	0	0	0	0	1	0	0	0	0	0	0	0	340	266	0	100	0	0	0
0	273	4	1	1	8	7	0	4	28	57	0	0	0	0	0	0	0	0	0	15	0	4	0	0	0	0	0	0	0	0	0	0	1	0	2	0	0	0	0	0	0	0	0	132	59	27	60	0	0
0	709	0	0	2	2	14	10	6	1	10	0	36	0	0	0	0	0	0	0	11	0	56	0	0	0	0	0	5	2	2	0	0	0	0	0	0	0	0	0	0	0	0	76	29	40	23	3	0	0
3	0	659	0	0	0	39	0	165	0	0	0	0	0	0	0	39	0	0	18	57	0	0	0	0	0	0	0	0	0	0	6	0	0	0	5	4	0	0	0	0	0	0	58	2986	0	145	0	0	0
0	104	0	0	0	0	25	0	0	0	0	0	493	0	0	0	0	0	0	0	1	0	14	0	0	0	0	0	118	0	0	0	0	0	0	0	0	0	0	0	0	0	0	410	1	0	0	5	0	0
0	1021	0	0	0	0	73	0	0	0	0	0	120	1	0	0	0	0	0	0	0	0	0	0	0	0	0	0	182	0	0	0	1	0	1	0	0	0	0	0	0	0	0	378	0	0	0	0	0	0
2	410	0	0	0	0	0	0	0	0	1927	0	111	0	0	0	26	0	0	0	67	0	0	0	0	0	0	0	0	0	0	0	0	0	0	88	2	0	0	0	0	0	0	33	522	0	186	0	0	0
0	2329	0	0	0	0	10	0	3	0	0	0	65	0	0	0	3	0	0	0	0	0	2	0	0	0	0	0	0	0	0	0	0	0	0	78	0	0	37	6	0	0	0	671	24	0	190	0	0	0
0	20	0	0	0	0	0	0	0	1	35	5	388	0	0	0	0	0	0	0	0	0	0	0	0	0	0	0	0	0	0	0	0	0	0	0	7460	0	0	0	0	0	0	440	2331	0	51	0	0	0
2	11025	0	0	0	0	0	32	0	0	50846	0	23	0	0	0	83	0	0	0	3	0	0	0	0	0	0	0	0	0	0	0	0	0	0	35	28	0	0	0	0	0	0	22	793	0	29	0	0	0
0	0	0	0	0	0	182	0	0	0	0	0	0	0	0	0	0	0	0	0	0	0	0	30	0	0	0	0	0	0	0	0	0	0	0	0	0	0	0	0	0	0	0	2486	0	0	524	0	0	0
0	2558	0	0	0	0	0	0	0	0	0	0	53	5	0	0	5	0	0	0	0	0	48	0	0	0	0	0	0	0	11	0	0	0	0	55	0	0	32	0	0	0	0	0	0	0	1392	0	0	0
0	19	8	0	15	0	1148	4574	0	0	1	3	228	2	0	0	1	0	0	0	15	0	0	0	0	6	0	0	21	2	1	0	0	0	0	0	17	0	1	3	0	0	0	3	221	0	0	0	0	0
0	20	0	0	0	0	89	0	0	0	0	0	0	8	0	0	0	0	0	1813	0	0	0	0	0	0	0	0	0	0	0	0	0	0	0	0	0	0	0	0	0	0	0	0	0	0	0	0	0	0
2	1142	0	0	0	0	14	0	0	0	0	0	51	15	0	0	0	0	0	5	22	0	0	0	0	0	0	0	4	0	0	0	0	0	0	1	0	0	0	4	0	0	0	888	0	0	0	0	0	0
0	12	0	0	0	0	24	0	0	0	0	0	0	0	0	0	0	0	0	0	0	0	0	0	0	0	0	0	0	0	0	0	0	0	0	0	0	0	0	0	0	0	655	379	1	0	39	42	0	0
0	100	0	0	0	0	7	0	0	0	0	0	0	0	0	0	0	0	0	0	0	0	0	0	0	0	0	0	0	0	0	0	0	0	0	0	0	0	0	0	0	0	1016	0	0	0	237	0	257	0
0	0	0	0	0	0	164	0	0	0	0	0	0	0	0	0	0	0	0	0	0	0	0	0	0	0	0	0	0	0	0	0	0	0	0	0	0	0	0	0	0	0	0	0	31	0	126	0	13892	0
2	17680	0	0	0	0	0	124	2	13	0	73	17	13	7	0	0	0	0	0	0	0	0	0	0	2	0	0	9	0	0	16	0	0	0	0	9547	0	0	2	0	0	0	41	4803	0	49	0	0	0
0	403	6	0	18	0	0	597	0	3	0	0	121	0	0	0	0	0	0	0	9	0	9	0	0	0	0	0	85	0	0	0	0	0	0	0	0	0	5	6	0	0	0	71	37	0	0	0	0	0
0	0	0	0	0	0	0	0	0	0	0	0	0	0	0	0	0	365	0	0	0	0	0	0	0	0	0	0	0	0	0	0	0	0	0	0	0	0	0	0	0	0	0	0	0	0	0	0	0	0
0	8	0	0	0	0	0	0	5	1	3	11	0	4	0	0	0	0	0	0	0	0	0	1	7	82	0	0	133	0	0	0	7	0	0	0	9	0	0	71	0	0	0	9	2075	0	14	0	0	0
0	0	0	0	0	1	0	0	0	0	0	0	1	1	0	0	0	0	0	0	0	0	3	0	0	0	0	0	1990	0	164	11076	0	0	0	0	0	0	0	0	0	0	0	17339	8	1	0	1	0	0
1	0	0	0	0	0	0	0	0	0	0	0	1	0	0	0	2	0	0	0	21	0	156	0	0	0	0	0	5750	0	11	3	0	0	0	0	0	0	0	0	0	0	0	3427	0	0	0	0	0	0
2	10186	0	0	0	0	0	0	0	0	19	126	0	0	0	0	0	0	0	0	0	0	0	0	0	0	0	0	0	0	0	66	0	0	0	0	3830	0	0	0	0	0	0	47	3568	2	35	0	0	0
0	3215	0	0	0	0	0	0	0	0	0	0	5	652	0	0	185	0	0	0	0	0	0	0	0	0	0	0	949	0	0	63	0	0	0	0	0	0	0	55	0	0	0	401	1	0	0	0	0	0
0	133	0	0	0	0	0	0	0	0	57	12	385	0	0	0	11	0	0	0	0	0	0	0	0	0	0	0	0	0	17	2	0	0	0	0	709	0	0	6	0	0	0	675	862	0	229	0	0	0
0	528	23	0	6	0	167	279	0	12	0	0	130	0	0	0	0	0	0	0	1	0	0	0	0	8	0	0	8	0	0	2	0	0	0	0	9	0	2	5	0	0	0	104	171	0	4	0	0	0
0	1473	0	0	0	0	0	0	0	0	0	0	19	0	0	0	33	0	0	0	0	0	0	0	0	0	0	0	0	0	0	0	0	0	0	8	0	0	11	0	0	0	0	276	0	0	326	0	0	0
38	5405	0	0	0	0	0	5	0	0	0	1	0	40	0	0	0	0	0	102	0	0	0	18	0	0	0	0	0	0	0	0	3	0	0	0	6	0	0	0	0	0	0	0	0	0	110	0	0	0
0	12	0	0	0	0	28	0	0	0	0	0	0	163	186	0	0	0	10	0	0	0	0	259	0	0	0	0	0	1	0	0	0	26	0	0	1006	0	0	1	0	0	0	0	0	0	0	0	0	0
0	7	0	0	0	0	18	10	0	1	1	0	0	0	0	0	0	0	0	0	0	0	1	0	0	0	0	0	0	0	0	0	0	0	0	0	0	0	0	0	0	0	1147	422	0	0	76	0	0	0
0	0	0	0	0	0	0	0	0	0	0	0	11516	0	0	0	0	0	0	0	393	0	1059	0	0	0	33	0	4442	0	806	149	0	0	0	0	0	0	0	17	0	0	0	1086	1	0	0	0	0	0
0	11	0	0	0	0	0	0	0	1	3	8	0	0	0	0	0	0	0	0	0	0	0	0	1	9	0	0	24	0	0	0	0	0	0	0	94	0	0	11	0	0	0	2	2316	0	390	0	0	0
0	3382	0	0	0	0	0	0	0	0	0	0	0	0	0	0	0	0	0	0	0	0	0	0	0	0	0	0	10696	0	0	313	0	0	0	0	1	0	0	0	0	0	0	9293	0	0	0	0	0	0
0	0	0	0	0	0	26	0	0	0	0	0	0	0	0	0	5	0	0	0	4	0	15	1	0	0	0	0	0	0	0	0	0	0	0	0	0	0	0	0	0	0	1807	873	4	0	366	0	0	0
0	705	5	0	1	0	397	0	0	0	25	0	215	0	0	0	0	0	0	0	0	0	530	0	0	0	0	0	106	0	0	26	0	0	0	0	0	0	0	0	0	0	0	315	0	0	79	0	0	0
2	19474	0	0	11	0	0	103	0	0	15601	0	14	0	3	0	39	0	0	7	27	0	0	2	0	2	0	0	3	0	0	5	0	0	0	55	188	0	0	0	0	0	0	272	2002	0	465	0	0	0
0	2212	0	0	0	0	2	0	0	0	0	0	252	313	0	0	0	0	0	0	0	0	116	0	0	0	1	0	1	0	0	76	0	0	0	2	0	0	0	0	0	0	0	0	13	0	80	0	0	0
0	0	81	0	0	0	40	0	4	0	0	0	0	0	0	0	9	0	0	27	20	0	0	0	0	0	0	0	0	8	0	5	0	0	0	1	2	0	0	4	0	0	0	145	3582	0	367	0	0	0
0	0	0	0	0	0	0	0	0	0	0	0	0	0	0	0	0	0	0	0	0	0	3	0	0	0	0	0	9491	0	21	9152	0	0	0	0	0	0	0	0	0	0	0	6812	2	0	0	1	0	0
15	110	0	1	0	0	0	180	0	0	9346	2	15	0	0	0	0	0	0	0	33	0	0	0	0	0	0	0	0	0	2	1	0	0	0	175	149	0	13	0	0	0	0	2255	3168	0	1331	0	0	0
0	3961	0	0	0	0	116	0	0	0	0	0	0	0	0	0	0	0	0	0	1	0	5	0	0	0	0	0	0	0	0	0	0	0	0	0	0	0	0	0	0	0	0	1	0	0	0	0	0	0
0	21	0	0	2	0	19	0	0	0	11	0	332	0	0	0	11	0	0	0	8	0	16	0	0	0	0	0	270	0	0	0	0	0	0	0	0	0	0	0	0	0	0	534	0	0	79	96	0	0
0	479	14	2	14	0	80	669	0	20	0	0	90	0	0	0	0	0	0	0	0	0	0	0	0	0	0	0	1	0	0	0	0	0	0	0	4	0	5	0	0	0	0	116	81	0	28	0	0	0
0	2	0	0	0	0	85	0	0	0	0	0	0	0	0	0	0	31	0	0	0	0	0	0	0	0	0	0	0	0	0	0	0	0	0	0	0	0	0	0	0	0	0	0	0	0	0	0	0	0
0	4	0	0	0	0	98	0	0	0	0	0	0	0	0	0	0	0	0	0	0	0	0	0	0	0	0	0	0	0	0	0	0	0	0	0	1192	0	0	0	0	0	0	0	0	0	0	1	0	0
0	19	0	0	1	0	61	0	0	0	0	0	0	0	0	0	0	0	0	0	0	0	0	0	1	1	0	0	0	0	0	0	0	0	0	0	1260	0	0	0	0	0	0	0	0	0	0	45	82	0
0	4	0	0	0	0	0	0	0	0	1	0	0	0	0	0	0	0	0	0	0	0	0	0	0	21	0	0	22	0	0	0	0	0	0	0	3	0	0	10	0	0	0	0	1359	0	2	0	0	0
0	2	0	0	0	0	0	2	0	0	0	3	0	0	0	0	0	0	0	0	1	0	0	0	2	23	0	0	22	0	0	0	0	0	0	0	524	0	0	13	0	0	0	0	1504	0	40	0	0	0
0	5	2	0	0	0	563	2374	0	0	4	5	82	2	0	0	0	0	0	0	12	0	0	0	0	3	0	0	12	0	0	1	0	0	0	8	2	0	0	2	0	0	0	8	153	0	1	0	0	0
2	10573	0	0	0	0	0	0	0	0	0	0	0	0	0	0	0	0	0	0	0	0	0	0	0	0	0	0	2	0	0	0	0	0	0	0	0	0	0	0	0	0	0	0	0	0	0	0	0	0
0	1743	0	0	0	0	0	0	0	0	0	0	0	214	0	0	0	0	0	972	0	0	0	0	0	0	0	0	0	0	0	0	0	0	0	0	0	0	0	0	0	0	0	123	0	0	0	0	0	0
0	12	0	0	0	0	43	0	0	0	0	0	0	0	0	0	0	0	0	0	0	0	0	0	0	0	0	0	0	0	0	0	0	0	0	0	0	0	0	0	0	0	0	0	2112	0	13	0	0	0
0	2	0	0	0	3	7	0	10	0	0	1	2	1	0	0	0	0	0	8	0	0	0	0	0	0	0	0	0	0	0	0	0	0	0	0	0	0	0	0	0	0	0	0	627	85	384	65	0	0
0	27	8	0	7	0	181	1742	0	133	1689	0	36	0	0	0	1	0	0	0	1745	0	0	0	0	0	0	0	6	0	0	0	0	0	0	135	4	0	0	10	37	0	0	120	1656	0	808	0	0	0
0	2	0	0	0	0	0	0	0	0	0	0	0	3	0	0	0	0	0	1624	0	0	0	0	0	0	0	0	0	0	0	1	0	0	0	0	0	0	0	0	0	0	0	0	0	0	362	0	0	0
78	14738	0	0	0	0	1	0	0	0	1	0	0	246	0	0	0	0	0	668	0	0	0	0	0	0	0	0	0	0	0	0	0	0	0	0	0	0	0	0	0	0	0	0	0	0	0	0	0	0
0	530	71	0	0	0	15	428	0	45	0	300	19	0	0	0	0	0	0	0	43	0	0	0	0	1	0	0	9	0	0	6	0	0	0	0	4	0	4	6	0	0	0	63	29	0	55	0	0	0
0	2572	0	0	0	0	0	0	0	0	0	0	7	0	0	0	0	0	0	0	0	0	10	0	0	0	0	0	0	0	0	0	0	0	0	92	0	0	0	0	0	0	0	189	0	0	756	0	0	0
19	0	0	0	0	0	0	0	0	0	0	0	0	0	0	0	1472	0	0	0	4652	0	34	0	0	0	0	0	0	0	120	19	0	0	0	0	0	0	0	3239	0	0	0	27	0	0	0	0	0	0
0	0	0	0	0	0	0	0	0	0	0	0	0	0	0	0	0	0	0	0	0	0	1686	0	0	0	0	0	3806	0	0	2527	0	0	0	0	0	0	0	0	0	0	0	0	12420	0	0	0	0	0
0	66	0	0	0	0	97	0	0	0	0	0	0	3	0	0	0	0	0	62	0	0	0	1052	0	0	0	0	0	0	0	0	0	2	0	0	4	0	0	0	0	0	0	0	0	0	5	46	0	0
0	14	0	0	0	0	0	0	0	0	0	0	0	350	174	0	0	0	71	3	0	0	0	33	0	0	0	0	0	31	0	0	0	0	0	0	7	0	0	0	0	0	0	0	0	0	0	27	0	0
33	0	293	0	0	0	0	0	79	0	0	0	0	0	0	4	0	0	0	21	147	0	11	0	0	0	0	0	0	0	0	0	22	0	0	2	1	0	37	17	0	0	0	91	1464	0	448	0	0	0
0	0	0	0	0	0	2	0	0	0	16	9	0	0	0	0	5	4512	0	0	0	0	0	0	0	0	0	0	181	0	0	0	0	0	8	0	3	0	0	0	0	0	0	5506	279	0	260	0	0	0
0	1	0	0	0	0	0	0	0	0	0	0	13658	0	0	0	0	0	0	0	0	0	0	0	0	0	0	0	364	0	0	2900	0	0	0	0	0	0	0	0	0	0	0	15668	0	0	0	0	0	0
0	2337	275	0	0	0	163	0	0	0	42	0	128	0	0	0	6	0	0	0	17	0	220	0	0	0	0	0	520	0	0	5	0	0	0	1	0	0	6	0	0	0	0	1378	0	0	219	0	0	0
0	3008	0	0	0	0	0	0	0	0	0	0	180	49	0	0	0	0	0	12	6	0	15	0	0	0	0	0	0	0	0	3	0	0	0	5	0	0	0	0	0	0	0	0	0	0	36	0	0	0
0	352	4	0	0	0	0	0	0	0	0	0	1	39	0	0	0	0	0	606	0	0	0	0	0	0	0	0	0	0	0	0	0	0	0	0	0	0	25	3	0	0	0	0	241	0	6	52	0	0
276	0	6	8	21	0	11	0	0	70	553	0	0	0	0	0	0	0	0	0	142	0	36	1	1	0	0	0	4	0	0	0	0	0	0	4	0	0	0	0	0	0	0	0	0	0	0	0	0	0
19	0	20	0	0	0	0	0	0	0	0	0	0	0	0	0	39	0	0	25	124	0	0	0	0	0	0	0	0	0	0	7	0	0	0	0	2	0	0	4	22	0	0	210	475	4	287	43	0	0
3	0	10	4	14	0	268	0	0	33	328	0	0	0	0	0	0	0	0	0	162	0	11	0	1	1	0	0	4	0	0	0	0	0	0	5	0	0	0	0	0	0	0	0	0	0	0	0	0	0
0	0	0	0	0	0	0	0	0	0	0	0	0	0	0	0	1	0	0	0	0	0	0	0	0	0	0	0	0	0	0	0	0	0	1	0	0	0	0	0	0	0	4323	0	18	0	1334	0	0	0
0	0	0	0	0	0	0	0	0	0	0	0	2516	0	0	0	4	0	0	0	2	0	0	0	0	0	0	0	222	0	0	0	0	0	0	22	0	0	0	0	0	0	0	856	0	0	590	0	0	0
0	2966	0	0	0	0	0	0	0	0	0	0	0	100	0	0	0	0	0	0	0	0	1	0	3	0	0	0	1	0	0	35	0	0	0	0	0	0	0	0	0	0	0	1	1	0	15	0	0	0
0	44	0	0	0	1	6	0	2	0	0	0	566	0	0	0	0	0	0	0	3	0	3	0	0	0	0	0	89	0	0	0	0	0	0	1	0	0	0	0	1	0	0	147	101	80	42	10	1	0
0	1921	0	0	0	0	0	392	0	0	0	5	19	0	1	0	0	0	0	0	0	0	31	0	0	0	0	0	0	0	0	0	0	0	0	1	0	0	0	0	0	0	0	0	63	0	0	0	0	0
0	0	13	9	17	0	27	0	0	147	2170	0	0	0	0	0	2	0	0	0	241	0	41	2	0	0	0	0	0	3	0	2	0	0	0	23	0	0	0	0	0	0	0	0	0	0	0	0	0	0
0	200	15	0	0	8	1	0	10	0	3	0	26	0	0	0	0	0	0	0	1	0	0	0	2	0	0	0	359	0	0	0	0	0	0	0	5	0	0	1	0	0	0	444	0	49	37	81	1	0
1	18164	0	0	0	0	0	0	0	0	0	0	0	0	0	0	0	0	0	0	0	0	0	0	0	0	0	0	1	0	0	21	0	0	0	0	0	0	0	0	0	0	0	0	0	0	0	0	0	0
0	204	20	0	2	0	230	138	0	25	0	232	85	0	0	0	0	0	0	0	40	0	29	0	0	0	0	0	118	0	0	1	1	0	0	0	5	0	31	13	0	0	0	62	31	0	18	0	0	0
2	1	0	0	0	0	38	86	43	64	2	332	0	43	368	0	0	0	214	0	0	0	0	47	0	57	0	0	0	6	0	0	0	0	0	0	4	4	0	0	0	44	56	13	65	64	17	7	15	52
0	40	226	0	0	0	26	0	0	0	9	0	96	1	0	0	0	0	0	0	24	0	10	0	0	0	0	0	491	0	0	22	0	0	0	0	4	0	10	14	0	0	0	218	0	0	33	74	0	0
0	0	0	0	0	0	0	0	0	0	0	0	0	2	0	0	0	0	0	0	0	0	0	0	0	0	647	0	8531	0	0	2953	0	0	0	0	0	0	0	0	0	0	0	3351	133	0	0	0	0	0
0	0	0	0	0	0	11	0	0	0	0	0	0	0	0	0	0	0	0	0	21	0	507	0	0	0	0	0	3730	0	15	0	0	0	0	0	0	0	0	0	0	0	0	3352	0	0	0	0	0	0
0	1	0	0	0	10	0	0	7	0	0	0	0	0	0	0	30	0	0	6	166	0	14	0	0	0	0	0	0	0	0	18	0	0	0	0	66	0	6	4	24	0	0	1	396	40	354	38	1	1
0	10	149	0	0	0	56	0	259	0	0	2	0	0	0	7	0	0	0	3	26	0	10	0	0	0	0	0	0	0	0	333	0	0	0	0	5	0	0	0	0	0	0	2	245	0	967	0	0	0
0	294	0	0	0	0	0	0	0	0	5	0	867	0	0	0	0	0	0	0	10	0	12	0	0	0	0	0	47	0	0	0	0	0	0	0	0	0	0	0	0	0	0	1111	55	0	629	0	0	0
0	405	23	0	0	7	9	0	8	7	7	0	138	1	0	0	0	0	0	0	0	0	85	0	0	0	0	0	42	0	0	0	0	0	0	0	0	0	0	0	1	0	0	173	0	53	51	35	1	0
0	0	0	0	0	0	0	0	0	0	0	0	0	2	0	0	0	0	0	0	0	0	2	2	0	0	0	0	0	0	0	0	0	0	0	0	0	0	0	0	0	0	0	1	0	0	0	0	0	0
0	1356	0	0	0	0	36	0	0	0	1	0	342	31	0	0	0	0	0	0	0	0	60	0	0	0	0	0	0	0	0	32	0	0	0	0	0	0	0	0	0	0	0	0	29	0	105	0	0	0
0	1062	0	0	0	0	0	0	0	0	0	0	0	14	0	0	0	0	0	1898	0	0	9	0	0	0	0	0	0	0	0	2	0	0	0	0	0	0	0	0	0	0	0	0	0	0	25	0	0	0
0	64	0	0	0	0	28	0	0	0	0	0	0	0	0	0	0	0	0	0	0	0	0	0	0	0	0	0	0	0	0	0	0	0	0	0	1243	0	0	0	0	0	0	0	0	0	0	95	0	0
0	108	22	0	0	0	7	0	0	241	1587	160	20	0	0	0	0	0	0	0	1	0	6	0	0	0	0	0	4	2	0	0	0	0	0	0	5	0	11	0	4	0	0	0	549	0	5	0	0	0
95	4840	0	0	0	0	0	0	0	0	0	0	0	1499	0	0	0	0	0	1864	0	0	0	0	0	0	0	0	0	0	0	3	0	0	0	0	0	0	0	0	0	0	0	1	0	0	54	0	0	0
0	0	0	0	0	0	0	0	0	0	0	0	0	0	0	0	0	0	0	0	19	0	0	0	0	0	41	0	7102	0	0	108	0	0	0	0	0	0	0	1	0	0	0	554	17	0	0	0	0	0
0	0	0	0	0	0	0	0	0	0	0	0	0	0	0	0	0	0	0	0	0	0	0	0	0	0	0	0	0	0	0	0	0	0	0	0	15569	0	0	0	0	0	0	0	0	0	0	0	0	0
0	86	0	0	0	0	4	0	0	0	0	0	0	0	0	0	18	0	0	0	9	0	7	0	0	0	0	0	2	0	14	0	1	0	1	0	0	0	0	0	0	0	0	1225	0	0	0	0	0	0
1	506	2	0	13	4	0	419	10	23	0	0	47	0	0	0	0	0	0	0	0	0	0	0	0	0	0	0	0	0	0	0	0	0	0	0	1	0	16	0	0	0	0	18	12	0	0	45	0	1
2	8291	6	0	0	1	13	86	0	9	1	23	3	3	0	3	0	0	0	0	0	0	0	0	0	1	0	0	4	0	0	0	6	0	0	0	11078	0	0	0	0	0	0	28	3814	0	52	0	0	0
0	1	0	0	0	0	0	0	0	0	0	0	0	0	0	0	0	1022	0	0	0	0	0	0	17	0	0	0	0	0	0	0	0	0	0	0	0	0	0	0	0	0	76	99	53	83	43	2	42	31
0	488	0	0	11	0	8	0	0	0	0	0	86	0	0	0	3	0	0	0	4	0	195	0	0	0	0	0	293	0	0	0	2	0	0	0	0	0	0	0	0	0	0	136	0	0	7	7	73	0
0	0	0	0	0	0	0	0	0	0	0	0	0	1	0	0	5	0	0	0	4	0	0	0	0	0	0	0	3322	0	0	130	0	0	0	0	0	0	0	36	0	0	0	2317	0	0	0	0	0	0
0	37	0	0	0	0	0	0	0	0	0	0	0	0	0	0	0	0	0	0	0	0	0	0	0	0	0	0	0	0	0	0	1	1	1	0	1375	0	0	0	0	0	0	0	0	0	0	0	0	0
0	644	0	0	0	0	0	0	0	0	28	1	1	1	0	0	0	0	0	0	0	0	0	0	0	1	0	0	0	0	0	0	0	0	0	26	45	0	0	0	0	0	0	2	6099	0	0	0	0	0
0	0	0	0	0	0	0	0	0	0	0	0	0	0	0	0	0	0	0	0	0	0	0	0	0	0	0	0	0	0	0	0	0	0	0	0	0	0	0	0	0	0	4725	0	40	0	603	0	0	0
0	0	0	0	0	0	27	0	0	0	0	0	0	0	0	0	0	320	0	0	0	0	0	0	0	0	0	0	0	0	0	0	0	0	0	0	0	0	0	0	0	0	0	0	0	0	0	6	0	0
0	34	0	0	0	1	2	2	0	0	0	0	59	69	0	26	2	23	12	0	2	40	50	28	34	4	95	0	3014	0	23	288	0	8	0	0	0	0	0	15	0	0	0	2773	1098	60	41	237	0	0
0	0	0	0	0	0	0	0	0	0	0	0	0	2	0	0	1444	0	0	0	248	0	6	0	0	0	0	0	0	0	0	0	0	0	0	0	0	0	0	771	0	0	0	0	0	0	0	0	0	0
0	51	0	0	3	0	68	0	0	0	5	0	216	0	0	0	2	0	0	0	2	0	18	0	0	0	0	0	257	0	0	0	0	0	0	0	3	0	0	0	0	0	0	1716	35	0	199	0	0	0
5	0	0	0	0	0	0	0	0	0	0	0	0	0	0	0	305	0	0	0	151	0	293	0	0	0	0	0	1234	0	82	2	0	0	0	0	0	0	0	70	0	0	0	2408	0	0	0	0	0	0
28	5036	0	0	0	0	0	0	0	0	2	0	0	0	0	0	0	0	0	1255	0	0	0	0	0	0	0	0	0	0	0	0	0	0	0	0	0	0	0	0	0	0	0	0	0	0	0	0	0	0
0	82	0	0	0	0	59	2	10	0	1	0	0	0	0	0	0	0	0	0	0	0	0	0	0	0	0	0	0	0	0	0	0	0	0	1	0	0	0	0	0	0	0	26	75	22	38	90	27	64
0	0	0	0	0	0	0	0	0	0	0	1	0	692	1205	0	0	0	94	56	0	0	0	134	0	0	0	0	0	40	0	0	0	0	0	0	22	0	0	0	0	0	0	0	0	0	0	0	0	0
0	1640	7	0	0	0	48	0	0	0	2	0	176	68	0	0	0	0	0	0	0	0	425	0	0	0	0	0	83	0	0	0	0	0	0	0	0	0	0	0	0	0	0	607	0	0	157	0	0	0
0	3	0	0	0	0	0	0	0	0	0	0	1	0	0	0	0	0	0	0	37	0	0	0	0	0	0	0	0	0	189	0	0	0	0	0	45	0	10	0	0	0	0	5808	3	0	0	0	0	0
0	2	0	0	0	0	0	0	4	0	0	11	0	0	0	0	0	0	0	0	0	0	0	0	0	27	0	0	125	0	0	0	12	0	0	0	1025	0	0	49	0	0	0	7	1962	0	42	0	0	0
0	1609	0	0	0	0	26	0	0	0	0	0	42	0	0	0	1	0	0	0	10	0	120	0	0	0	0	0	0	0	0	0	0	0	0	0	0	0	0	0	0	0	0	0	0	0	1	0	0	0
8	1	3	4	35	0	139	0	30	166	443	0	0	2	0	0	0	0	0	0	496	0	33	1	0	0	0	0	7	5	0	25	0	0	0	0	0	0	0	0	0	0	0	0	0	0	0	0	0	0
0	1565	0	0	0	0	83	0	0	0	0	0	4	3	0	0	0	0	0	4	0	0	2	0	0	0	0	0	0	0	0	0	0	0	0	9	0	0	0	0	0	0	0	837	0	0	1	0	0	0
2	1	16	0	0	0	4	0	0	0	2	0	1130	0	0	0	6	0	0	0	33	0	1	0	0	0	0	0	383	0	0	0	1	1	0	0	0	0	0	9	0	0	0	74	188	0	12	0	0	0
0	852	0	0	0	0	58	0	0	0	3	0	94	0	0	0	3	0	0	0	13	0	99	1	0	1	0	0	0	0	0	0	0	0	0	1	0	0	0	1	0	0	0	261	0	0	0	8	30	0
0	8	0	0	0	0	0	0	10	0	0	1	0	0	0	0	0	0	0	2	0	0	0	0	1	30	0	0	42	0	0	0	4	0	0	0	6	0	0	20	0	0	0	0	2236	0	0	0	0	0
0	1935	0	0	0	0	0	0	0	0	0	0	2	1	0	0	0	0	0	5	0	0	0	0	0	0	0	0	0	0	0	0	0	0	0	1	177	0	0	0	0	0	0	272	0	0	316	0	0	0
0	2	0	0	0	0	78	0	0	0	0	0	0	278	0	0	67	0	0	0	0	0	0	0	0	0	0	0	54	0	391	5	0	0	0	0	0	0	0	13	0	0	0	612	1	0	1	0	0	0
2	0	0	0	0	0	0	0	0	0	0	0	39	0	0	0	30	0	0	0	23	0	679	0	0	0	0	0	1749	0	106	0	0	0	0	0	0	0	0	0	0	0	0	1218	0	0	0	0	0	0
0	0	0	0	0	0	164	0	0	0	0	0	0	0	0	0	0	0	0	0	0	0	0	7	0	0	0	0	0	0	0	0	0	0	0	0	0	0	0	0	0	0	0	1375	0	0	977	0	0	0
0	1	2	1	1	4	0	0	7	181	414	0	0	0	0	0	0	0	0	0	58	0	18	1	0	0	0	0	0	0	0	6	0	1	0	2	0	0	0	0	1	0	0	56	0	49	0	74	0	0
0	18	0	0	0	0	70	0	0	0	0	0	0	0	0	0	0	1930	0	0	0	0	0	0	0	0	0	0	0	0	0	0	0	0	0	0	3	0	0	0	0	0	0	0	0	0	0	0	0	0
0	989	35	0	1	0	79	0	5	0	0	0	39	2	0	0	1	0	0	0	9	0	14	0	0	0	0	0	18	0	0	0	0	0	0	0	0	0	7	0	0	0	0	8	0	0	2	78	0	0
0	49	0	0	0	0	0	0	0	0	0	0	0	0	0	0	0	91	0	0	0	0	0	0	533	0	0	0	0	0	0	0	0	377	0	0	519	0	0	0	0	0	0	0	0	0	0	0	0	0
0	0	0	0	0	0	0	0	0	0	3	0	0	0	0	0	0	0	0	0	0	0	0	0	0	0	0	0	0	0	0	1	0	0	0	0	18	0	0	0	0	0	0	0	0	0	6	0	0	0
0	0	0	0	0	0	0	0	0	0	0	0	0	0	0	0	0	0	0	0	0	0	0	0	405	0	0	0	815	0	0	0	0	0	0	0	0	0	0	0	0	0	0	0	0	0	0	36	0	0
0	0	0	0	48	0	0	0	0	0	0	0	0	0	0	0	0	0	0	0	3	0	0	0	0	0	0	0	0	0	0	0	0	0	22	10	0	0	0	0	0	0	2182	0	3	0	164	0	0	0
1	10840	0	0	0	0	0	0	0	0	0	0	0	0	0	0	0	0	0	0	0	0	0	0	0	0	0	0	1	0	0	0	0	0	0	0	0	0	0	0	0	0	0	2	0	0	0	0	0	0
0	30	0	0	0	0	5	0	0	0	0	0	0	0	0	0	0	94	0	0	0	0	0	0	0	0	0	0	0	0	0	0	0	0	0	0	0	0	0	0	0	0	0	0	0	0	0	0	0	0
3	0	388	0	0	0	0	0	231	0	0	0	0	0	0	4	24	0	0	9	181	0	4	0	0	0	0	0	0	0	0	0	8	0	0	0	1	0	27	0	8	0	0	66	2383	0	859	0	0	0
0	55	0	0	0	0	0	0	0	0	0	0	0	0	0	0	0	277	0	0	0	0	0	0	1	1	0	0	0	0	0	0	1	0	1	0	0	0	0	0	0	0	0	0	0	0	0	90	93	0
0	421	0	0	0	10	24	0	1	0	0	0	189	0	0	0	0	0	0	0	5	0	39	0	0	0	0	0	95	0	0	3	0	0	0	1	0	0	0	0	0	0	0	324	0	0	0	43	1	1
0	1	0	0	0	0	98	0	0	0	0	0	0	0	0	0	0	1047	0	0	0	0	0	0	0	0	0	0	0	0	0	0	0	0	0	0	0	0	0	0	0	0	78	54	77	96	6	37	56	39
2	13	0	0	0	0	0	2	0	0	5	8	0	0	0	0	0	0	0	1	3	0	0	0	0	6	0	0	0	0	0	0	0	0	0	0	537	0	0	2	0	0	0	0	1265	0	58	0	0	0
0	1619	24	0	1	0	0	0	0	0	6	0	0	47	0	0	0	0	0	0	12	0	93	35	0	0	0	0	0	0	0	0	0	0	0	0	0	0	2	37	0	0	0	2	1	0	0	0	0	0
0	859	0	0	0	0	0	0	0	0	1	0	0	0	0	0	620	0	0	0	391	0	25	0	0	0	0	0	0	0	35	0	0	0	0	561	2	0	0	0	0	0	0	0	2	0	0	0	0	0
0	2	0	0	25	0	34	0	0	0	66	0	704	0	0	0	34	0	0	0	84	0	115	0	0	0	0	0	0	0	0	21	0	0	0	0	0	0	0	13	0	0	0	1	385	0	1	0	0	0
0	6	0	0	29	0	377	3597	0	0	1	4	616	0	0	0	0	0	0	0	4	0	0	0	1	3	0	0	0	0	0	0	0	0	0	0	4	0	0	2	0	0	0	0	113	0	0	0	0	0
0	53	0	0	0	0	77	0	0	0	0	0	0	0	0	0	0	0	0	0	0	0	0	0	0	0	0	0	0	0	0	0	0	0	0	0	1265	0	0	0	0	0	0	71	53	49	10	64	80	79
0	80	1	0	0	0	148	261	0	5	0	0	822	0	0	0	0	0	0	3	8	0	0	0	9	14	0	0	39	0	0	2	0	0	0	0	19	0	0	5	0	0	0	104	29	0	6	0	0	0
0	5	0	0	2158	0	12165	9	3	0	0	0	1059	0	0	0	0	0	0	1	1706	0	114	1	0	0	0	0	0	0	0	0	0	0	0	252	52	0	0	67	0	0	0	181	1	0	0	0	0	0
0	1995	0	0	13	0	0	0	0	0	0	0	301	1	0	0	3	0	0	0	10	0	537	0	0	0	0	0	0	0	0	0	0	0	0	0	0	0	0	0	0	0	0	0	49	0	5	0	0	0
8	20559	0	2	0	0	0	1	0	0	11216	17	27	5	1	0	0	0	0	0	6	0	0	0	0	0	0	0	0	0	0	3	0	0	0	129	48	0	3	0	0	0	0	85	2527	0	135	0	0	0
0	20	0	0	0	0	0	3	0	0	4973	2	849	0	0	0	0	0	0	0	54	0	0	0	0	9	0	0	8	0	0	125	0	0	0	3	0	0	0	0	0	0	0	94	184	0	49	0	0	0
0	0	0	0	1	0	5	0	0	0	0	0	2093	0	0	0	33	0	0	0	71	0	237	0	0	234	0	0	496	0	10	1	0	0	0	0	0	0	0	97	0	0	0	4746	0	0	0	2	0	0
19	89	6	0	0	0	0	32	0	609	0	27	35	185	129	0	94	0	0	0	2762	0	0	0	96	0	94	0	36	0	0	70	0	0	0	0	21	0	0	0	188	0	0	308	112	0	89	0	0	52
0	2	0	0	0	0	0	0	0	0	0	2	0	274	119	0	0	0	82	0	0	0	0	2	0	0	0	0	0	0	0	0	1	1	1	0	0	0	0	0	0	0	96	59	81	3	5	8	89	9
0	2	0	0	0	7	0	0	2	1	4	0	0	0	0	0	0	0	0	0	0	0	0	0	0	21	0	0	36	0	0	1	0	0	0	0	2	0	0	6	1	0	0	0	915	2	0	34	0	0
0	24	0	0	0	0	0	0	2	0	10	6	0	0	0	0	0	0	0	3	0	0	0	0	4	111	0	0	209	0	0	16	0	0	0	0	14	3	0	105	0	0	0	5	4873	0	3	0	0	0
0	1	0	0	0	0	0	254	9	0	35950	0	0	0	0	0	1	0	0	0	7	0	0	0	0	0	0	0	0	0	0	0	0	0	0	0	41	0	0	0	0	0	0	958	18	0	0	0	0	0
0	2	0	0	0	0	20	0	0	0	0	0	0	0	0	0	0	0	0	0	0	0	0	0	0	0	0	0	0	0	0	0	0	0	0	0	1123	0	0	0	0	0	0	0	0	0	0	81	0	0
0	1760	131	0	0	0	123	0	0	0	6	0	20	0	0	0	0	0	0	0	1	0	27	0	0	0	0	0	120	0	0	0	0	0	0	0	0	0	0	0	0	0	0	288	0	0	49	0	0	0
0	51	0	0	10	0	41	0	0	0	26	0	218	0	0	0	5	0	0	0	36	0	3	2	0	0	0	0	402	0	0	17	0	0	0	0	0	0	0	0	0	0	0	2616	71	0	232	0	0	0
0	10	0	0	0	0	0	1	0	0	0	0	42	6	0	2	0	8	1	0	1	22	9	1	3	0	0	0	4442	0	0	0	46	3	0	0	53	0	0	2	0	0	0	396	94	64	3	82	0	0
0	1415	3	0	0	0	0	61	0	0	0	1	177	0	0	0	0	0	0	0	0	0	0	6	0	0	0	0	0	0	0	0	1	0	0	9	0	0	0	1	0	0	0	0	129	0	17	0	0	0
3	292	0	0	0	0	0	0	0	0	439	0	51	0	0	0	0	0	0	0	24	0	0	0	0	0	0	0	0	0	0	9	0	0	0	11	184	0	3	0	0	0	0	213	71	0	20	99	0	0
77	4908	0	0	0	0	0	0	0	0	18027	1	0	0	0	0	1	0	0	0	12	0	0	0	0	0	0	0	0	0	0	0	0	0	0	0	5651	0	0	0	0	0	0	1	1024	0	32	0	0	0
2	108	4	0	2	0	11	0	0	0	1	0	849	0	0	0	13	0	0	0	57	0	1	0	0	0	0	0	74	0	0	0	1	1	1	0	0	0	0	0	0	0	0	213	84	0	2	0	0	0
0	6	0	0	259	0	2500	0	0	0	1	0	558	0	0	0	0	0	0	0	401	0	34	0	0	0	0	0	0	0	0	0	0	0	0	66	0	0	10	63	0	0	0	3789	4	0	2	0	0	0
0	87	0	0	0	0	85	0	0	0	0	0	0	0	0	0	0	0	0	0	0	0	0	0	0	0	0	0	0	0	0	0	0	0	0	0	1832	0	0	0	0	0	0	0	0	0	0	0	0	0
2	119	4	0	0	0	0	0	47	0	26	1	7	2	0	131	0	0	0	0	0	0	0	2	0	66	0	0	97	8	0	0	1419	0	0	0	30	1	0	33	0	0	0	17	4477	0	314	0	0	0
0	41	21	5	8	0	255	0	0	204	420	0	0	0	0	0	0	0	0	0	146	0	23	0	0	0	0	0	0	6	0	0	0	0	0	0	0	0	0	0	0	0	0	0	0	0	0	0	0	0
0	0	0	0	0	0	23	0	0	0	0	0	0	0	0	0	0	0	0	0	0	0	0	0	0	0	0	0	0	0	0	0	0	0	0	0	2167	0	0	0	0	0	0	0	0	0	0	0	0	0
0	32	0	0	0	0	1	0	0	0	0	0	23	0	0	0	0	0	0	0	0	0	0	0	0	0	0	0	0	0	0	0	0	0	0	0	0	0	0	0	0	0	0	157	998	0	125	0	0	0
0	2929	0	0	0	0	73	0	0	0	0	0	0	71	0	0	0	0	0	274	0	0	0	0	0	0	0	0	0	0	0	0	0	0	0	0	0	0	0	0	0	0	0	28	0	0	0	0	0	0
0	234	9	0	0	0	0	0	0	0	110	70	2	7	0	0	0	0	0	0	3	0	0	5	16	983	0	0	1055	0	0	0	117	0	0	0	124	0	5	561	0	0	0	6	21	0	27	0	0	0
2	15444	0	0	0	0	0	0	0	0	0	0	0	0	0	0	0	0	0	0	0	0	0	0	0	0	0	0	1	0	0	2	0	0	0	0	0	0	0	0	0	0	0	4	1	0	0	0	0	0
0	0	3	0	0	0	101	953	0	51	79	0	82	0	0	0	41	0	0	0	571	0	1	0	0	0	0	0	84	0	0	0	0	0	0	15	0	0	46	0	0	0	0	82	35	0	49	0	0	0
0	16	0	0	0	0	0	0	16	0	0	7	0	0	0	0	0	0	0	0	0	0	0	0	0	5	0	0	70	0	0	0	0	0	0	0	3048	0	0	11	0	0	0	9	7	27	22	0	0	0
0	0	0	0	0	0	0	0	8	0	0	9	0	0	0	0	0	0	0	0	0	0	0	0	0	5	0	0	27	0	0	0	0	0	0	0	1891	0	0	21	0	0	0	0	5882	0	170	0	0	0
0	0	0	0	2	0	51	51	0	3	5	0	0	0	0	0	0	0	0	0	1	0	0	0	0	0	0	0	0	0	0	903	0	0	0	0	0	0	0	0	0	0	93	697	0	0	52	0	0	0
0	22	0	0	0	0	50	0	0	0	0	0	21	0	0	0	0	0	0	2	0	0	15	0	0	0	0	0	190	0	0	0	0	0	0	0	1	0	0	36	0	0	0	954	0	0	0	6	0	0
0	23	33	0	0	0	299	5322	0	213	696	0	238	0	0	0	747	0	0	0	3674	0	1	0	0	0	0	0	91	0	0	0	0	0	0	27	5	0	0	0	105	0	0	115	201	0	73	0	0	0
56	4069	2	0	5	0	236	0	0	0	6	0	1	11	0	0	1	0	0	0	7	0	294	4	0	0	0	0	2	5	0	0	0	0	0	0	0	0	0	0	0	0	0	1	32	0	0	0	0	0
3	9	1	0	24	0	629	1785	2	0	5	22	371	0	0	0	1	0	0	1	17	0	0	0	0	1	0	0	8	0	0	5	0	0	0	0	22	2	0	0	0	0	0	6	60	0	1	0	0	0
0	261	32	0	0	0	54	415	0	17	0	0	53	0	0	0	0	0	0	0	10	0	0	0	0	0	0	0	11	0	0	0	1	0	0	3	2	0	5	30	0	0	0	106	73	0	53	62	0	0
0	48	0	0	0	9	0	0	9	0	0	609	0	0	0	0	0	0	79	0	0	0	0	36	0	119	0	0	0	20	0	0	0	0	0	0	30	0	0	0	0	23	0	0	0	0	0	20	0	0
56	0	79	0	0	0	0	0	0	0	0	0	0	0	0	0	31	0	0	62	261	0	0	0	0	0	0	0	0	28	0	0	0	0	0	5	7	0	0	2	0	0	0	18	723	1	306	0	0	0
0	2367	0	0	3	0	0	319	0	0	0	24	52	0	0	0	0	0	0	0	5	0	86	2	0	0	0	0	0	0	0	1	0	0	0	0	8	0	0	0	0	0	0	0	55	0	0	0	0	0
0	2	0	0	2	0	0	18	0	0	0	0	0	0	0	0	0	0	0	0	0	0	2	0	0	0	0	0	0	0	0	0	0	0	0	0	0	0	0	0	0	0	708	449	0	0	31	70	0	0
49	0	135	0	0	0	16	0	330	0	0	0	0	0	0	0	37	0	0	18	294	0	14	0	0	0	0	0	0	4	0	0	1	1	0	0	23	0	0	101	46	0	0	262	46	0	442	0	0	0
0	1478	15	0	0	0	628	0	0	0	20	0	47	0	0	0	0	0	0	0	0	0	503	117	0	0	0	0	139	0	0	5	0	0	0	0	0	0	0	0	0	0	0	393	0	0	231	0	0	0
1	10072	0	0	0	0	67	351	0	0	0	0	4	2	0	0	0	0	0	0	6	0	0	0	0	4	0	0	0	0	0	0	0	0	0	0	5	0	2	6	0	0	0	0	4769	0	70	0	0	0
0	1745	0	0	0	0	0	2	0	0	6666	0	0	0	0	0	41	0	0	0	207	0	0	0	0	0	0	0	0	0	0	0	0	0	0	0	1	0	0	0	0	0	0	1	123	0	1	0	0	0
0	1	0	0	0	0	0	0	0	0	0	0	0	1	0	0	0	0	0	0	0	0	0	0	0	0	0	0	0	1	0	0	0	0	0	0	1145	0	0	0	0	0	99	70	19	38	61	48	60	97
0	0	5	5	0	0	0	1443	0	234	1	0	0	0	0	0	0	0	0	0	98	0	11	7	0	0	0	0	0	14	0	0	0	0	0	0	1240	0	0	0	0	0	0	0	0	0	0	0	0	0
44	0	0	0	271	0	0	0	0	0	0	1	0	0	0	0	0	0	0	0	265	0	978	0	0	0	0	0	0	0	0	0	12	0	0	0	0	0	0	0	0	0	0	0	2	0	0	0	0	0
0	2	0	0	0	8	55	0	0	0	0	0	0	0	0	0	17	0	0	7	41	0	0	0	0	0	0	0	0	0	0	0	0	0	0	1	5	0	0	0	0	0	0	0	546	0	461	98	0	1
0	0	0	0	0	0	24	0	0	0	0	0	0	0	0	0	0	0	0	0	0	0	0	0	0	0	0	0	0	0	0	0	0	0	0	0	0	0	0	0	0	0	0	0	15	0	33	0	9815	0
0	3427	0	0	0	0	0	0	0	0	56	0	0	76	0	0	0	0	0	257	0	0	0	0	0	0	0	0	15	0	0	0	0	0	0	0	0	0	0	0	0	0	0	17	8	0	4	0	0	0
0	341	0	0	0	0	0	46	0	0	9975	3	318	0	4	0	4	0	0	0	5	0	0	0	0	0	0	0	0	0	1	0	0	0	0	31	28	0	1	0	0	0	0	3692	534	0	452	0	0	0
0	1863	0	0	0	0	0	0	0	0	0	0	0	0	0	0	0	0	0	0	69	0	0	0	0	0	0	0	0	0	0	2	0	0	0	0	3	0	0	0	0	0	0	0	0	0	0	0	0	0
0	3850	0	0	0	0	30	0	0	0	0	0	0	0	0	0	0	0	0	0	0	0	1	0	0	0	0	0	0	0	0	0	0	0	0	0	0	0	4	0	0	0	0	0	0	0	0	0	0	0
0	348	7	0	0	0	68	187	0	256	0	0	80	0	0	0	5	0	0	0	52	0	0	0	0	4	0	0	16	0	2	0	0	0	0	6	11	0	7	8	0	0	0	138	142	0	7	0	0	0
0	1339	138	0	0	0	97	0	0	0	3	0	281	0	0	0	0	0	0	0	8	0	30	0	0	0	0	0	90	0	0	2	0	0	0	6	0	0	9	0	0	0	0	446	0	0	129	0	0	0
0	93	0	0	0	0	60	0	0	0	0	0	0	0	0	0	0	0	0	0	0	0	0	0	0	0	0	0	0	0	0	1	0	0	0	0	1528	0	0	0	0	0	0	0	0	0	0	0	0	0
0	48	0	0	0	0	0	0	0	0	0	0	0	0	0	0	0	1504	0	0	0	0	0	0	0	0	0	0	0	0	0	0	0	0	0	0	40	0	0	0	0	0	0	0	0	0	0	0	0	0
0	3733	0	0	0	0	0	0	0	0	0	0	0	0	0	0	0	0	0	0	0	0	0	0	0	0	0	0	0	0	0	0	0	0	0	0	0	0	0	0	0	0	0	0	0	0	0	0	0	0
0	27	0	0	0	0	0	0	0	0	0	0	0	400	196	0	0	0	62	0	0	0	0	419	0	0	0	0	0	0	0	0	0	4	0	0	0	0	0	2	0	0	0	0	0	0	0	97	0	0
0	5	0	0	0	0	22	0	0	0	0	0	0	0	0	0	0	0	0	0	0	0	0	0	0	0	0	0	20	0	0	1649	0	0	0	0	0	0	0	0	0	0	0	0	0	0	0	0	0	0
0	272	31	0	0	0	27	606	0	137	0	0	5	2	0	0	0	0	0	0	0	0	25	0	634	0	0	0	26	936	0	0	0	0	1	0	5	0	1	1	0	0	0	48	286	0	18	0	0	0
0	1543	2	0	0	0	0	0	0	0	0	0	0	246	0	0	0	0	0	0	0	0	2	104	0	0	0	0	0	0	0	0	0	0	0	0	65	0	0	0	0	0	0	0	0	0	17	0	0	0
2	781	53	0	4	0	146	607	0	77	0	1	0	0	0	0	4	0	0	0	180	0	0	0	0	1	1	0	6	0	0	1	3	0	0	0	0	0	46	0	0	0	0	28	547	0	1	0	0	0
0	87	0	0	0	0	17	0	0	0	0	0	0	0	0	0	0	1403	0	0	0	0	0	0	0	0	0	0	0	0	0	0	0	0	0	0	0	0	0	0	0	0	0	0	0	0	0	0	0	0
0	2	0	1	3	0	47	42	0	0	11	0	0	0	0	0	0	0	0	0	10	0	0	0	0	0	0	0	0	0	0	0	0	0	38	0	0	0	0	0	0	0	258	760	66	0	0	79	54	0
0	11	0	0	0	0	0	0	0	1	26	2	180	1	0	0	0	0	0	0	1	0	0	0	0	0	0	0	35	0	0	196	0	0	0	0	16	0	0	3	0	0	0	5197	1	78	129	0	0	0
0	0	0	0	0	0	0	0	0	0	0	17	0	1018	610	0	0	0	54	102	0	0	18	506	0	0	0	0	0	47	0	0	0	2	0	0	57	0	0	5	0	0	0	0	0	0	0	0	0	0
0	9	0	0	0	0	1	0	17	1	0	70	0	0	0	0	0	0	0	0	0	0	0	0	0	105	0	0	110	0	0	4	0	0	0	0	48	0	0	64	0	0	0	13	7663	0	0	0	0	0
0	362	15	0	0	0	172	324	0	3	0	10	131	0	0	0	0	0	0	0	24	0	0	0	0	27	0	0	23	0	0	3	0	0	0	14	6	0	0	14	0	0	0	88	873	0	7	0	0	0
0	317	27	0	0	0	0	285	247	1	1	1822	0	293	0	0	0	0	0	38	0	0	0	0	32	500	0	0	708	75	0	699	0	0	0	0	1300	61	215	247	0	0	0	793	172	0	94	0	0	0
1	0	0	0	0	0	0	0	0	0	0	0	0	0	0	0	0	0	0	0	10	0	45	0	0	0	0	0	0	0	0	1	19	2085	0	0	0	0	0	0	0	0	0	0	0	0	0	0	0	0
0	1517	539	0	0	0	471	0	0	0	0	0	0	553	0	0	0	0	0	0	0	0	0	0	0	0	0	0	0	0	0	0	0	0	0	0	67	0	0	0	0	0	0	233	0	0	400	0	0	0
0	0	0	0	0	0	0	0	0	0	0	0	0	0	0	0	0	0	0	0	0	0	0	0	0	0	0	0	0	0	0	2	0	0	0	0	0	0	0	0	0	0	3400	0	6	0	602	0	0	0
0	1775	0	0	0	0	94	0	0	0	268	0	1534	0	0	0	0	0	0	0	0	0	890	0	0	0	0	0	0	0	0	688	0	0	0	3	0	0	0	0	0	0	0	0	847	0	175	0	0	0
1	32	6	0	0	68	0	12	0	1	0	3	2	0	0	62	0	0	0	0	0	0	0	0	1	1	0	0	17	0	0	1	1510	0	0	0	0	2	0	5	0	0	0	3	3319	0	364	0	0	0
2	146	0	0	0	0	0	0	59	0	0	146	0	57	0	0	0	0	19	0	0	0	0	5	0	24	0	0	0	2	0	0	0	0	0	0	525	6	0	0	0	23	0	0	0	0	0	31	0	0
0	3809	0	0	0	1	0	0	0	0	76	0	0	89	0	0	0	0	0	410	0	0	0	0	0	0	0	0	0	0	0	0	0	0	0	0	0	0	0	0	0	0	0	0	0	0	0	0	0	0
0	0	0	0	0	0	292	1	0	0	0	1	1	0	0	0	0	0	0	0	0	0	0	0	0	0	0	0	0	0	0	0	0	223	0	0	2	0	0	0	0	0	0	0	848	0	18	0	953	0
0	15	0	0	0	0	0	0	0	0	17	2	0	1	0	0	0	0	0	1	2	0	0	0	0	77	0	0	191	0	0	0	11	0	0	0	13	0	0	45	0	0	0	3	17947	0	2	0	0	0
2	20	1	0	0	0	3	0	20	0	0	50	0	5	0	0	0	0	0	0	0	0	0	0	11	249	0	0	389	2	0	30	0	0	0	0	264	5	0	126	0	0	0	32	68	0	2647	0	0	0
2	0	309	5	0	0	164	2662	9	52	114	1106	27	7	0	0	7	0	0	0	32	0	8	0	0	0	4	0	3	48	0	0	1	0	2	0	58	0	9	5	1	0	0	3610	0	0	1821	1	0	147
0	0	0	0	0	0	204	0	0	0	0	0	0	0	0	0	0	0	0	0	0	0	0	0	0	0	0	0	0	0	0	0	0	0	0	0	0	0	0	0	0	0	0	0	49	0	109	0	7830	0
0	12	0	0	0	0	0	0	30	1	0	3	2	5	0	0	0	0	0	0	0	0	0	0	1	24	0	0	60	1	0	0	7	0	0	0	1598	2	21	16	0	0	0	0	1402	0	88	0	0	0
0	163	12	0	0	0	0	134	0	8	0	106	4	41	0	0	0	0	0	14	1	0	0	5	0	100	0	5	102	0	0	0	0	0	0	0	131	0	14	32	0	0	0	9	0	0	546	0	0	0
0	5	0	0	0	0	0	0	0	0	0	2	4	0	0	0	0	0	0	0	0	0	0	0	0	0	0	0	0	0	0	0	275	0	0	0	2277	0	0	0	0	0	0	0	2968	0	18	0	0	0
0	0	0	0	0	0	71	0	0	0	0	0	0	0	0	0	0	0	0	0	0	0	0	26	0	0	0	0	0	0	0	0	0	0	0	0	5	0	0	0	0	0	0	4030	0	0	995	0	0	0
0	0	0	0	0	0	90	21	31	59	8	0	0	0	0	0	0	274	0	0	0	0	0	0	0	0	0	0	0	0	0	0	0	0	0	0	0	0	0	0	0	0	98	64	26	27	93	43	22	76
0	0	0	0	223	0	0	0	0	0	0	0	0	0	0	0	0	0	0	2	0	0	0	0	0	0	0	0	0	0	0	0	0	0	0	0	0	0	0	0	0	0	4102	0	6	0	12	0	0	0
1	7723	0	0	0	0	0	0	0	0	37	0	10	0	0	0	0	0	0	0	0	0	0	0	0	3	0	0	2	0	0	0	0	0	0	0	0	0	0	0	0	0	0	1	0	0	222	0	0	0
0	265	21	0	8	0	77	441	0	21	0	0	1	0	0	0	0	0	0	0	11	0	0	0	0	0	0	0	108	0	0	0	1	0	0	0	4	0	12	0	0	0	0	183	42	0	22	35	0	0
0	0	0	0	0	0	0	0	0	0	0	0	0	0	0	0	0	0	0	0	0	0	0	0	0	0	0	0	0	0	0	0	0	0	0	0	0	0	0	0	0	0	0	4	23047	0	0	0	0	0
0	11	0	2	2	0	0	0	4	0	26	3	0	4	0	0	0	0	0	0	0	0	0	0	0	114	0	0	113	0	0	19	0	0	0	0	11	0	0	56	0	0	0	2	0	0	0	0	0	0
0	0	30	0	0	0	0	0	0	0	0	0	0	0	0	5	92	0	0	35	521	0	0	0	0	0	0	0	0	23	0	30	442	0	0	0	21	0	0	31	53	0	0	17	4184	0	60	0	0	0
0	770	0	0	0	7	0	1	6	10	0	0	3	0	0	0	1	0	0	0	0	0	12	0	0	1	0	0	0	0	4	1	0	0	0	1	0	0	0	0	0	0	0	133	0	11	0	18	25	0
3	2580	124	0	54	0	1041	32	1	25754	40570	4	451	3	0	0	0	0	0	0	33	0	2000	0	6	0	0	0	1912	0	0	0	0	0	0	0	15	0	0	11	0	0	0	13561	3963	0	2176	0	0	0
1	673	0	0	0	0	0	1	0	0	2730	0	212	0	0	0	9	0	0	0	2	0	0	0	0	0	0	0	0	0	0	0	0	0	0	28	5	0	1	0	0	0	0	644	137	0	393	0	0	0
0	0	0	0	0	0	16	0	0	0	0	0	0	3777	0	0	0	0	0	0	0	0	214	40	0	0	0	0	0	0	0	104	0	0	0	0	17	0	0	0	0	0	0	17	0	0	373	0	0	0
0	8	7	0	0	0	0	0	14	0	3	19	2	0	0	0	0	0	0	0	0	0	0	5	9	127	0	0	175	0	0	0	0	0	0	0	18	0	1	70	0	0	0	0	6216	0	1	0	0	0
0	47	4	0	0	0	0	0	0	0	0	0	4	13	0	0	0	0	0	227	0	0	0	0	0	0	0	0	0	0	0	0	0	0	0	2	129	0	0	0	0	0	0	90	0	0	97	68	43	0
0	78	0	0	0	0	0	0	0	0	0	0	0	0	0	0	0	0	0	0	0	0	1109	0	0	0	0	0	0	0	0	18	0	0	0	0	0	0	0	0	0	0	0	145	0	0	0	15	29	0
0	70	2	0	2	0	0	1721	0	4	0	9	310	2	0	0	0	0	0	0	0	0	12	0	0	0	0	0	92	0	0	90	0	0	0	0	14	0	0	35	0	0	0	55	473	0	25	0	0	0
0	0	0	0	0	0	0	0	0	0	0	0	1	0	0	0	0	0	0	0	0	0	1	0	0	0	0	0	3	0	4	11346	1	0	0	0	0	0	0	0	0	0	0	16908	4	0	0	0	0	0
0	1242	0	0	0	0	84	0	0	0	126	0	3	0	0	0	18	0	0	0	100	0	0	0	0	0	0	0	1	0	0	0	0	0	0	0	0	0	0	0	0	0	0	1	0	0	0	0	0	0
0	63	2	0	0	0	49	322	3	71	0	0	3	0	0	0	0	0	0	0	44	0	0	0	0	20	0	0	11	2	0	0	3	0	0	9	8	0	11	7	0	0	0	157	77	15	37	44	1	0
0	2151	7	0	0	0	21	0	0	0	33	0	98	3	0	0	0	0	0	0	0	0	197	0	0	0	0	0	33	0	0	0	0	0	0	0	0	0	0	0	0	0	0	119	0	0	65	0	0	0
0	3	73	0	3	0	702	1092	0	354	608	0	37	0	0	0	20	0	0	2	1847	0	0	0	0	0	0	0	12	0	0	0	0	0	0	11	4	0	109	0	63	0	0	122	183	0	71	0	0	0
2	7	45	0	34	0	196	4	0	309	1367	5	1	2	0	0	0	0	0	0	39	0	0	0	0	2	0	0	9	0	0	0	0	0	0	0	7	0	93	1	0	0	0	6	659	0	2	0	0	0
0	3411	271	0	0	0	177	0	6	0	0	0	113	14	0	0	5	0	0	0	24	0	830	19	0	0	0	0	12	0	0	5	0	0	0	0	0	0	3	8	1	0	0	780	0	0	198	0	0	0
2	20	0	0	0	0	0	0	0	0	2534	28	18	0	0	0	16	0	0	0	12	0	0	0	0	0	0	0	2	0	0	13	0	0	0	47	33	0	0	0	0	0	0	524	647	0	318	0	0	0
2	0	0	0	0	0	0	0	0	0	0	0	0	2	0	0	95	0	0	0	333	0	0	0	0	0	0	0	0	0	212	0	0	0	0	0	0	0	0	249	0	0	0	10684	0	0	0	2	0	0
0	379	129	0	4	0	0	0	0	0	886	948	7	3	0	0	0	0	0	0	9	0	3	0	0	0	0	0	31	0	0	1	0	0	0	0	3	0	0	0	2	0	0	255	317	0	19	0	0	0
0	114	0	0	0	0	0	0	0	0	0	0	6	0	0	0	0	0	0	0	6	0	0	1	0	0	0	0	3	0	0	0	0	0	0	0	0	0	0	0	0	0	0	853	8	0	269	7	0	0
0	156	10	0	0	0	0	0	2	9	132	40	11	6	0	0	0	0	0	0	0	0	0	0	0	3	0	0	4	0	0	0	0	0	0	9	12654	0	0	5	0	0	0	79	757	0	15	0	0	0
0	891	0	241	0	0	0	0	0	0	0	0	0	5409	0	0	0	0	0	0	0	0	0	0	0	0	0	0	0	0	0	205	0	0	0	0	0	0	0	0	0	0	0	0	0	0	0	0	0	0
0	19	0	0	0	0	0	0	0	0	0	0	511	0	0	0	0	0	0	0	13	0	24	0	0	0	0	0	317	0	0	0	0	0	0	2	0	0	0	0	0	0	0	567	0	0	82	0	0	0
0	1	0	0	17	0	0	1	0	0	0	0	0	0	0	0	0	0	0	0	69	0	410	0	0	0	0	0	0	0	247	3	0	0	0	0	0	0	26	0	0	0	0	3431	0	0	0	0	0	0
1	0	0	1	0	0	0	1264	0	51	0	0	0	0	0	0	0	0	0	0	10	0	5	0	0	0	0	0	0	1	0	0	0	0	0	0	602	0	0	0	0	0	0	0	0	0	0	0	0	0
1	18439	0	0	14	0	0	0	0	0	6209	0	6	1	0	0	6	0	0	0	4	0	0	0	0	2	0	0	0	0	3	2	0	0	0	0	98	0	1	0	0	0	0	131	698	0	190	0	0	0
0	89	0	0	0	0	0	29	0	0	0	14	44	9	0	0	0	0	0	0	3	0	0	9	0	0	0	0	0	0	0	0	0	0	0	0	1	0	3	0	0	0	0	0	183	0	4337	0	0	0
5	0	150	0	0	0	0	0	67	0	0	0	0	0	0	0	0	0	0	7	32	0	0	0	0	0	1	0	0	0	0	0	78	0	0	5	0	0	0	0	0	0	0	144	636	0	662	0	0	0
0	17	12	0	0	0	278	428	0	0	0	147	131	0	0	0	0	0	0	0	23	0	0	0	0	0	0	0	2	0	0	0	1	0	0	17	2	0	16	4	0	0	0	73	134	0	10	0	0	0
0	1245	0	0	4	0	97	0	0	0	1	0	121	0	0	0	2	0	0	0	12	0	268	0	988	0	0	0	3	305	0	4	0	0	0	0	0	0	0	0	0	0	0	2	4	0	3	0	0	0
9	19	48	0	0	0	47	814	0	27	1	100	18	0	0	0	0	0	0	0	7	0	5	0	0	0	0	0	163	0	0	1	0	1	0	4	1	0	6	0	0	0	0	21	220	0	14	0	0	0
0	821	14	0	0	0	76	0	0	0	619	0	13	18	0	0	0	0	0	0	0	0	60	31	0	0	0	0	0	0	0	46	0	0	0	0	0	0	0	0	0	0	0	6	0	0	0	0	0	0
11	3012	0	0	0	0	0	0	0	0	0	0	68	0	0	0	0	0	0	2	11	0	3	0	0	0	0	0	122	0	30	0	0	0	0	0	0	0	0	0	0	0	0	1193	0	0	0	0	0	0
0	1616	0	0	0	0	0	0	0	0	0	0	0	1	0	0	117	0	0	0	81	0	0	0	0	0	0	0	5376	0	10	0	0	0	0	0	0	0	0	12	0	0	0	2873	0	0	0	0	0	0
0	4	0	7	47	4	4	0	4	156	393	0	0	0	0	0	0	0	0	0	190	0	20	0	0	1	0	0	0	7	0	0	0	0	0	0	0	0	0	0	1	0	0	0	0	74	0	46	0	0
0	441	0	0	0	0	0	0	0	0	0	0	0	3	0	0	0	0	0	0	0	0	0	0	0	0	0	0	0	0	3	0	0	0	0	16	0	0	14	0	0	0	0	183	0	0	1350	0	0	0
0	761	0	0	0	0	0	0	0	0	0	0	10	3	0	0	0	0	0	0	1	0	33	0	0	0	0	0	0	0	42	0	0	0	0	0	0	0	2	0	0	0	0	372	0	0	0	89	0	0
0	0	0	0	0	0	0	538	2	0	23983	0	0	0	0	0	0	0	0	0	1	0	0	0	0	0	0	0	0	0	0	1	0	0	0	0	54	0	0	0	0	0	0	1838	23	0	7	2	0	0
0	1679	843	0	0	0	850	0	0	0	0	0	0	395	0	0	0	0	0	0	0	0	0	0	0	0	0	0	0	0	0	12	0	0	0	0	673	0	0	0	0	0	0	171	0	0	387	0	0	0
0	2510	0	0	0	0	0	0	0	0	0	0	0	134	0	0	0	0	0	0	0	0	15	0	0	0	0	0	0	0	0	99	0	0	0	0	0	0	0	0	0	0	0	0	13	0	0	0	0	0
0	1484	0	0	0	0	0	0	0	0	1930	0	1	0	0	0	2	0	0	0	4	0	0	0	0	0	0	0	0	0	0	0	0	0	0	16	4	0	2	0	0	0	0	0	176	0	0	0	0	0
0	18	0	0	0	0	4	0	0	0	0	0	352	0	0	0	0	0	0	0	5	0	9	0	150	0	0	0	964	356	0	3	1	1	0	5	0	0	1	0	0	0	0	407	0	0	0	0	0	0
0	1782	0	0	0	0	0	0	0	0	0	0	0	1705	0	0	0	0	0	0	0	0	0	0	0	0	0	0	7	0	0	55	0	0	0	0	0	0	0	0	0	0	0	0	0	0	0	0	0	0
0	0	0	0	0	0	0	0	0	0	0	0	0	0	0	0	0	1218	0	0	0	0	0	0	0	0	0	0	0	0	0	0	0	0	0	0	0	0	0	0	0	0	0	0	0	0	0	49	0	0
0	727	0	0	0	0	0	0	0	0	0	0	0	1326	0	0	0	0	0	0	0	0	0	0	0	0	0	0	0	0	0	44	0	0	0	0	0	0	0	0	0	0	0	0	0	0	0	0	0	0
0	0	0	0	0	0	0	0	16	0	0	0	0	0	0	0	38	0	0	6	116	0	0	0	0	0	1	0	0	0	0	548	27833	0	0	0	8	0	0	87	0	0	0	2975	0	0	4	0	0	0
14	0	0	0	0	0	0	0	0	0	0	0	0	0	0	0	0	0	0	0	5	0	1590	0	0	0	0	0	7138	0	36	10	0	0	0	0	0	0	0	1	0	0	0	5200	9	0	0	0	0	0
0	17067	0	0	0	0	0	0	0	0	73	5	1	0	0	0	0	0	0	0	0	0	0	0	0	0	0	0	0	0	0	0	0	0	0	0	1479	0	0	0	0	0	0	8	1593	0	0	0	0	0
0	81	17	0	3	0	20	0	0	0	0	0	397	0	0	0	0	0	0	0	10	0	12	0	0	0	0	0	373	0	0	1	0	0	0	0	0	0	0	12	0	0	0	507	0	0	130	0	0	0
0	1892	0	0	0	0	0	1	0	0	5764	0	0	0	0	0	0	0	0	0	23	0	0	0	0	0	0	0	0	0	0	0	0	0	0	0	1450	0	0	0	0	0	0	0	265	0	85	0	0	0
0	95	0	0	0	0	51	0	0	0	0	5	0	284	305	0	0	0	29	0	0	0	0	140	0	2	0	0	0	4	0	0	1	12	0	0	839	0	0	0	0	0	0	0	0	0	0	0	0	0
0	3832	0	0	0	0	0	8	0	0	4148	0	0	0	0	0	7	0	0	0	0	0	0	0	0	0	0	0	0	0	0	0	0	0	0	0	0	0	0	0	0	0	0	0	97	0	0	0	0	0
6	0	0	0	0	0	59	0	16	0	0	0	0	0	0	0	0	0	0	38	91	0	0	0	0	0	0	0	0	0	0	949	0	0	0	0	10	0	0	0	6	0	0	577	120	0	1413	0	0	0
1	1	0	0	0	0	99	0	11	65	39	8	0	56	542	0	0	0	59	0	0	0	2	95	0	155	0	0	0	5	0	0	0	0	0	0	140	25	0	6	0	22	55	18	42	71	49	85	59	54
11	0	10	5	26	0	100	0	0	40	1010	0	0	0	0	0	0	0	0	0	294	0	59	0	0	0	0	0	2	9	0	0	0	0	0	0	0	0	0	0	0	0	0	0	0	0	0	0	0	0
0	13116	0	0	0	0	0	0	0	0	0	0	0	124	0	0	0	0	0	0	0	0	0	0	0	0	0	0	0	0	0	14	0	0	0	0	0	0	0	0	0	0	0	0	0	0	0	0	0	0
0	1209	0	0	0	0	0	0	0	0	0	0	0	0	0	0	3	0	0	0	13	0	7	0	0	0	0	0	3	0	0	0	0	0	0	0	0	0	0	1	0	0	0	846	0	0	0	0	0	0
0	0	0	0	0	0	17	0	0	0	0	0	0	5	0	0	0	0	0	0	296	0	93	0	0	0	0	0	3913	0	2027	500	0	0	0	0	0	0	0	0	0	0	0	4102	1	0	0	0	0	0
0	2	0	0	0	6	0	6	10	8	3	0	0	0	0	0	2	0	0	0	0	0	4	0	0	0	0	0	0	0	0	0	0	1	8	3	0	0	0	0	0	0	325	403	0	16	0	27	1	0
0	993	1	0	0	0	8	0	0	0	0	2	10	1	0	0	0	0	0	0	0	0	1	0	0	0	0	0	0	0	0	0	0	0	0	11	0	0	0	0	0	0	0	219	17	0	250	0	0	0
1	1184	72	0	0	0	57	1125	0	30	0	0	3	0	0	0	2	0	0	0	13	0	0	0	6	15	0	0	25	0	0	0	1	0	0	4	10	0	0	0	0	0	0	43	133	0	9	0	0	0
0	0	0	0	13	0	0	0	0	0	0	0	0	0	0	0	0	0	0	0	0	0	0	0	0	0	0	0	0	0	0	0	0	0	0	0	0	0	0	0	0	0	2320	0	19	0	29	0	0	0
0	0	0	0	0	0	50	0	0	0	0	0	0	0	0	0	0	0	0	0	0	0	0	0	0	0	0	0	0	0	0	0	0	0	0	0	5	0	0	0	0	0	0	0	536	0	95	0	2398	0
3	7606	0	0	0	0	0	0	0	0	0	0	0	5630	0	0	0	0	0	0	0	0	0	0	0	0	0	0	0	0	0	291	0	0	0	0	0	0	0	0	0	0	0	0	0	0	1	0	0	0
0	28	0	0	17	0	450	0	0	0	0	0	865	0	0	0	0	0	0	0	0	0	0	0	0	0	0	0	0	0	0	5	0	0	0	0	0	0	0	0	0	0	0	0	0	0	0	73	0	0
0	19	1	0	0	0	841	4636	0	0	10	6	246	0	0	0	2	0	0	0	45	0	0	0	0	0	0	0	3	0	1	0	3	0	0	12	14	0	1	0	0	0	0	0	137	0	3	0	0	0
0	0	0	0	0	0	99	80	63	25	18	476	0	78	407	0	0	0	173	0	0	0	0	3	0	35	0	0	0	2	0	0	0	0	0	0	1	14	0	0	0	19	63	99	16	78	72	36	70	2
0	0	0	4	0	0	75	49	62	69	59	562	0	104	45	0	0	0	70	0	0	0	0	10	0	146	0	0	0	13	0	0	0	0	0	0	139	3	0	0	0	93	5	33	55	87	70	35	92	89
0	1908	65	0	0	0	37	0	0	0	0	0	12	0	0	0	1	0	0	0	5	0	30	0	0	0	0	0	122	0	0	0	0	0	0	0	0	0	3	7	0	0	0	63	0	0	11	0	0	0
0	4	0	0	0	0	518	0	13	0	0	0	0	0	0	1	0	0	0	0	26	0	1	0	0	0	0	0	0	0	0	0	0	0	0	0	173	0	0	0	0	0	0	382	184	0	1145	0	0	0
0	663	0	0	15	0	103	0	0	0	10	0	189	0	0	0	5	0	0	0	57	0	211	0	0	0	0	0	0	0	23	0	0	0	0	0	0	0	0	0	0	0	0	0	127	0	14	0	0	0
0	0	650	0	0	0	12	185	0	0	1	4	0	46	0	0	8	75	0	604	241	0	0	1	0	0	0	0	35	3	0	0	0	0	0	0	0	0	471	5	0	0	0	51	0	0	2	0	4	6
0	1935	13	0	0	0	65	0	0	0	4	0	22	110	0	0	0	0	0	0	0	0	117	0	0	0	0	0	4	0	0	0	0	0	0	0	0	0	0	0	0	0	0	527	0	0	177	0	0	0
0	2671	0	0	0	0	0	0	0	0	103	0	0	7	0	0	0	0	0	113	0	0	0	0	0	0	0	0	0	0	0	2	0	0	0	0	0	0	0	0	0	0	0	0	0	0	0	0	0	0
0	2737	215	0	0	0	0	0	0	0	9	0	0	73	0	0	0	0	0	0	0	0	48	8	0	0	0	0	0	0	0	15	0	0	0	0	0	0	0	0	0	0	0	48	8	0	0	0	0	0
0	5	0	0	0	0	10	0	0	0	0	0	0	0	0	0	0	1163	0	0	0	0	0	0	1	0	0	0	0	0	0	0	0	0	0	0	0	0	0	0	0	0	0	5	57	35	3	83	40	81
0	1444	0	0	0	0	0	0	0	0	0	0	0	0	0	0	0	0	0	0	0	0	22	0	0	0	0	0	0	0	0	0	0	0	0	0	0	0	0	0	0	0	0	14	1682	0	0	0	0	0
0	7	2	0	0	0	0	0	0	2	19	35	0	0	0	0	0	0	0	0	2	0	0	0	1	81	0	0	117	4	0	49	0	0	0	0	39	0	0	64	0	0	0	20	3557	0	0	0	0	0
0	1	0	0	0	9	0	0	10	0	0	0	0	321	485	0	0	0	16	9	0	0	0	168	0	0	0	0	0	1	0	0	0	8	0	0	3	0	0	2	1	0	0	0	0	91	0	83	0	0
0	524	0	0	2	0	0	596	0	0	0	0	0	0	0	0	0	0	0	0	73	0	126	1	1	1	0	0	0	0	0	0	0	0	1	0	0	0	0	0	0	0	0	32	0	0	32	60	20	0
0	34	0	0	0	0	29	0	0	0	0	0	0	0	0	0	0	0	0	0	0	0	0	0	0	0	0	0	0	0	0	0	0	0	0	0	1324	0	0	0	0	0	0	0	0	0	0	0	0	0
0	439	0	0	0	0	8	0	0	0	2	0	289	0	0	0	4	0	0	0	12	0	77	1	0	0	0	0	182	0	0	1	0	0	0	2	0	0	0	0	0	0	0	149	42	0	5	58	0	0
0	2017	2	0	0	0	0	193	0	0	0	7	38	0	0	0	0	0	0	0	0	0	0	1	0	0	0	0	0	0	0	0	0	0	0	20	0	0	0	0	0	0	0	0	158	0	1	0	0	0
0	0	0	0	0	0	0	0	0	0	0	0	0	0	0	0	0	0	0	0	0	925	0	0	0	0	20	0	12037	0	0	141	0	0	0	0	0	0	0	0	0	0	0	0	3	0	0	0	0	0
4	1	4	2	0	0	0	0	0	167	3	9	14	104	47	0	82	63	0	117	604	0	0	0	70	0	32	0	28	0	0	52	0	0	0	1	17	0	9	170	276	0	0	948	138	0	122	0	0	0
0	92	0	0	0	0	267	0	0	0	0	0	150	0	0	0	0	0	0	3	0	0	0	0	0	0	0	0	3	0	0	0	0	0	0	0	0	0	0	1	0	0	0	2265	0	0	0	0	0	0
0	68	1	0	0	0	259	673	0	214	154	0	0	0	0	0	100	0	2	0	1	0	0	0	0	0	0	0	0	0	0	0	0	0	3	0	0	0	0	0	0	0	0	0	4	0	0	0	0	0
0	0	103	0	0	0	3	0	64	0	0	3	0	0	0	0	3	0	0	14	78	0	7	0	0	0	0	0	0	0	0	17	0	0	0	0	105	0	0	0	9	0	0	0	1027	1	568	0	0	0
0	11	0	0	19	0	0	0	0	0	0	0	765	0	0	0	0	0	0	0	18	0	0	0	0	0	0	0	217	0	2	0	0	0	0	0	0	0	1	0	0	0	0	3270	1746	0	838	0	0	0
0	220	0	112	0	0	0	41	0	0	381	161	216	0	0	0	61	0	0	0	69	0	0	0	0	0	0	0	9	1	29	3	0	0	0	0	2164	0	17	0	0	0	0	434	223	0	101	0	0	0
0	856	0	0	0	0	0	0	0	0	0	0	0	0	0	0	132	0	0	0	0	0	0	0	0	0	0	0	2122	0	0	0	0	0	0	0	0	0	0	0	0	0	0	1346	0	0	0	0	0	0
0	2896	174	0	0	0	345	0	0	0	852	0	104	29	0	0	0	0	0	0	0	0	208	281	0	0	0	0	26	0	0	566	0	0	0	0	0	0	7	0	0	0	0	87	5	0	15	0	0	0
0	3	4	0	0	0	83	0	5	0	0	0	0	0	0	0	33	0	0	25	72	0	0	0	0	0	0	0	0	0	0	0	0	0	0	1	832	0	0	9	24	0	0	1	9	0	101	24	0	0
0	7	0	0	0	11	0	0	0	0	0	0	4	44	0	2	0	5	0	0	0	44	1	5	2	5	14	0	918	0	5	486	0	113	0	0	14	0	0	11	0	0	0	6837	110	56	29	3	0	0
0	79	0	0	0	0	55	0	0	0	0	0	0	0	0	0	0	229	0	0	0	0	0	0	0	0	0	0	0	0	0	0	0	0	0	0	0	0	0	0	0	0	0	77	2	1	54	46	5	6
1	0	0	0	0	0	0	0	0	0	0	0	0	0	0	0	41	0	0	0	73	0	350	0	0	0	0	0	2611	0	141	0	0	0	0	0	0	0	0	28	0	0	0	3866	0	0	0	1	0	0
0	0	0	0	0	0	0	0	0	0	0	0	0	0	0	0	0	1	0	0	0	0	0	0	1	0	0	0	0	0	0	0	0	0	0	0	1837	0	0	0	0	0	0	0	0	0	0	0	0	0
0	570	0	0	0	0	0	0	0	0	8083	1	17	0	0	0	3	0	0	0	0	0	0	0	0	0	0	0	0	0	0	1	0	0	0	11	223	0	0	0	0	0	0	6	446	0	5	0	0	0
0	859	6	0	0	0	0	0	0	0	0	28	12	1	0	0	1	0	0	0	0	0	7	1	0	0	0	0	2	0	0	0	0	0	0	0	0	0	0	0	0	0	0	166	2397	0	172	0	0	0
1	2665	0	0	8	0	0	0	0	0	17	0	50	0	0	0	0	0	0	0	0	0	0	0	0	0	0	0	0	0	9	169	0	0	0	0	1465	0	0	0	0	0	0	6	938	0	11	0	0	0
0	0	0	0	0	0	359	0	0	0	0	0	0	0	0	0	0	0	0	0	0	0	0	0	0	0	0	0	0	0	0	0	0	0	0	0	224	0	0	0	0	0	0	0	2769	0	0	0	152	0
2	5970	0	0	0	0	0	0	0	0	16	0	0	0	0	0	0	0	0	0	5	0	0	0	0	0	0	0	0	0	0	2	0	0	0	0	211	0	0	0	0	0	0	1579	1424	0	1087	0	0	0
0	59	0	0	0	0	588	0	0	0	1206	115	0	0	0	0	24	0	0	0	0	0	0	0	0	0	0	0	0	0	0	0	0	0	0	0	0	0	0	0	0	0	0	0	0	0	0	0	0	0
0	26	0	0	0	0	0	0	0	0	0	0	0	0	0	0	0	0	0	0	0	0	0	0	0	0	0	0	32	0	0	0	0	0	0	0	0	0	0	0	0	0	0	2094	0	0	0	0	0	0
0	0	0	0	413	0	18311	2	0	0	0	1	273	0	0	0	0	0	0	0	5028	0	17	3	0	0	0	0	1	0	0	0	0	0	0	24	42	0	91	135	293	0	0	10306	9	0	1	0	0	0
0	0	0	0	0	0	0	0	0	0	0	0	0	0	0	0	0	0	0	0	0	0	0	0	0	0	0	0	0	0	0	0	0	0	0	0	14139	0	0	0	0	0	0	0	0	0	0	0	0	0
0	3405	0	0	0	0	0	4	0	0	7383	0	4	0	1	0	0	0	0	0	30	0	0	0	0	0	0	0	0	0	0	0	0	0	0	0	3018	0	0	1	0	0	0	12	964	0	10	0	0	0
0	487	6	0	0	7	12	0	3	0	1	0	40	0	0	0	0	0	0	0	0	0	24	0	0	0	0	0	152	0	0	0	0	0	0	0	0	0	0	0	0	0	0	325	0	56	36	51	0	0
0	1	0	0	625	0	2299	1	0	1	0	0	676	0	0	0	0	0	0	0	266	0	16	0	0	0	0	0	0	0	0	0	0	0	0	101	22	0	21	0	0	0	0	15075	0	0	1	0	0	0
2	188	2	0	3	0	0	1	1	1	122	459	0	5	0	0	0	0	0	4	11	0	0	0	6	31	0	0	90	0	0	84	0	0	0	0	198	6	15	43	0	0	0	85	27860	0	50	0	0	0
0	0	0	0	3	3	23	23	2	0	0	0	0	0	0	0	4	0	0	0	0	0	1	0	0	0	0	0	0	0	0	0	0	1	3	0	0	0	0	0	1	0	599	224	0	78	102	58	1	0
0	12	0	0	0	0	0	18	0	0	0	1	1	0	0	0	0	0	0	0	0	0	0	0	0	14	0	0	13	0	0	1	0	0	0	0	2444	0	0	21	0	0	0	9	2321	0	305	0	0	0
0	47	0	133	0	0	92	0	0	0	0	0	0	0	0	0	13	0	0	0	0	0	1305	0	0	0	0	0	0	0	0	9	0	0	0	0	0	0	0	0	0	0	0	5	0	0	0	0	0	0
0	980	12	0	0	0	18	0	0	0	2	0	123	18	0	0	0	0	0	0	0	0	9	0	0	0	0	0	27	0	0	0	0	0	0	0	0	0	2	0	0	0	0	709	0	0	108	0	0	0
0	0	0	0	0	0	71	0	0	0	0	0	0	0	0	0	0	0	0	0	0	0	0	68	0	0	0	0	0	0	0	0	0	0	0	0	1	0	0	0	0	0	0	3351	0	0	890	0	0	0
0	0	0	0	0	0	0	0	0	0	0	0	0	1	0	0	15	0	0	0	68	0	1665	0	0	0	0	0	0	0	3169	11	1	0	0	0	0	0	0	181	0	0	0	3	0	0	0	0	0	0
0	52	0	0	0	0	84	0	0	0	0	0	0	0	0	0	0	563	0	0	0	0	0	0	0	0	0	0	0	0	0	0	0	0	0	0	0	0	0	0	0	0	0	0	0	0	0	0	0	0
0	10	0	0	0	127	0	0	0	0	11	0	0	5	0	1	0	0	0	0	1	0	0	0	0	4	0	0	16	0	0	2	607	0	0	0	2	0	2	5	0	0	0	10	879	0	48	0	0	0
1	0	0	0	0	0	0	0	0	0	0	0	0	0	0	0	1169	0	0	0	581	0	8	0	0	0	0	0	4195	0	662	1	0	0	0	0	0	0	0	190	0	0	0	7076	0	0	0	0	0	0
0	88	0	0	0	0	94	0	0	0	0	0	0	0	0	0	0	1	0	0	0	0	0	0	0	0	0	0	0	0	0	1	0	1	0	0	1516	0	0	0	0	0	0	0	0	0	0	0	0	0
0	816	25	0	0	0	111	0	0	0	5	0	49	0	0	0	0	0	0	0	2	0	55	0	0	0	0	0	15	0	0	1	0	0	0	0	0	0	0	0	0	0	0	216	0	0	50	39	81	0
0	2456	0	0	0	0	2	0	0	0	7	0	7	310	0	0	0	0	0	820	0	0	0	0	0	0	0	0	0	0	0	0	0	0	0	0	0	0	0	0	0	0	0	35	2	0	16	0	0	0
0	298	13	0	0	0	0	1081	0	66	0	3	5	2	0	0	0	0	0	0	10	0	8	0	0	0	0	0	115	0	0	0	0	0	0	0	16	0	2	0	0	0	0	125	33	0	42	0	0	0
0	2406	1	0	4	0	0	0	0	0	0	0	0	160	0	0	0	0	0	0	0	0	44	0	0	0	0	0	0	0	0	4	0	0	0	0	78	0	4	0	0	0	0	102	0	0	20	0	0	0
0	1	0	0	0	0	68	53	72	73	64	1127	0	62	33	0	0	0	987	0	0	0	0	6	0	78	0	0	0	17	0	0	0	0	0	0	4	41	0	0	0	124	11	20	66	6	97	22	86	92
0	67	0	0	0	0	0	0	0	0	0	0	0	0	0	0	0	0	0	0	0	0	0	0	0	0	0	0	0	0	0	0	0	0	0	0	1620	0	0	0	0	0	0	0	0	0	0	0	0	0
0	41	0	1	2	0	13	165	0	0	16	0	0	0	0	0	5	0	0	0	0	0	14	0	0	0	0	0	0	0	0	0	0	0	2	0	0	0	0	0	0	0	43	3	14	0	0	100	0	0
0	1978	4	0	0	0	0	0	0	0	0	0	0	105	0	0	0	0	0	74	0	0	0	0	0	0	0	0	0	0	0	0	7	0	0	0	7	0	13	0	0	0	0	358	173	0	1	0	0	0
0	277	0	2	0	0	0	0	0	0	0	0	0	5000	0	0	0	0	0	0	0	0	5	0	0	0	0	0	0	0	0	395	0	0	0	0	0	0	0	0	0	0	0	355	0	0	0	0	0	0
0	0	0	0	0	0	135	0	0	0	2109	1	0	0	0	0	0	0	0	0	0	0	0	0	0	0	0	0	0	0	0	0	0	0	0	0	0	0	0	0	0	0	0	0	0	0	0	0	0	0
0	103	0	0	0	0	0	2	128	0	0	26	7	0	0	0	0	0	0	0	0	0	0	4	0	0	0	0	4	0	0	2	2	0	0	0	8001	0	0	0	0	0	0	111	568	0	11	0	0	0
0	0	0	0	0	0	0	0	0	0	0	0	0	0	0	0	6	0	0	0	0	0	0	0	0	0	0	0	0	0	0	3	0	0	0	0	0	0	0	0	0	0	4709	5940	4	0	0	0	0	0
0	86	0	0	0	0	441	0	0	0	0	0	0	4	0	0	0	0	0	1217	0	0	0	0	0	0	0	0	0	0	0	0	0	0	0	0	0	0	0	0	0	0	0	0	0	0	0	0	0	0
0	0	0	0	0	0	0	0	0	0	0	0	1	0	0	0	71	0	0	11	381	0	0	0	0	0	0	0	0	0	0	0	0	0	0	0	0	0	0	33	0	0	0	60	1012	0	438	0	0	0
0	0	0	0	0	0	0	0	0	0	0	0	0	0	0	0	0	0	0	0	0	0	0	0	0	0	0	0	0	0	0	0	0	0	0	0	2957	0	0	0	0	0	0	0	0	0	0	0	0	0
0	1402	0	0	0	0	0	0	0	0	0	0	39	34	0	0	0	0	0	8	13	0	9	0	0	0	0	0	0	0	0	0	0	0	0	2	0	0	0	0	0	0	0	0	0	0	7	0	0	0
0	0	0	0	0	0	0	0	0	0	0	0	0	317	932	0	0	0	351	60	0	0	0	144	0	0	0	0	0	10	0	0	0	1	0	0	1	0	0	3	0	0	0	0	0	0	0	0	0	0
0	717	0	0	0	0	1	0	0	0	0	0	7	1	0	0	0	0	0	0	0	0	3	0	0	0	0	0	0	0	0	0	0	0	0	0	44	0	0	0	0	0	0	4	839	0	0	0	0	0
0	69	0	0	0	0	16	0	0	0	0	0	0	0	0	0	0	441	0	0	0	0	0	0	0	0	0	0	0	0	0	1	1	1	0	0	0	0	0	0	0	0	0	0	0	0	0	0	0	0
0	2	32	0	0	0	201	3860	23	112	169	0	24	0	0	0	22	0	0	0	2971	0	0	0	0	0	0	0	0	0	0	0	0	0	0	30	0	0	25	0	18	0	0	83	42	0	48	0	0	0
0	2679	0	0	9	0	9	0	0	0	0	0	674	18	0	0	0	0	0	0	0	0	228	4	0	0	0	0	20	0	0	34	0	0	0	0	0	0	0	0	0	0	0	3436	654	0	268	0	0	0
0	0	5	0	0	0	12	0	0	0	0	0	0	0	0	0	21	0	0	5	138	0	0	0	0	0	0	0	0	0	0	0	0	0	0	0	1	0	0	1	0	0	0	0	2857	0	13	0	0	0
0	337	3	0	0	0	22	0	0	1443	1318	0	1	2	0	0	0	0	0	0	6	0	136	0	0	0	0	0	22	0	0	0	0	0	0	0	6	0	0	7	0	0	0	12	403	0	0	0	0	0
0	100	0	0	3	0	0	96	0	0	2	0	0	0	0	0	0	0	0	0	0	0	85	0	0	0	0	0	0	0	0	36	0	0	0	0	0	0	0	0	0	0	1035	199	0	0	212	0	0	0
0	147	24	0	0	0	134	338	0	3	0	1	171	0	0	0	0	0	0	0	17	0	0	0	0	0	0	0	0	0	0	0	0	0	0	1	0	0	3	6	0	0	0	196	44	0	57	96	0	0
0	0	0	0	0	0	0	0	0	0	0	0	0	0	0	0	0	0	0	0	0	0	0	0	0	0	0	0	0	0	0	0	0	0	0	0	17	0	0	0	0	0	0	0	1836	0	187	0	2794	0
0	18	6	0	0	0	0	0	3	0	67	60	1	0	0	0	0	0	0	4	0	0	0	2	3	204	0	0	378	0	0	0	29	0	0	0	125	0	1	170	0	0	0	10	41593	2	2623	0	0	0
0	45	0	5	0	0	0	435	15	0	46082	0	5	0	0	0	16	0	0	0	2	0	0	0	0	0	0	0	2	0	12	0	0	0	0	84	206	0	1	11	0	0	0	226	3654	0	1486	0	0	0
0	3960	119	0	11	0	222	7101	1	508	1500	0	191	0	0	0	1	0	0	0	1292	0	29	0	0	0	0	0	1458	0	0	1	0	0	0	130	0	0	0	471	0	0	0	127	1666	0	1917	0	0	0
0	0	0	0	0	0	0	0	0	0	0	0	0	0	0	0	0	0	0	0	0	0	0	0	0	0	0	0	0	0	0	0	0	0	0	0	0	0	0	0	0	0	2427	0	6	0	61	0	0	0
0	336	17	0	1	0	279	228	0	4	0	2	27	1	0	0	7	0	0	0	5	0	0	0	0	12	0	0	9	0	0	3	0	0	0	0	5	0	10	3	0	0	0	384	95	0	16	0	0	0
0	85	0	0	0	0	7	0	0	0	0	0	0	0	0	0	0	256	0	0	0	0	0	0	0	0	0	0	0	0	0	0	0	0	0	0	0	0	0	0	0	0	0	0	0	0	0	0	0	0
1	2832	0	0	25	0	0	0	0	0	42	13	3	0	0	0	2	0	0	0	0	0	0	0	0	0	0	0	0	0	2	102	0	0	0	0	867	0	0	0	0	0	0	10	1311	0	2	0	0	0
0	2290	0	0	7	0	0	0	0	0	0	0	11	25	0	0	0	0	0	0	0	0	16	11	0	0	0	0	0	0	0	0	0	0	0	0	0	0	0	1	0	0	0	1	0	0	0	0	0	0
0	410	3	0	3	0	6	189	0	3	0	1	474	0	0	0	0	0	0	0	3	0	0	0	0	0	0	0	0	0	0	0	0	0	0	0	4	0	0	0	0	0	0	167	65	0	71	0	0	0
0	1	0	0	0	9	0	7	9	1	0	0	0	0	0	0	0	0	0	0	3	0	0	0	0	1	0	0	0	0	0	0	0	0	0	0	9	0	0	0	1	0	0	1	218	2	712	69	0	0
9	20545	4	0	0	0	0	184	0	32	3	28	11	6	2	0	1	0	0	3	7	0	0	0	2	0	0	3	7	0	0	0	26	0	0	0	11445	0	0	5	0	0	0	20	2879	0	136	0	0	0
0	10	0	0	0	0	0	0	15	0	0	10	0	0	0	0	0	0	0	0	0	0	0	0	0	32	0	0	54	0	0	0	5	0	0	0	1	1	0	16	0	0	0	0	3519	0	0	0	0	0
0	61	0	0	0	0	1	0	0	0	0	0	0	0	0	0	0	0	0	0	0	0	0	0	0	0	0	0	0	0	0	0	0	0	0	0	0	0	0	0	0	0	0	0	1495	0	0	0	0	0
0	3068	0	0	3	0	126	0	0	0	845	0	442	0	0	0	0	0	0	0	0	0	581	0	0	0	1	0	0	0	0	234	0	0	0	0	0	0	0	0	0	0	0	0	18	0	12	0	0	0
98	4114	142	0	0	0	0	0	0	0	2	0	0	102	0	0	0	0	0	0	0	0	49	226	0	0	0	0	0	0	0	37	0	0	0	0	0	0	3	0	0	0	0	148	64	0	21	0	0	0
49	1	0	0	0	0	0	0	0	0	0	0	0	0	0	0	134	0	0	0	608	0	1221	0	0	1	0	0	9013	0	67	0	0	0	0	0	0	0	0	108	0	0	0	1546	0	0	0	0	0	0
0	24	0	0	0	0	13	8	9	5	0	0	206	0	0	0	0	0	0	0	24	0	19	0	0	1	0	0	285	0	0	2	0	0	0	0	0	0	0	0	1	0	0	353	0	95	0	58	54	0
0	7	0	0	0	0	100	0	0	0	0	0	0	0	0	0	0	2126	0	0	0	0	0	0	0	0	0	0	0	0	0	0	0	0	0	0	0	0	0	0	0	0	0	0	0	0	0	0	0	0
0	1	0	0	0	4	0	0	5	0	0	2	3	0	0	0	37	0	0	0	201	0	36	0	0	0	0	0	685	0	47	1	0	0	0	0	0	0	0	0	0	0	0	0	1	47	0	11	1	0
0	2548	0	0	0	0	0	0	0	0	0	0	4	0	0	0	0	0	0	0	0	0	75	0	0	0	0	0	51	0	0	0	0	0	0	0	0	0	1	0	0	0	0	1670	11	0	923	0	0	0
1	0	0	0	0	0	0	0	0	0	0	1	0	0	0	0	761	0	0	0	15	0	0	1	1	0	0	0	0	0	56	0	0	0	0	455	0	0	146	0	0	0	0	3	0	0	0	2	0	0
2	291	0	0	0	0	0	1	0	0	1066	0	884	0	0	0	8	0	0	0	0	0	0	0	0	0	0	0	0	0	0	0	0	0	0	7	30	0	0	0	0	0	0	672	207	0	135	0	0	0
23	14	2	0	0	246	0	15	0	245	0	10	14	107	67	0	46	0	0	0	997	0	1	0	50	0	39	0	12	0	0	38	0	0	0	0	22	0	0	0	211	0	0	69	106	0	37	0	0	42
2	11	0	0	0	0	0	0	37	4	0	121	2	1	0	0	0	0	0	0	0	0	0	0	0	160	0	0	205	0	0	31	0	0	0	0	52	2	0	84	0	0	0	17	9588	0	2	0	0	0
0	78	0	0	0	0	260	0	0	0	0	0	0	22	0	0	10	0	0	0	0	0	9	198	0	0	0	0	0	0	0	7	0	0	0	0	0	0	0	0	0	0	0	457	0	0	347	61	0	0
0	587	14	0	0	0	2	0	0	0	0	0	6	0	0	0	0	0	0	0	2	0	90	0	0	0	0	0	0	0	0	0	0	0	0	0	29	0	8	0	0	0	0	51	0	0	430	77	0	0
0	75	0	0	0	0	42	0	0	0	0	0	0	0	0	0	0	421	0	0	0	0	0	0	0	0	0	0	0	0	0	0	0	0	0	0	0	0	0	0	0	0	0	0	0	0	0	0	0	0
0	75	0	0	0	0	67	0	0	0	0	2	0	279	562	0	0	0	376	0	0	0	4	65	0	0	0	0	0	15	0	0	0	0	0	0	4	0	0	3	0	0	0	0	0	0	0	0	0	0
0	10	0	0	0	0	0	0	0	0	2	2	217	0	0	0	0	0	0	0	0	0	0	0	0	3	0	0	0	0	23	2	0	0	0	0	2750	0	0	8	0	0	0	1	1854	0	0	0	0	0
1	121	0	0	0	0	0	0	0	0	1911	2	0	0	0	0	2	0	0	0	23	0	0	0	0	0	1	0	0	0	0	2	0	0	0	71	37	0	0	0	0	0	0	653	716	0	642	0	0	0
0	1698	30	1	1	0	891	0	5	708	2496	0	543	0	0	0	1309	0	0	507	1181	0	0	0	0	0	0	0	718	9	0	1	0	0	0	141	1	0	74	0	0	0	0	55	14478	0	1853	0	0	0
3	16101	0	0	0	0	0	0	0	0	4	0	42	175	0	0	0	0	0	0	0	0	73	189	0	0	0	0	0	0	0	15	0	0	0	10	0	0	0	0	0	0	0	0	11	0	0	0	0	0
0	0	0	0	0	0	0	0	0	0	0	0	0	0	0	0	4	0	0	0	19	0	36	0	0	0	0	0	3856	0	8	0	0	0	0	0	0	0	0	1	0	0	0	5947	6	0	0	0	0	0
0	0	0	0	0	0	92	0	0	0	0	0	0	0	0	0	0	0	0	0	0	0	8801	0	0	0	0	0	0	0	0	0	0	0	0	0	0	0	0	0	0	0	0	198	0	0	0	0	0	0
0	9	0	0	0	81	0	3	0	0	0	0	0	0	0	2	0	0	0	1	0	0	0	0	0	3	0	0	7	3	0	0	589	0	0	0	145	0	6	0	0	0	0	0	351	0	38	72	0	0
3	6467	433	0	0	0	0	0	0	0	13	0	0	331	0	0	0	0	0	0	0	0	313	14	0	0	0	0	1	0	0	73	0	0	0	0	0	0	5	0	0	0	0	23	127	0	0	0	0	0
1	193	4	0	0	0	0	271	0	28	0	20	3	41	0	0	1	0	0	1	9	0	0	8	6	245	0	0	357	0	0	27	0	0	0	0	87	7	39	87	7	0	0	60	39	0	16	0	0	0
0	1	0	0	0	0	0	0	0	0	0	0	19	2	0	3	2	4	1	0	6	25	10	5	0	0	40	0	3972	0	3	24	19	41	0	0	0	0	0	9	0	0	0	5615	46	31	0	81	0	0
2	940	0	0	2	0	95	0	0	0	65	0	11	0	0	0	10	0	0	0	81	0	209	1	0	0	0	0	0	0	1	0	0	0	0	0	0	0	0	29	0	0	0	0	0	0	0	0	0	0
1	0	0	0	0	0	0	0	0	0	0	0	0	0	0	0	0	0	0	0	102	0	136	0	0	0	0	0	0	0	24	0	0	0	0	0	0	0	0	0	0	0	0	8952	0	0	0	0	0	0
0	3	0	0	0	0	0	0	0	0	0	0	0	0	0	0	0	1211	0	0	0	0	0	0	4	0	0	0	0	0	0	0	1	1	0	0	0	0	0	0	0	0	15	33	63	57	21	32	47	55
0	2	7	0	0	0	0	0	0	0	0	0	0	0	0	0	11	0	0	4	0	0	194	6	0	0	0	0	0	29	0	0	0	0	0	0	0	0	0	10	0	0	628	0	0	0	0	0	0	0
0	0	16	0	0	0	3	0	0	0	50	0	0	0	0	0	51	0	0	0	0	0	0	0	649	0	0	0	0	523	0	0	0	1	1	0	23	0	0	0	416	0	1	0	0	0	0	0	0	0
0	20	0	0	0	0	0	0	15	0	10	20	3	0	0	0	0	0	0	0	0	0	0	0	1	174	0	0	232	0	0	0	18	0	0	0	23	0	0	61	0	0	0	0	4930	0	1	0	0	0
0	1	0	0	0	0	0	0	0	0	0	4	0	0	0	0	20	0	0	0	269	0	608	0	0	0	0	0	242	0	126	0	0	0	0	1049	0	0	0	0	0	0	0	2	0	0	0	0	0	0
0	81	0	0	0	0	0	0	0	0	0	0	0	0	0	0	0	0	0	0	0	0	0	0	0	0	0	0	0	0	0	0	0	0	0	0	1440	0	0	0	0	0	0	0	0	0	0	0	0	0
0	3	0	0	0	0	0	0	0	0	15	20	5	0	0	0	0	0	0	0	0	0	0	0	0	77	0	0	121	0	0	1	11	0	0	0	19	0	0	48	0	0	0	7	3634	0	243	0	0	0
0	773	0	0	0	0	0	0	3	0	0	0	36	5	0	0	0	0	0	0	0	0	5	0	0	0	0	0	11	0	8	0	0	0	0	0	0	0	0	0	0	0	0	213	0	68	0	11	0	0
0	0	11	0	0	0	100	642	0	338	243	0	0	0	0	0	936	0	0	6	355	0	0	0	0	0	0	0	0	0	0	0	0	0	0	0	1	0	0	0	0	0	0	5	983	0	4	0	0	0
36	1135	344	0	14	0	1002	4862	1	5463	0	0	0	5	0	0	27	0	0	0	461	0	9	0	0	0	0	0	291	0	0	0	1	0	0	0	13	0	547	0	0	0	0	1187	689	0	412	0	0	0
0	1353	7	0	2	0	18	0	0	0	0	0	88	0	0	0	0	0	0	0	0	0	2	0	0	0	0	0	181	0	0	0	0	0	0	0	0	0	2	0	0	0	0	745	0	0	318	0	0	0
0	2728	49	0	0	0	0	0	0	0	0	97	0	307	0	0	0	0	0	0	0	0	0	21	0	0	0	0	0	0	0	0	310	0	0	0	768	0	0	0	0	0	0	0	0	0	0	0	0	0
0	0	0	0	0	0	0	0	0	0	0	0	0	0	0	0	0	0	0	0	0	0	0	0	0	0	0	0	0	0	0	0	0	0	0	0	564	0	0	0	0	0	0	0	2204	0	0	0	0	0
0	14	1	0	0	0	0	0	2	0	4	0	0	0	0	0	0	0	0	0	0	0	0	0	0	12	0	3	18	0	0	0	0	0	0	0	1823	0	6	2	0	0	0	2	2281	0	31	0	0	0
0	54	0	0	0	0	3	0	0	0	0	0	0	0	0	0	0	479	0	0	0	0	0	0	0	0	0	0	0	0	0	0	0	0	0	0	0	0	0	0	0	0	0	0	0	0	0	0	0	0
0	60	0	0	0	0	56	0	0	0	0	0	0	0	0	0	0	0	0	0	0	0	0	1	1	1	0	0	0	0	0	0	1	0	0	0	1338	0	0	0	0	0	0	0	0	0	0	46	85	0
0	86	0	0	0	0	8	0	0	0	0	0	0	0	0	0	0	1884	0	0	0	0	0	0	32	0	0	0	0	0	0	0	0	0	0	0	0	0	0	0	0	0	0	0	0	0	0	0	0	0
0	522	0	0	0	0	53	0	0	0	14	0	59	0	0	0	0	0	0	0	2	0	0	0	0	0	0	0	0	0	0	0	0	0	0	0	0	0	3	0	0	0	0	702	0	0	0	48	43	0
0	16	0	0	0	0	6	0	0	0	1	0	0	0	0	0	0	0	0	0	0	0	0	0	0	0	0	0	0	0	0	1390	0	0	0	0	0	0	0	0	0	0	443	0	0	0	1	0	0	0
0	74	3	0	10	0	154	0	0	0	0	0	162	0	0	0	3	0	0	0	0	0	7	0	0	0	0	0	78	0	0	0	0	0	0	0	0	0	0	0	0	0	0	603	54	0	131	56	0	0
0	1	0	0	0	0	500	0	0	0	1	0	0	0	0	0	0	0	0	0	0	0	0	0	0	0	0	0	0	0	0	0	0	0	0	0	45	0	0	0	0	0	0	0	3619	0	19	0	0	0
0	2043	0	0	0	0	7	0	0	0	0	0	16	0	0	0	0	0	0	0	0	0	8	0	0	0	0	0	8	0	0	0	0	0	0	3	0	0	0	0	0	0	0	141	428	0	213	0	0	0
0	0	0	2	0	0	0	0	1626	0	0	0	0	0	0	0	0	0	0	0	0	0	0	0	0	0	0	0	0	0	0	0	0	0	0	0	0	0	0	0	0	0	1275	0	6	0	0	0	0	0
10	0	5	0	0	0	5	0	0	0	11	0	0	2	0	0	7	0	0	15	418	0	0	0	0	0	0	0	0	0	0	1378	0	0	0	0	9	0	0	40	33	0	0	365	111	0	933	0	0	0
0	1053	0	0	13	0	5	0	0	0	0	0	235	1	0	0	2	0	0	0	1	0	16	0	0	0	0	0	0	2	0	0	0	0	0	0	0	0	5	0	0	0	0	172	59	0	33	0	0	0
0	6	0	0	0	0	0	0	1	0	0	0	0	0	0	0	0	0	0	0	0	0	0	0	0	2	4	0	9	0	0	0	3	0	0	0	858	0	0	0	0	0	0	0	1460	0	21	0	0	0
0	45	0	0	0	0	72	0	0	0	0	0	0	0	0	0	0	1147	0	0	0	0	0	0	12	0	0	0	0	0	0	1	1	0	0	0	0	0	0	0	0	0	0	37	39	53	25	4	94	9
0	26	0	0	0	0	301	4	0	0	0	0	8	0	0	0	1	1194	0	0	0	0	0	0	0	0	0	0	1	0	0	0	1	1	0	0	1	0	0	0	0	0	0	0	19	0	6	0	0	0
0	0	0	0	0	0	86	0	0	0	0	0	0	0	0	0	0	0	0	0	0	0	0	0	0	0	0	0	1106	0	0	3	0	0	0	0	0	0	0	0	0	0	0	102	0	0	0	75	0	0
0	12	0	0	0	0	0	0	6	0	3	0	0	0	0	0	0	0	0	0	0	0	0	0	0	56	0	0	63	0	0	0	12	0	0	0	6	0	0	36	0	0	0	3	1389	0	0	0	0	0
0	588	203	0	0	0	130	0	0	0	0	0	0	518	0	0	0	0	0	0	0	0	0	0	0	0	0	0	0	0	0	198	0	0	0	0	347	0	0	0	0	0	0	118	0	0	300	0	0	0
0	661	0	0	0	0	0	0	0	0	0	0	614	0	0	0	1	0	0	0	43	0	0	0	0	0	0	0	19	0	0	0	0	0	0	0	0	0	0	0	0	0	0	1151	2537	0	714	0	0	0
0	30	0	0	0	0	3	0	0	0	24	7	0	5	0	0	0	0	0	0	0	0	0	0	0	13	0	1	37	0	0	2	0	0	0	0	10	0	9	3	0	0	0	12	7117	0	36	0	0	0
23	0	0	0	0	0	0	0	0	0	0	0	0	0	0	0	20	0	0	0	167	0	814	0	0	0	0	0	4228	0	98	5	0	0	0	0	0	0	0	65	0	0	0	953	9	0	0	0	0	0
0	4	147	7	0	3	61	135	3	0	0	1	0	0	0	0	0	93	0	0	109	0	0	0	0	0	0	0	17	0	4	0	0	0	0	0	1	0	0	40	0	0	0	0	0	96	0	99	0	0
0	0	0	0	0	0	0	0	0	0	0	0	0	0	0	0	0	0	0	0	0	0	0	0	0	0	0	0	0	0	0	0	0	0	0	0	2925	0	0	0	0	0	0	0	0	0	0	0	0	0
0	14	0	0	0	47	0	2	0	0	1109	1	1287	0	0	3	0	0	0	0	0	0	0	0	0	2	0	0	1	0	0	1	975	0	0	2	2	0	0	5	0	0	0	1719	966	0	126	5	0	0
2	10341	0	0	0	0	0	0	0	0	14	1	0	0	0	0	0	0	0	0	0	0	0	0	0	0	0	0	0	0	0	5	0	0	0	0	1880	0	0	0	0	0	0	3	2680	0	4	0	0	0
0	0	0	0	0	0	0	0	0	0	0	0	0	0	0	4	20	0	0	8	72	0	16	0	0	0	0	0	0	0	0	0	0	0	0	0	10	0	0	4	11	0	0	9	3441	0	376	0	0	0
0	0	0	1	0	0	32	0	0	0	0	0	0	0	0	0	9	0	0	0	0	0	0	0	0	0	0	0	0	0	0	225	0	0	0	0	0	0	0	0	0	0	2801	5093	0	0	1948	0	0	0
2	13486	1	5	0	0	0	0	0	15	118	5	5	0	0	1	5	0	0	0	0	0	0	0	0	5	0	0	13	0	0	0	27	0	0	0	10790	0	0	5	0	0	0	21	2745	0	109	0	0	0
0	219	4	0	0	8	135	291	9	27	0	45	37	0	0	0	0	0	0	0	7	0	0	0	0	0	0	0	5	0	0	0	0	0	0	4	0	0	2	0	0	0	0	155	22	63	30	78	1	0
0	23	0	0	2	12	0	10	0	0	3641	0	924	0	0	0	0	0	0	0	19	0	0	0	0	0	0	0	2	0	0	185	0	0	0	0	18	0	0	2	0	0	0	319	244	0	7	0	0	0
0	0	0	0	2	0	0	0	0	0	0	0	0	0	0	0	0	0	0	0	0	0	4552	0	0	0	0	0	0	0	0	9	0	0	0	0	0	0	0	0	0	0	0	0	0	0	0	0	0	0
0	470	18	0	6	0	120	108	0	27	0	4	424	0	0	0	0	0	0	0	0	0	0	0	0	0	0	0	0	0	0	0	1	0	0	0	0	0	5	0	0	0	0	8	90	0	0	19	97	0
0	0	0	0	0	0	0	0	0	0	0	0	0	332	580	0	0	0	42	48	0	0	0	362	0	0	0	0	0	20	0	1	0	0	0	0	34	0	0	3	0	0	0	0	0	0	0	0	0	0
3	0	15	0	0	0	0	0	33	0	0	0	0	0	0	0	0	0	0	10	93	0	1	0	0	0	0	0	0	0	0	39	0	0	0	0	411	0	0	0	0	0	0	462	3363	0	1237	0	0	0
0	3375	0	0	0	0	0	0	0	0	0	0	28	58	0	0	0	0	0	66	0	0	0	0	0	0	0	0	0	0	0	0	0	0	0	1	0	0	0	0	0	0	0	0	0	0	7	0	0	0
0	0	0	0	0	0	0	0	0	0	0	0	0	0	0	0	36	0	0	0	9	0	724	0	0	0	0	0	512	0	15	0	0	0	0	0	0	0	0	0	0	0	0	1970	0	0	0	0	0	0
0	3	0	0	0	0	90	0	0	0	0	0	0	0	0	0	0	0	0	0	0	0	0	0	0	0	0	0	0	0	0	0	22	0	2	0	0	0	0	0	0	0	0	0	1098	0	0	73	0	0
0	39	0	0	0	0	0	0	0	0	0	0	160	0	0	0	0	0	0	0	22	0	0	0	0	0	0	0	336	0	0	0	0	0	0	0	0	0	0	0	5	0	0	1426	341	0	534	0	0	0
0	2522	0	0	0	0	0	0	0	0	0	0	43	1	0	0	0	0	0	0	0	0	3	0	0	0	0	0	282	0	1	0	0	0	0	0	0	0	0	0	0	0	0	285	306	0	73	0	0	0
0	3493	488	0	0	0	0	0	0	0	11	0	29	11	0	0	0	0	0	0	21	0	73	18	0	0	0	0	61	0	0	1	0	0	0	2	0	0	0	0	0	0	0	737	0	0	118	0	0	0
0	90	1354	0	0	0	1414	0	0	0	0	0	0	2183	0	0	0	0	0	0	0	0	0	0	0	0	0	0	0	0	0	9	0	0	0	0	720	0	0	0	0	0	0	130	0	0	215	0	0	0
2	3	1	0	0	0	0	7	0	764	0	6	16	97	60	0	33	0	0	0	1031	0	0	0	87	0	43	0	38	0	0	52	0	0	0	0	43	0	0	63	240	0	0	52	244	0	10	0	0	40
0	1	0	0	0	0	98	25	66	88	95	0	0	81	90	0	0	0	239	0	0	0	0	0	0	0	0	0	0	13	0	0	0	0	0	0	0	0	0	0	0	0	67	57	72	30	56	83	24	54
5	692	0	0	0	2	0	5	8	2	0	0	84	0	0	0	2	0	0	0	22	0	1	0	0	0	0	0	0	0	0	0	0	0	0	1	0	0	0	0	0	0	0	0	158	45	16	36	0	0
0	46	0	0	0	0	9	0	0	0	0	0	0	0	0	0	0	1273	0	0	0	0	0	0	0	0	0	0	0	0	0	0	0	0	0	0	1	0	0	0	0	0	0	0	0	0	0	14	0	0
0	42	0	0	0	0	57	0	0	0	0	0	0	0	0	0	0	0	0	0	0	0	0	0	0	0	0	0	0	0	0	0	0	0	1	0	1668	0	0	0	0	0	0	0	0	0	0	0	0	0
0	1	0	1	0	8	0	9	10	9	0	0	0	0	0	0	0	0	0	0	0	0	0	0	0	0	0	0	0	0	0	0	0	0	0	0	900	0	0	0	0	0	0	0	0	62	0	98	50	0
0	9	1	0	0	0	89	0	0	0	0	0	0	32	0	0	0	0	0	163	0	0	0	0	0	0	0	0	0	0	0	0	0	0	0	0	1412	0	0	0	0	0	0	31	0	0	153	0	0	0
0	0	0	0	0	0	0	0	0	0	0	0	0	0	0	0	0	0	1	0	0	553	0	0	0	0	0	0	11898	0	0	594	0	0	0	0	0	0	0	0	0	0	0	0	5	0	0	0	0	0
0	717	0	0	0	6	18	0	2	0	0	0	85	0	0	0	0	0	0	0	0	0	243	0	0	0	0	0	46	0	0	0	0	0	0	1	0	0	0	0	0	0	0	3	13	0	0	55	1	0
0	0	0	0	0	0	296	4527	0	0	4	2	301	0	0	0	4	0	0	0	179	0	0	0	0	0	0	0	0	0	1	0	0	0	0	17	5	0	0	0	0	0	0	1	260	0	0	0	0	0
2	38	2	0	0	45	0	0	0	0	23	5	5	5	0	159	0	0	0	0	5	0	0	0	3	27	0	0	108	0	0	0	1834	0	0	0	11	2	9	35	0	0	0	8	3308	0	284	0	0	0
0	1	0	0	0	0	0	0	0	0	0	1	0	0	0	0	347	0	0	0	211	0	553	0	0	0	0	0	0	0	135	0	0	0	0	611	0	0	54	0	0	0	0	2	0	0	0	0	0	0
0	3895	0	0	0	0	0	0	0	0	15	0	0	0	0	0	0	0	0	0	0	0	0	0	0	0	0	0	0	0	0	0	0	0	0	0	1684	0	0	0	0	0	0	1	577	0	5	0	0	0
0	0	1	0	46	0	0	0	0	0	0	0	0	0	0	0	0	0	0	0	0	0	4	0	0	0	0	0	0	0	0	0	0	0	14	0	0	0	0	0	0	0	1492	0	2	0	1425	0	0	0
0	924	0	0	0	0	0	0	0	0	0	0	0	0	0	0	0	0	0	0	0	0	0	0	0	0	0	0	0	0	0	0	0	0	0	0	0	0	0	0	0	0	0	1779	0	0	0	0	0	0
0	4	0	0	0	8	95	0	3	0	0	0	0	0	0	0	0	355	0	0	0	0	0	0	0	0	0	0	0	0	0	0	0	0	0	0	0	0	0	0	0	0	0	0	0	0	0	41	1	1
0	85	0	0	0	0	31	0	0	0	0	0	0	0	0	0	0	0	0	0	0	0	0	0	0	0	0	0	0	0	0	0	1	1	1	0	1209	0	0	0	0	0	0	22	35	100	99	29	17	42
0	0	802	1	0	0	34	308	0	0	0	1	0	0	0	0	8	276	0	0	39	0	0	0	0	0	0	0	2	0	0	0	0	0	0	0	0	0	88	134	0	0	0	6	2	0	1	0	0	0
0	26	0	0	2	9	265	0	0	0	0	0	0	0	0	0	0	0	0	0	0	0	0	0	0	0	0	0	0	0	0	0	0	0	0	0	1	0	0	0	0	0	0	0	750	0	0	34	51	0
0	108	25	0	0	0	89	222	1	142	0	0	84	0	0	0	0	0	0	0	7	0	0	0	0	0	0	0	49	0	0	0	4	0	0	2	1	0	0	5	0	0	0	50	36	41	1	34	1	1
0	93	0	0	0	0	2	0	0	0	1011	43	0	0	0	0	0	0	0	0	0	0	0	0	0	0	0	0	0	0	0	0	0	0	0	0	15	0	0	0	0	0	0	0	0	0	0	9	0	0
0	0	0	0	0	8	16	0	1	0	0	0	0	0	0	0	0	0	0	0	0	0	0	0	0	0	0	0	0	0	0	0	0	0	0	0	1028	0	0	0	0	0	0	0	0	39	0	39	1	1
0	0	7	0	0	0	2	0	3	0	0	0	0	0	0	0	1	0	0	0	3	0	0	0	0	0	0	0	0	0	0	0	7	0	0	0	12	0	0	0	0	0	0	0	3296	1	69	0	0	0
0	28	0	0	0	0	26	0	0	0	0	0	0	0	0	0	0	0	0	0	0	0	0	0	0	0	0	0	0	0	0	0	0	0	0	0	1204	0	0	0	0	0	0	76	7	21	4	50	21	62
0	2	0	0	0	0	0	0	0	0	0	0	0	0	0	0	0	458	0	0	0	0	0	0	0	0	0	0	0	0	0	0	0	0	0	0	0	0	0	0	0	0	0	0	0	0	0	0	0	0
0	23	0	0	5	1	0	18	2	0	6840	4	1506	0	0	0	0	0	0	0	24	0	0	0	0	0	0	0	4	0	0	201	0	0	0	0	53	0	0	3	0	0	0	228	264	0	1	0	0	0
0	19	0	0	0	62	0	7	0	0	2	0	0	1	0	46	0	0	0	0	1	0	0	0	2	4	0	0	14	0	0	0	1389	0	0	0	149	0	0	4	0	0	0	5	3645	0	346	0	0	0
0	4	0	0	1	1	56	0	6	0	0	0	0	0	0	0	0	913	0	0	0	0	0	0	0	0	0	0	0	0	0	0	0	1	0	0	0	0	0	0	0	0	0	0	0	17	0	63	0	0
0	48	302	0	0	0	198	941	0	215	0	0	0	0	0	0	0	0	0	0	0	0	59	0	0	0	0	0	34	0	0	0	0	0	0	0	9	0	0	10	0	0	0	697	338	0	58	0	0	0
0	391	0	0	0	0	18	47	255	0	131	268	0	77	0	0	0	0	0	19	1	0	0	0	1	318	0	0	396	33	0	49	0	0	0	0	1031	0	117	53	0	0	0	64	165	14	8	0	0	0
0	0	0	0	0	0	0	0	0	0	0	0	0	1	0	0	12	0	0	0	59	0	144	0	0	0	0	0	9356	0	21	2	0	0	0	0	0	0	0	22	0	0	0	5264	0	0	0	0	0	0
0	59	0	0	0	0	0	0	0	0	93	8	5	10	0	0	0	0	0	0	0	0	0	0	0	11	0	2	31	1	0	0	0	0	0	0	25	0	8	15	0	0	0	6	10797	0	16	0	0	0
5	0	0	0	0	0	0	0	0	0	0	1	0	0	0	0	459	0	0	0	351	0	1039	0	0	0	0	0	0	0	200	0	0	0	0	718	0	0	70	0	0	0	0	770	1	0	0	0	0	0
0	2301	0	0	0	0	0	0	0	0	0	0	0	0	0	0	17	0	0	0	0	0	0	0	0	0	0	0	1002	0	0	0	0	0	0	0	0	0	0	2	0	0	0	2537	0	0	0	0	0	0
0	22	0	0	0	0	2	1	0	1	0	0	4	0	0	0	0	1051	0	0	291	0	9	0	0	0	0	0	14	0	0	0	0	0	0	0	0	0	0	21	0	0	0	0	2	0	0	0	0	0
8	113	14	0	0	0	0	0	69	0	0	41	1	48	0	0	0	0	0	13	7	0	0	1	0	81	0	0	156	5	0	0	10	0	0	0	101	0	7	58	0	0	0	16	0	0	753	0	0	0
0	94	0	0	0	0	11	0	0	0	0	0	0	0	0	0	0	1845	0	0	0	0	0	0	9	0	0	0	0	0	0	0	0	0	0	0	0	0	0	0	0	0	0	0	0	0	0	0	0	0
0	0	0	0	38	0	0	0	0	0	0	0	0	0	0	0	0	0	0	0	0	0	0	0	0	0	0	0	0	0	0	0	0	0	0	0	0	0	0	0	0	0	4164	0	8	0	178	0	0	0
0	34	43	0	0	0	20	0	69	0	3	0	0	0	0	3	7	0	0	21	171	0	0	0	0	0	0	0	0	10	0	0	36	0	0	0	0	0	0	29	18	0	0	231	7	0	990	0	0	0
0	0	0	0	0	0	0	0	12	0	0	0	0	0	0	0	0	0	0	0	0	0	251	0	0	0	0	0	0	0	0	0	0	0	0	0	0	0	0	0	0	0	6450	0	13	0	0	0	0	0
0	1328	0	0	0	0	0	0	0	0	0	0	3	0	0	0	0	0	0	0	5	0	16	14	0	0	0	0	0	0	0	0	0	0	0	0	0	0	0	0	0	0	0	190	39	0	131	0	0	0
0	228	0	0	0	0	0	0	4	0	2954	22	6	0	0	0	11	0	0	0	9	0	0	0	0	0	0	0	0	0	0	0	0	0	0	21	75	0	8	0	0	0	0	57	530	0	85	0	0	0
0	1	0	0	0	3	0	0	0	10	0	0	0	0	0	0	0	0	0	0	0	0	0	0	0	1	0	0	0	0	0	0	0	0	2	0	0	0	0	0	0	0	404	507	2	100	0	48	20	0
0	0	0	0	0	0	0	0	0	0	0	0	1	0	0	0	0	0	0	0	0	0	0	0	0	0	0	0	4	0	0	437	0	0	0	0	0	0	0	0	0	0	0	1	19351	0	0	0	0	0
5	5129	0	0	9	0	12	0	0	0	2	0	42	269	0	0	0	0	0	133	0	0	87	0	0	0	0	0	0	0	0	96	0	0	0	0	0	0	0	0	0	0	0	16	0	0	0	0	0	0
0	734	7	0	0	0	3	2	1	0	0	0	124	0	0	0	0	0	0	0	0	0	7	0	0	0	0	0	326	0	0	0	0	1	1	0	0	0	2	0	0	0	0	582	0	0	64	0	0	0
0	0	0	0	0	0	0	0	8	0	0	3	142	0	0	0	0	0	0	0	0	0	0	0	0	0	0	0	0	0	94	0	0	0	0	0	3780	0	0	0	0	0	0	1	585	0	2	0	0	0
0	361	0	0	0	0	0	0	0	0	0	0	0	0	0	0	4	0	0	0	1	0	5	0	0	0	0	0	207	0	0	0	0	0	0	0	0	0	2	0	0	0	0	1285	0	0	0	0	0	0
0	877	0	0	2	0	33	0	0	0	0	0	22	0	0	0	0	0	0	0	0	0	4	1	0	1	0	0	164	0	0	0	0	0	0	0	0	0	28	0	0	0	0	168	0	0	37	96	1	0
0	2	16	0	0	8	0	5	4	0	0	2	0	0	0	1	35	0	0	1	30	0	0	0	0	0	0	0	0	0	0	0	5	0	0	0	81	0	0	0	7	0	0	71	799	0	55	12	1	1
1	0	0	35	0	0	0	0	0	0	0	0	1	0	0	0	0	0	0	0	272	0	373	0	0	282	0	0	9	0	176	1	0	0	0	0	0	0	0	3	2	0	0	1585	2	0	0	0	0	0
0	9	0	0	3	80	2	10	0	0	931	15	2277	0	0	6	0	0	0	0	2	0	0	0	0	2	0	0	4	0	0	1	2657	0	0	0	1	0	0	0	0	0	0	450	2354	0	60	0	0	0
5	0	1	0	0	0	0	0	0	0	0	0	0	0	0	0	277	0	0	0	3056	0	191	0	0	0	0	0	0	1	88	1	0	34	0	0	2	0	0	4781	0	0	0	81	0	0	0	0	0	0
0	0	0	0	0	0	0	0	0	0	506	0	0	0	0	0	0	0	0	1627	0	0	0	0	0	0	0	0	0	0	0	0	0	0	0	0	1	0	0	0	0	0	0	0	0	0	0	0	0	0
0	0	0	0	0	0	0	0	0	0	0	0	0	2	0	0	0	0	0	0	34	0	441	0	0	0	0	0	7151	0	2379	179	0	0	0	0	0	0	0	3	0	0	0	5313	2	0	0	0	0	0
0	0	0	0	0	0	14	0	0	0	0	0	0	0	0	0	1	0	0	0	0	0	0	2	5	0	0	0	0	0	0	0	0	0	0	0	0	0	0	0	0	0	0	3498	0	0	2416	0	0	0
0	943	0	0	0	3	0	0	9	0	0	3	6	0	0	0	0	0	0	0	0	0	0	0	0	0	0	0	0	0	0	0	0	0	0	2	0	0	5	0	0	0	0	0	142	0	0	92	1	1
20	1	0	3	684	0	0	0	0	0	3	0	0	0	0	0	200	0	0	0	1111	0	0	0	0	0	0	0	1	0	0	0	40	0	0	0	1	0	0	0	12	0	0	0	3	0	0	2	0	0
0	869	0	0	0	0	0	0	0	0	0	0	0	0	0	0	2	0	0	0	1	0	0	0	0	0	0	0	136	0	4	0	0	0	0	0	0	0	0	0	0	0	0	666	0	0	0	0	0	0
0	137	0	0	0	0	0	0	2	0	0	472	0	105	0	0	0	0	313	0	0	0	0	276	0	366	0	0	0	0	0	0	0	0	0	0	138	0	0	0	0	8	0	0	0	0	0	0	0	0
4	10	21	0	31	0	216	402	0	12	0	0	0	6	0	0	0	0	0	0	9	0	0	0	0	3	0	0	12	0	0	0	0	0	0	0	0	0	20	4	0	0	0	42	1044	0	0	0	0	0
0	20	0	0	0	0	4	0	0	0	0	0	0	0	0	0	0	1244	0	0	0	0	0	0	11	0	0	0	0	0	0	0	0	0	0	0	0	0	0	0	0	0	0	67	57	53	68	35	96	40
0	0	0	0	5	0	0	0	0	0	0	0	1290	0	0	0	61	0	0	0	44	0	0	0	0	0	0	0	1055	0	0	0	0	0	0	0	0	0	0	0	0	0	0	1437	0	0	485	0	0	0
93	5409	0	0	0	0	0	0	0	0	1	0	1	117	0	0	0	0	0	73	0	0	0	0	0	0	0	0	0	0	0	38	0	0	0	0	0	0	0	0	0	0	0	0	0	0	10	0	0	0
0	13	0	0	0	6	0	0	10	0	0	487	0	0	0	0	0	0	143	0	0	0	0	121	0	46	0	0	0	46	0	0	0	0	0	0	20	2	0	0	0	94	0	0	0	0	0	29	0	1
0	0	0	0	0	0	97	0	0	0	0	0	0	2	0	0	40	0	0	0	143	0	62	2	0	0	0	0	0	0	33	0	0	5	0	0	0	0	0	3	0	0	0	8570	17	0	0	0	0	0
0	1	0	0	0	8	66	0	1	0	0	8	0	0	0	0	0	0	0	0	0	0	0	0	341	0	0	0	6	0	0	0	0	3	0	0	0	0	0	0	0	2	0	0	0	0	0	7	1	1
0	225	0	0	0	0	99	0	0	0	0	0	55	1	0	0	0	0	0	0	0	0	1	0	787	0	0	0	150	707	0	0	0	0	0	0	0	0	0	0	0	0	0	1228	0	0	0	0	0	0
0	2766	0	0	4	0	66	0	0	0	11	0	24	0	0	0	0	0	0	1	5	0	0	0	0	0	0	0	0	0	0	0	0	0	0	0	0	0	1	12	0	0	0	600	0	0	0	0	0	0
54	1	0	0	0	0	0	0	0	0	0	1	3	0	0	0	0	0	0	0	182	0	719	0	0	0	0	0	2	0	148	0	2	0	0	0	1	0	0	0	0	0	0	3	0	0	0	90	0	0
15	189	0	0	0	0	0	0	0	0	0	0	1	0	0	0	23	0	0	0	159	0	0	0	1	1	0	0	77	0	0	0	0	0	0	0	0	0	0	0	0	0	0	586	195	0	235	0	0	0
0	916	0	0	0	0	81	0	0	0	49	0	29	0	0	0	1	0	0	0	6	0	19	0	0	0	0	0	0	0	0	0	0	0	0	3	1	0	0	0	0	0	0	109	0	0	0	47	0	0
0	4	0	1	1	0	0	8	10	10	0	0	0	0	0	0	0	0	0	0	0	0	0	0	0	0	0	0	0	0	0	0	0	0	0	0	877	0	0	0	0	0	0	0	0	85	0	49	47	0
0	70	0	0	0	0	10	0	0	0	0	0	0	0	0	0	0	0	0	0	0	0	0	0	0	0	0	0	0	0	0	0	0	1	0	0	1070	0	0	0	0	0	0	96	22	53	90	21	57	19
0	0	0	0	0	0	0	0	0	0	0	0	0	0	0	0	0	0	0	0	193	0	126	0	0	0	0	0	0	0	54	2	0	0	0	0	0	0	0	0	0	0	0	12664	1	0	0	0	0	0
0	0	0	0	147	0	0	0	0	0	0	0	0	0	0	0	0	0	0	0	0	0	0	0	0	0	0	0	0	0	0	0	33	0	0	0	0	0	0	2	0	0	4127	0	16	0	4	0	0	0
0	1	0	0	0	1	57	2185	0	1	19	0	0	0	0	0	18	0	0	0	0	0	0	0	0	0	0	0	0	0	0	0	0	0	0	0	27	0	0	0	0	0	0	0	14	0	0	0	0	0
0	19	0	0	1	0	170	692	0	419	42	14	5	0	0	0	78	0	0	0	228	0	0	0	0	0	0	0	0	0	0	0	0	0	1	0	51	0	36	0	0	0	0	0	46	0	40	0	48	0
0	401	39	0	5	0	0	538	0	0	0	244	141	4	0	0	0	0	0	0	0	0	0	0	0	0	0	0	27	0	0	0	0	0	0	0	0	0	0	0	0	0	0	362	161	0	39	0	0	0
42	1	0	0	0	0	0	0	0	0	0	4	0	0	0	0	0	0	0	0	860	0	72	0	0	0	0	0	6	0	482	1	1	1	0	0	0	0	0	0	53	0	0	0	0	0	0	5	0	0
0	26	0	0	0	0	0	0	14	0	12	14	3	0	0	0	0	0	0	0	0	0	0	0	5	134	0	1	179	0	0	9	0	0	0	0	18	1	14	97	0	0	0	3	7275	0	0	0	0	0
0	18	0	0	0	0	0	0	19	0	3	6	0	0	0	0	0	0	0	0	0	0	0	0	4	86	0	0	120	0	0	0	11	0	0	0	6	0	2	52	0	0	0	0	4623	0	0	0	0	0
0	1319	0	0	0	0	0	0	0	0	0	0	0	2371	0	0	0	0	0	0	0	0	0	0	0	0	0	0	0	0	0	24	0	0	0	0	0	0	0	0	0	0	0	0	0	0	0	0	0	0
0	642	0	0	0	0	0	0	0	0	0	0	70	0	0	0	0	0	0	0	0	0	5	0	0	0	0	0	10	0	2	0	0	0	0	0	0	0	0	0	0	0	0	771	0	0	0	0	0	0
0	0	18	1	1	5	31	309	4	7	0	0	255	0	0	0	2	0	0	0	2	0	0	0	0	1	0	0	5	0	0	0	0	1	0	0	0	0	0	0	0	0	0	194	28	41	30	92	0	0
0	4	0	0	0	0	6	0	0	0	0	0	0	0	0	0	0	0	0	0	0	0	0	0	0	0	0	0	0	0	0	0	0	0	0	0	1164	0	0	0	0	0	0	0	0	0	0	75	0	0
0	2105	0	0	0	0	0	0	0	0	0	0	0	599	0	0	0	0	0	0	0	0	5	231	0	0	0	0	0	0	0	0	110	0	0	0	115	0	10	0	0	0	0	0	2	0	0	0	0	0
0	227	0	0	0	0	0	0	0	0	0	2	2	0	0	0	0	0	0	0	1	0	0	0	609	0	0	0	7	445	0	0	0	0	0	0	0	0	2	0	0	0	0	177	1107	0	210	0	0	0
8	0	178	0	0	0	0	0	0	0	65	0	0	0	0	0	123	0	0	0	315	0	0	0	0	0	0	0	0	20	0	0	302	0	0	0	312	0	0	30	51	0	0	30	259	0	616	0	0	0
0	74	0	0	0	8	0	0	1	0	0	561	0	0	0	0	0	0	54	0	0	0	0	0	0	0	0	0	0	24	0	0	0	0	0	0	7	0	0	0	0	53	0	0	0	49	0	85	0	0
0	6	4	0	0	0	145	1084	0	73	180	0	0	0	0	0	0	0	0	0	0	0	0	0	0	0	0	0	0	0	0	1	0	0	0	1	0	0	0	0	0	0	0	0	51	0	22	0	64	0
0	0	0	0	1	0	0	0	0	0	0	0	0	0	0	0	0	0	0	0	0	0	0	0	0	0	0	0	0	0	0	0	0	0	0	0	0	0	0	0	0	0	5050	0	12	0	286	0	0	0
0	1309	0	0	0	0	0	0	0	0	0	0	0	0	0	0	0	0	0	0	0	0	0	0	0	0	0	0	0	0	0	0	0	0	0	0	0	0	0	0	0	0	0	99	0	0	0	0	0	0
0	50	0	0	0	0	0	3	0	0	0	0	466	0	0	0	0	0	0	0	1	0	0	0	0	2	0	0	0	0	0	0	0	0	0	4	9	0	0	0	0	0	0	1	1616	0	13	0	0	0
12	310	0	0	0	0	0	10	0	0	9591	1	1922	0	0	0	22	0	0	0	42	0	0	0	0	0	0	0	0	0	1	3	0	0	0	44	53	0	0	0	5	0	0	971	199	0	188	0	0	0
0	27	0	0	0	0	46	0	0	0	0	0	0	0	0	0	0	1320	0	0	0	0	0	0	1	0	0	0	0	0	0	0	1	0	0	0	1	0	0	0	0	0	0	0	0	0	0	0	0	0
1	16	0	0	0	0	0	0	24	0	0	16	0	0	0	0	0	0	0	0	0	0	0	0	7	143	0	0	148	2	0	0	4	0	0	0	22	2	0	61	0	0	0	2	4352	0	2	0	0	0
0	76	0	0	0	0	94	50	0	0	0	0	0	0	0	0	0	0	0	0	0	0	0	0	0	0	0	0	0	0	0	0	0	0	0	0	0	0	0	0	0	0	922	89	27	98	21	29	52	55
0	4	0	0	0	3	81	0	0	0	0	0	0	0	0	0	0	1134	0	0	0	0	0	0	0	0	0	0	0	0	0	0	0	0	0	0	0	0	0	0	0	0	0	0	0	0	0	23	1	0
60	0	0	0	0	0	0	0	0	0	0	2	0	1	0	0	879	0	0	0	594	0	24	0	0	0	0	0	0	0	684	19	2	0	0	0	0	0	0	3843	0	0	0	5	0	0	0	0	0	0
0	47	0	0	0	1	0	0	8	0	0	0	0	0	0	0	0	1087	0	0	0	0	0	0	0	0	0	0	0	0	0	0	0	0	0	0	0	0	0	0	0	0	0	0	0	0	0	0	1	0
0	11063	0	0	0	0	0	1	0	0	0	0	0	4174	0	0	0	0	0	0	0	0	0	0	0	0	0	0	0	0	0	155	0	0	0	0	0	0	0	0	0	0	0	0	1	0	0	0	0	0
0	83	0	0	0	0	85	0	0	0	0	0	0	0	0	0	0	1355	0	0	0	0	0	0	7	0	0	0	0	0	0	0	0	1	0	0	0	0	0	0	0	0	0	55	100	73	60	54	32	44
0	5	0	0	0	0	0	0	8	6	13	26	0	0	0	0	0	0	0	0	1	0	0	0	0	62	0	0	89	1	0	0	0	0	0	0	9	0	0	46	0	0	0	9	2635	0	4	0	0	0
0	2129	277	0	0	0	0	0	0	0	0	0	0	11	0	0	0	0	0	460	0	0	0	0	0	0	0	0	0	0	0	0	0	0	0	0	1669	0	0	0	0	0	0	2275	0	0	1351	0	0	0
0	1135	0	0	0	0	0	0	0	0	0	0	0	214	0	0	0	0	0	292	0	0	0	0	0	0	0	0	0	0	0	1	0	1	0	0	0	0	0	0	0	0	0	0	0	0	10	0	0	0
10	229	14	0	0	0	64	442	1	63	8	1	3	0	0	0	0	0	0	0	67	0	0	0	0	0	0	0	0	0	0	0	1	0	0	2	0	0	32	0	0	0	0	8	186	0	0	0	0	0
0	0	132	0	0	0	0	0	272	0	0	0	0	0	0	0	5	0	0	7	10	0	61	0	0	0	0	0	0	0	0	18	0	0	0	0	5	0	0	0	0	0	0	3	1953	0	270	0	0	0
0	12	0	0	1	0	28	0	0	0	0	0	0	0	0	0	0	0	0	0	0	0	0	0	0	0	0	0	0	0	0	0	0	0	0	0	0	0	0	0	0	0	512	823	0	0	181	0	0	0
0	581	0	0	0	0	0	0	0	0	0	0	351	155	0	0	0	0	0	383	0	0	0	0	0	0	0	0	0	0	0	1	0	0	0	0	0	0	0	0	0	0	0	0	0	0	47	0	0	0
0	5	0	0	0	0	0	4	0	0	24	9	0	0	0	0	0	0	0	2	0	0	0	0	0	119	0	0	139	0	0	0	11	0	0	0	15	0	6	79	0	0	0	0	3451	0	86	0	0	0
2	0	46	0	0	0	0	0	648	0	1	1	0	0	0	0	2	0	0	1	75	0	0	0	2	2	0	0	0	5	0	0	46	0	0	0	12	0	0	3	11	0	0	54	307	0	97	45	0	0
0	17	0	0	0	0	0	0	25	0	0	9	0	3	0	0	0	0	0	4	0	0	0	0	9	203	0	0	171	0	0	0	11	0	0	0	9	0	4	108	0	0	0	5	2285	0	86	0	0	0
0	152	0	0	0	7	0	0	9	0	0	0	0	18	0	0	0	0	0	0	0	0	2	0	0	0	0	0	765	0	0	0	0	1	0	0	0	0	0	0	0	0	0	57	0	35	0	34	1	0
0	2557	0	0	0	0	0	0	0	0	0	0	10	93	0	0	0	0	0	3	0	0	0	0	0	0	0	0	0	0	0	7	0	0	0	0	0	0	0	0	0	0	0	0	15	0	32	0	0	0
0	881	30	0	0	0	26	0	0	0	2	0	306	0	0	0	1	0	0	0	3	0	85	0	0	0	0	0	283	0	0	0	0	0	0	0	0	0	2	0	0	0	0	767	0	0	96	0	0	0
0	1	1	0	0	0	7	0	0	0	0	0	0	0	0	0	44	0	0	41	230	0	0	0	0	0	0	0	0	0	0	14	0	0	0	0	12	0	0	11	18	0	0	1	543	0	632	0	0	0
0	96	0	94	0	0	0	0	0	0	95	29	774	0	0	0	203	0	0	0	95	0	0	0	0	0	0	0	1	0	32	0	0	0	0	0	2013	0	9	0	0	0	0	559	352	0	479	0	0	0
0	30	0	0	0	0	100	0	0	0	0	0	0	0	0	0	0	1829	0	0	0	0	0	0	124	0	0	0	0	0	0	0	0	0	0	0	0	0	0	0	0	0	0	0	0	0	0	0	0	0
1	0	0	0	69	0	0	0	0	0	0	0	0	0	0	0	0	0	0	0	3	0	1	0	0	0	0	0	0	0	0	0	0	0	37	0	0	0	0	0	0	0	1404	0	4	0	29	0	0	0
0	2	426	17	5	0	69	25	0	0	23	120	0	0	0	0	29	9	0	0	302	0	0	0	0	0	0	0	1	0	0	0	0	0	0	0	0	0	21	0	42	0	0	0	29	0	0	4	0	0
0	37	15	0	0	0	67	376	0	37	0	0	380	1	0	0	0	8	0	0	23	0	0	0	0	6	0	0	16	0	0	0	0	0	0	24	6	0	12	7	4	0	0	32	182	0	8	0	0	0
0	2688	0	0	0	0	0	0	0	0	0	0	0	133	0	0	0	0	0	0	0	0	27	170	0	0	0	0	3	0	0	102	0	0	0	0	0	0	0	0	0	0	0	229	28	0	40	0	0	0
1	40	5	0	0	0	9	0	0	4	39	108	7	0	0	0	0	0	0	1	3	0	0	2	0	14	0	0	23	0	0	19	0	0	0	0	23	3	0	1	0	0	0	28	8946	0	118	0	0	0
0	2236	0	0	0	0	41	0	0	0	7	0	39	0	0	0	14	0	0	0	5	0	207	0	0	0	0	0	0	0	4	3	0	0	0	1	0	0	0	0	0	0	0	0	7	0	36	0	0	0
4	5	17	0	0	0	349	1010	0	6	0	21	202	0	0	0	1	0	0	0	17	0	0	0	0	0	0	0	106	0	0	0	0	0	0	3	2	0	3	0	14	0	0	113	142	0	26	0	0	0
0	2297	0	0	0	0	27	0	0	0	0	0	3	0	0	0	0	0	0	0	1	0	10	0	0	0	0	0	0	0	0	0	0	0	0	1	0	0	0	0	0	0	0	101	33	0	81	0	0	0
4	0	0	0	0	0	0	0	0	0	0	0	0	0	0	0	14	0	0	0	48	0	17	0	0	0	0	0	9696	0	6	0	0	0	0	0	0	0	0	34	0	0	0	5180	0	0	0	2	0	0
2	4503	0	0	0	0	0	0	0	0	0	0	26	6	0	0	0	0	0	3	0	0	6	0	0	0	0	0	2	0	2	0	0	0	0	0	0	0	0	0	0	0	0	1445	0	0	0	0	0	0
3	290	26	0	4	0	158	502	0	19	0	0	37	0	0	0	2	0	0	0	11	0	0	1	0	0	0	0	2	0	0	0	0	0	0	0	0	0	0	0	0	0	0	171	42	0	3	0	0	0
0	2352	0	0	0	0	0	0	0	0	0	0	0	0	0	0	1	0	0	0	0	0	42	0	0	0	0	0	0	0	4	0	0	0	0	0	0	0	0	0	0	0	0	41	126	0	0	0	0	0
0	919	32	0	0	0	57	522	0	60	0	0	17	1	0	0	4	0	0	0	6	0	0	0	0	7	0	0	10	0	0	2	0	0	0	1	0	0	2	3	0	0	0	5	14	0	0	0	0	0
0	2	0	0	0	4	0	5	1	0	6952	7	901	1	0	0	0	0	0	0	12	0	0	0	0	0	0	0	0	0	0	87	0	0	0	5	0	0	0	1	0	0	0	172	83	0	3	0	0	0
0	0	0	0	0	0	40	0	0	0	0	0	0	1	0	0	0	0	0	0	9	0	1283	0	0	0	0	0	2067	0	911	1248	0	0	0	0	0	0	0	0	0	0	0	2256	0	0	0	0	0	0
0	35	5	0	0	0	13	0	0	0	0	0	0	0	0	0	0	0	0	6	56	0	0	0	0	0	0	0	0	0	0	6	0	0	0	0	2	0	0	0	4	0	0	0	1672	0	188	0	0	0
0	16	0	0	0	0	6	0	0	0	0	0	0	0	0	0	0	405	0	0	0	0	0	0	0	0	0	0	0	0	0	0	0	0	0	0	0	0	0	0	0	0	0	0	0	0	0	0	0	0
0	30	0	0	0	0	0	0	0	0	0	0	0	0	0	0	0	472	0	0	0	0	0	1	1	0	0	0	0	0	0	0	0	0	0	0	0	0	0	0	0	0	0	0	0	0	0	0	0	0
0	1134	0	0	0	0	0	112	0	0	0	10	9	0	0	0	0	0	0	0	0	0	0	0	0	0	0	0	0	0	0	0	0	0	0	0	0	0	5	0	0	0	0	0	20	0	1	96	0	0
0	0	0	0	0	0	0	0	0	0	0	0	0	0	0	0	0	0	0	0	0	0	0	1	0	0	1	0	0	0	0	32034	0	0	0	0	1	0	0	0	0	0	0	7253	0	0	0	0	0	0
0	47	0	0	0	0	0	0	0	0	0	2	0	0	0	0	545	0	0	0	279	0	0	0	0	0	0	0	0	0	107	0	0	0	0	739	0	0	60	33	0	0	0	0	1	0	0	0	0	0
0	1435	0	0	0	0	0	0	0	0	21086	2	0	0	0	0	0	0	0	0	0	0	0	0	0	0	0	0	0	0	0	0	0	0	0	0	3691	0	0	5	0	0	0	1	2609	0	8	0	0	0
0	1	0	0	0	0	58	0	0	0	0	0	0	3	0	0	20	0	0	0	9	0	19	0	0	0	0	0	1147	0	4	0	0	0	0	0	0	0	1	0	0	0	0	412	0	0	1	0	0	0
0	57	0	0	0	0	0	1	0	0	329	302	0	0	0	0	0	0	0	0	1	0	0	0	0	0	0	0	175	0	0	0	0	0	0	0	1620	0	0	71	0	0	0	46	36	0	4	0	0	0
0	14	0	0	0	0	0	0	9	0	1	9	0	1	0	0	0	0	0	2	0	0	0	0	1	22	0	0	59	0	0	0	7	0	0	0	2	0	0	60	0	0	0	0	2887	0	0	0	0	0
2	12652	0	0	0	0	0	21	0	0	0	1	1	0	0	0	0	0	0	0	1	0	0	1	0	1	0	0	5	0	0	0	0	0	0	1	2	0	0	0	0	0	0	0	2188	10	136	0	0	0
0	413	40	0	2	0	0	259	0	56	0	0	155	0	0	0	0	0	0	0	2	0	0	0	3	15	0	0	18	0	0	1	0	0	0	0	8	0	0	3	0	0	0	80	148	0	7	98	0	0
4	0	0	0	1	0	0	2	0	0	0	0	6	0	0	0	0	1198	0	0	299	0	1	0	0	0	0	0	794	0	0	0	0	0	4	0	1	0	0	39	0	0	0	3	45	31	1	0	0	0
0	30	0	0	0	0	58	0	0	0	0	0	0	0	0	0	0	1115	0	0	0	0	0	0	5	0	0	0	0	0	0	0	0	0	0	0	0	0	0	0	0	0	0	0	0	0	0	27	0	0
0	1691	2	2	0	2	0	0	0	3	2019	16	2	3	0	1	8	0	0	6	1	0	0	0	0	4	0	0	0	0	0	7	0	0	0	69	14	0	1	2	0	0	0	3	301	0	0	0	0	0
0	5	0	0	1	8	70	521	8	5	0	9	14	0	0	0	0	0	0	0	13	0	0	0	0	0	0	0	1	0	0	3	0	0	0	0	5	0	8	0	0	0	0	109	115	66	57	59	0	0
32	0	0	0	0	0	0	0	0	0	0	0	0	0	0	0	287	0	0	0	326	0	37	0	0	15	0	0	6510	0	10	1	0	0	0	0	0	0	0	148	0	0	0	2032	0	0	0	1	0	0
0	8	0	0	0	0	85	0	0	0	0	0	0	0	0	0	0	0	0	0	0	0	0	0	0	0	0	0	0	0	0	0	0	0	0	0	0	0	0	0	0	0	0	0	1066	0	0	0	0	0
0	1	25	0	10	0	0	89	0	0	0	444	4	0	0	0	0	0	0	0	3	0	5	0	0	0	0	0	23	0	0	0	0	0	0	0	0	0	0	0	0	0	0	763	1463	0	75	0	0	0
0	721	0	0	4	0	34	0	0	0	0	0	159	2	0	0	0	0	0	0	16	0	448	0	1	1	0	0	0	0	0	6	0	0	0	0	0	0	0	0	0	0	0	0	0	0	0	4	73	0
0	0	0	0	3	0	34	7	0	9	0	0	0	0	0	0	289	65	0	0	388	0	0	0	0	1	0	0	5	9	0	0	0	0	0	0	0	0	11	89	0	0	0	2	19	52	13	8	31	0
0	1	0	0	0	0	0	0	0	0	0	0	0	1	0	0	0	0	1	0	0	0	0	0	0	0	0	0	0	0	0	0	0	0	0	0	0	0	0	0	0	0	0	13	0	0	0	0	0	0
0	0	0	0	0	0	0	0	10	0	0	0	0	0	0	0	2	0	0	0	0	0	0	0	0	0	0	0	0	3	0	1	0	0	0	0	0	0	0	5	0	0	4054	0	13	0	0	0	0	1
0	82	0	0	0	0	93	0	0	0	0	0	0	0	0	0	0	0	0	0	0	0	0	0	0	0	0	0	0	0	0	0	0	0	0	0	1757	0	0	0	0	0	0	0	0	0	0	0	0	0
0	90	0	0	0	0	0	0	0	0	0	0	0	0	0	0	0	1401	0	0	0	0	0	1	1	0	0	0	0	0	0	0	0	0	0	0	0	0	0	0	0	0	0	0	0	0	0	0	0	0
0	1	3	0	0	0	682	3717	0	0	3	18	508	0	0	0	0	0	0	0	9	0	0	0	0	0	0	0	2	0	0	0	0	0	0	27	13	0	0	0	0	0	0	6	147	0	0	0	0	0
0	9	0	0	22	0	1045	5442	3	0	6	4	1481	0	0	0	0	0	0	0	14	0	0	0	3	3	0	0	19	0	0	0	0	0	0	0	12	0	8	7	0	0	0	1	1296	0	1	0	0	0
0	1415	15	0	0	0	204	0	0	0	83	0	148	5	0	0	0	0	0	0	0	0	565	0	0	0	0	0	24	0	0	0	0	0	0	0	0	0	0	0	0	0	0	86	0	0	20	0	0	0
0	2	0	0	0	0	572	9	0	0	0	0	0	0	0	0	0	0	0	0	0	0	0	0	0	0	0	0	0	0	0	0	0	0	0	0	38	0	0	0	0	0	0	0	2149	0	16	0	5	0
3	37	0	0	0	0	0	0	0	0	0	0	2494	0	0	0	5	0	0	0	22	0	1	0	0	0	0	0	576	0	0	0	0	0	0	13	0	0	0	0	0	0	0	917	445	0	266	0	0	0
0	0	0	0	0	0	0	0	0	0	0	0	0	0	0	0	0	0	0	0	0	0	0	0	0	0	0	0	0	0	0	0	0	0	0	0	1887	0	0	0	0	0	0	0	0	0	0	0	0	0
0	1303	0	0	1	0	53	0	0	0	12	0	4	0	0	0	0	0	0	0	12	0	0	0	1	0	0	0	0	0	0	0	0	1	0	0	0	0	0	0	0	0	0	0	17	0	0	0	0	0
0	0	2	0	0	0	10	6	0	0	0	5	3	0	0	0	0	3254	0	0	3	0	0	0	0	0	0	0	533	0	0	0	0	3	13	0	0	0	0	1	0	0	0	1240	120	0	68	0	0	0
209	0	0	0	0	0	0	0	0	0	0	0	1	0	0	0	0	0	0	0	717	0	386	0	0	0	0	0	0	0	1051	0	6	0	0	0	0	0	0	0	0	0	0	2721	1	0	0	0	0	0
0	0	0	0	0	0	0	0	0	0	0	0	0	0	0	0	48	0	0	0	9	0	0	0	0	0	0	0	579	0	0	338	0	0	0	0	0	0	0	3	0	0	0	2144	1	1	0	0	0	0
273	0	0	0	381	0	0	0	0	0	0	2	0	0	0	0	42	0	0	0	45	0	653	0	0	0	0	0	0	0	0	0	4	0	0	0	0	0	0	0	0	0	0	1	0	0	0	0	0	0
0	0	0	0	0	0	0	0	0	0	0	0	0	1	0	0	0	0	0	0	3	0	18146	0	0	0	0	0	0	0	42	56	40063	0	0	0	0	0	0	5	0	0	0	14	0	0	0	0	0	0
0	1304	0	0	0	0	62	0	2	0	0	0	7	0	0	0	1	0	0	0	0	0	1	0	0	0	0	0	0	0	1	0	0	0	0	2	0	0	59	0	0	0	0	324	0	0	121	0	0	0
0	0	0	0	0	0	0	0	0	0	0	0	0	0	0	0	0	0	0	0	0	0	0	0	0	0	0	0	0	0	0	0	0	0	0	0	0	0	0	0	0	0	3844	0	8	0	527	0	0	0
0	10	0	0	0	75	0	2	0	1	566	3	1733	1	0	8	0	0	0	1	0	0	0	0	0	0	0	0	3	0	0	10	3641	0	0	5	0	0	2	1	0	0	0	1430	618	0	177	0	0	0
0	83	0	8	0	0	26	0	0	294	1018	0	0	0	0	0	0	0	0	0	241	0	22	0	0	0	0	0	0	0	0	1	0	0	0	14	9	0	0	0	0	0	0	0	0	0	0	0	0	0
0	0	0	0	0	2	51	0	0	0	13	2	0	0	0	0	0	4742	0	0	0	0	0	0	0	0	8	0	12	0	0	0	0	569	0	0	70	0	0	0	0	0	0	44	254	0	65	0	0	0
0	3	0	0	0	0	0	0	0	0	0	0	0	0	0	0	0	211	0	0	0	0	0	0	1	1	0	0	0	0	0	0	0	0	0	0	0	0	0	0	0	0	58	98	19	93	95	41	27	49
0	60	22	2	16	0	20	0	0	722	490	0	0	0	0	0	0	0	0	0	244	0	51	5	0	0	0	0	0	2	0	0	0	0	0	14	0	0	0	0	0	0	0	0	0	0	0	0	0	0
0	67	0	0	0	0	0	0	0	0	0	0	0	0	0	0	0	0	0	0	1	0	0	0	0	0	0	0	2	0	0	0	0	0	0	0	0	0	0	0	0	0	0	1308	0	0	0	0	0	0
8	45	1	0	2	0	40	847	0	11	0	54	0	0	0	0	0	0	0	0	0	0	0	0	0	0	0	0	0	0	0	0	0	0	0	0	1	0	0	0	23	0	0	18	312	0	0	0	0	0
0	3	1	0	0	0	347	2219	0	0	0	5	129	0	0	0	0	0	0	0	7	0	0	0	0	4	0	0	1	0	0	0	1	0	0	13	2	0	0	0	0	0	0	1	36	0	0	0	0	0
1	264	0	0	7	0	42	0	0	0	2	0	1311	0	0	0	0	0	0	0	7	0	88	0	0	0	0	0	0	0	0	8	0	0	0	0	0	0	0	0	0	0	0	907	0	0	9	0	0	0
0	0	0	0	0	0	0	0	0	0	0	0	816	0	0	0	406	0	0	0	490	0	669	0	0	0	0	0	791	0	17	0	0	0	0	0	0	0	0	234	0	0	0	1126	0	0	0	0	0	0
0	0	0	0	0	0	0	0	0	0	0	0	10547	0	0	0	0	0	0	0	0	0	756	0	0	1	444	0	1445	0	690	2754	0	0	0	0	0	0	0	0	0	0	0	2519	151	0	0	0	0	0
0	77	10	0	2	0	0	291	0	387	0	5	1	11	0	0	0	0	0	0	5	0	0	0	8	56	0	0	104	0	0	0	9	0	0	0	10	0	0	29	0	0	0	14	53	0	7	0	0	0
0	21	36	3	0	0	0	3388	0	16	4	0	0	22	0	0	0	0	0	0	0	0	35	109	0	0	0	0	0	14	0	15	0	0	0	0	968	0	0	0	0	0	0	0	0	0	0	0	0	0
0	0	0	0	0	0	0	0	0	0	0	0	0	1	0	0	0	0	0	0	0	0	0	0	0	0	0	0	0	0	0	0	0	1	0	0	0	0	0	0	0	0	0	5	18240	0	0	0	0	0
0	715	0	1	0	0	0	0	0	0	2659	3	338	0	0	0	0	0	0	0	0	0	0	0	0	0	0	0	0	0	2	0	0	0	0	48	11	0	0	0	0	0	0	1137	715	0	222	0	0	0
0	42	4	0	0	0	0	0	22	0	2	28	5	0	0	0	0	0	0	0	1	0	0	0	0	98	0	0	200	0	0	0	2	0	0	0	77	0	0	77	0	0	0	5	6999	0	0	0	0	0
0	1	0	0	0	0	0	0	0	0	0	4	1	0	0	0	388	0	0	0	490	0	968	0	0	0	0	0	1	0	59	0	0	0	0	453	0	0	116	91	89	0	0	802	9	0	0	0	0	0
0	64	0	11	0	0	0	0	0	0	0	0	0	0	0	0	0	0	0	0	0	0	1237	1	1	0	0	0	0	0	0	46	0	0	0	0	0	0	0	0	0	0	0	0	0	0	0	97	26	0
0	5	0	0	0	0	70	0	0	0	0	0	0	0	0	0	0	1783	0	0	0	0	0	0	11	0	0	0	0	0	0	0	0	0	0	0	0	0	0	0	0	0	0	0	0	0	0	0	0	0
0	0	3	0	0	0	2	0	0	0	0	0	0	0	0	3	7	0	0	0	4	0	0	0	0	0	0	0	0	0	0	0	0	0	0	0	249	0	0	0	0	0	0	110	0	0	187	0	0	0
49	5556	1	0	0	0	0	0	0	0	0	0	38	172	0	0	0	0	0	537	0	0	0	0	0	0	0	0	0	0	0	0	0	0	0	0	111	0	0	0	0	0	0	0	1036	0	4	0	0	0
0	1159	0	0	0	0	368	0	0	0	2	0	1	0	0	0	0	0	0	1	0	0	5	0	0	0	0	0	236	0	0	0	1	1	1	0	0	0	0	0	0	0	0	15	18	0	19	0	0	0
3	472	0	0	0	0	0	0	0	0	0	0	80	0	0	0	0	0	0	0	7	0	0	0	0	0	0	0	370	0	0	0	0	0	0	3	0	0	0	0	0	0	0	266	0	0	66	0	5	0
0	46	0	0	0	0	0	0	0	0	0	0	0	0	0	0	0	365	0	0	0	0	0	0	0	0	0	0	0	0	0	0	0	0	0	0	0	0	0	0	0	0	0	0	0	0	0	0	0	0
2	1546	0	0	6	0	94	0	0	0	57	0	95	0	0	0	0	0	0	0	0	0	5	0	0	0	0	0	0	0	0	0	0	0	0	0	0	0	3	10	0	0	0	526	3	0	145	0	0	0
0	36	0	0	0	0	0	0	0	0	0	0	0	0	0	0	0	478	0	0	0	0	0	0	0	0	0	0	0	0	0	0	0	0	0	0	0	0	0	0	0	0	0	0	0	0	0	0	0	0
0	1	0	0	0	0	0	0	39	0	0	735	0	0	0	0	0	0	64	0	0	0	0	0	0	0	0	0	0	1	72	0	0	0	0	0	1	0	0	0	0	0	0	0	0	0	0	41	0	0
0	87	0	0	0	0	4	0	0	0	0	0	0	0	0	0	0	1613	0	0	0	0	0	0	4	0	0	0	0	0	0	0	0	1	0	0	0	0	0	0	0	0	0	0	0	0	0	0	0	0
0	0	0	0	0	0	0	1	0	0	0	0	0	0	0	0	4	0	0	0	255	0	1407	0	0	0	0	0	51	0	295	0	0	0	0	1288	0	0	0	0	0	0	0	2	2	0	0	0	0	0
0	0	0	0	0	0	0	0	0	0	0	0	0	0	0	0	0	1221	0	0	0	0	0	0	501	0	0	0	0	689	0	0	0	0	1	0	1	0	0	0	0	0	71	25	53	54	0	17	79	50
0	0	0	0	0	0	30	0	0	0	0	0	210	0	0	0	814	0	0	0	786	0	309	0	0	245	0	0	5242	0	14	1	0	0	0	0	0	0	0	184	0	0	0	2518	0	0	0	4	0	0
0	3822	0	0	0	0	0	0	0	0	0	0	0	41	0	0	0	0	0	221	0	0	4	0	0	0	0	0	0	0	0	15	0	0	0	1	0	0	0	0	0	0	0	0	0	0	1	0	0	0
0	1	0	0	0	0	85	29	21	57	65	0	0	0	0	0	0	872	0	0	0	0	0	1	0	1	0	0	0	0	0	0	0	0	0	0	0	0	0	0	0	0	49	13	39	70	27	83	17	98
0	62	0	0	0	0	58	0	0	0	0	0	0	0	0	0	0	1458	0	0	0	0	0	0	3	0	0	0	0	0	0	0	0	0	0	0	0	0	0	0	0	0	0	0	0	0	0	0	0	0
0	0	0	0	0	0	206	0	0	0	0	0	0	0	0	0	0	1217	0	0	0	0	0	0	0	0	0	0	606	0	0	4	0	0	9	10	16	0	0	3	0	0	0	158	39	0	22	0	0	0
0	2182	15	0	0	0	164	0	0	0	3	0	105	1	0	0	0	0	0	0	7	0	3	0	0	0	0	0	0	0	0	0	0	0	0	0	0	0	0	3	0	0	0	276	0	0	43	0	0	0
0	0	0	0	0	0	0	0	0	0	0	0	0	0	0	0	0	0	0	0	0	0	0	0	0	0	0	0	0	0	0	4	0	0	0	0	0	0	0	0	0	0	0	4726	0	0	145	0	0	0
0	342	0	0	0	0	108	0	0	0	0	0	246	0	0	0	0	0	0	0	0	0	0	0	0	0	0	0	13	0	0	0	1	0	0	0	0	0	0	1	0	0	0	758	11	0	375	0	0	0
0	0	0	0	383	0	8880	0	0	0	2	0	1034	0	0	0	0	0	0	0	326	0	6	0	0	0	0	0	1	0	0	0	0	0	0	38	10	0	0	31	0	0	0	11399	2	0	1	0	0	0
0	3	0	0	2	8	83	0	3	0	0	0	0	0	0	0	0	0	0	0	0	0	0	0	0	0	0	0	0	0	0	1	0	0	0	0	0	0	0	0	0	0	223	654	0	4	112	94	0	0
0	93	0	0	0	0	25	0	0	0	0	0	0	0	0	0	44	1	0	0	21	0	0	0	0	0	0	0	665	0	0	0	0	0	1	0	0	0	0	11	0	0	0	494	0	0	0	0	0	0
2	51	0	0	0	0	3	0	0	0	3	0	1048	0	0	0	12	0	0	0	31	0	66	0	0	0	0	0	192	0	0	0	0	0	0	1	0	0	0	0	0	0	0	1235	0	0	16	0	0	0
0	72	0	0	0	0	56	0	0	0	0	0	0	0	0	0	0	0	0	0	0	0	0	0	0	0	0	0	0	0	0	0	0	0	0	0	1090	0	0	0	0	0	0	80	8	99	81	77	23	95
0	84	0	0	0	0	55	0	0	0	0	0	0	0	0	0	0	0	0	11	0	0	0	0	0	0	0	0	0	9	0	0	0	0	0	0	0	0	0	4	0	0	1808	0	19	0	0	0	0	0
0	0	0	0	0	0	47	0	0	0	0	0	0	0	0	0	0	0	0	0	0	0	1	0	1	0	0	0	0	0	0	143	128	0	0	0	0	0	0	0	0	0	1897	4080	3	0	1956	0	0	0
9	0	0	0	0	0	1	0	0	0	0	0	0	0	0	0	28	0	0	0	335	0	4205	1	0	0	0	0	5818	0	1143	18	0	0	0	0	0	0	0	0	0	0	0	1813	7	0	0	0	0	0
2	0	0	0	0	0	0	0	0	0	0	0	1120	0	0	0	6	0	0	0	17	0	1	0	0	0	0	0	331	0	0	0	0	0	0	8	0	0	0	0	0	0	0	1251	1	0	615	0	0	0
1	123	0	0	0	0	7	114	0	7	0	125	0	19	0	0	0	0	0	16	1	0	0	0	0	63	0	0	73	9	0	0	3	0	0	0	197	15	0	21	0	0	0	3	0	0	1032	0	0	0
9	0	0	0	0	0	0	0	0	0	0	0	0	0	0	0	357	0	0	0	417	0	26	0	0	0	0	0	6787	0	20	2	0	0	0	0	0	0	0	129	0	0	0	3643	0	0	0	0	0	0
0	0	0	0	0	0	0	0	0	0	0	3337	0	48	0	0	0	0	0	0	0	0	0	6	0	0	0	0	0	0	0	0	0	0	0	0	0	0	0	0	0	0	0	0	0	0	0	0	0	0
0	13	30	0	0	0	0	0	0	105	504	0	0	0	0	0	0	0	0	0	0	0	46	0	0	1	0	0	19	13	0	0	0	0	0	0	0	0	0	0	0	0	0	0	0	0	0	0	0	0
0	2	0	0	0	0	47	0	0	0	0	0	0	0	0	0	0	0	0	0	0	0	0	0	0	0	0	0	0	0	0	0	0	0	0	0	0	0	0	0	0	0	1103	0	3	0	0	63	0	0
0	1748	0	0	0	0	0	0	0	0	0	0	0	0	0	0	0	0	0	0	0	0	0	0	102	0	0	0	0	915	0	24	0	1	1	0	0	0	0	0	0	0	0	0	1	0	0	0	0	0
2	10761	0	0	0	0	0	1	0	1	15313	1	6	1	0	0	25	0	0	0	4	0	0	0	0	0	0	0	1	0	3	0	4	0	0	35	83	0	1	0	0	0	0	86	600	0	93	0	0	0
0	267	90	0	0	0	0	214	0	71	0	672	9	0	0	0	0	0	0	0	61	0	0	0	0	0	0	0	24	0	0	0	0	0	0	1	1	0	0	0	0	0	0	39	25	0	11	0	0	0
0	574	0	0	0	0	0	0	0	0	1	0	0	1	0	0	2	0	0	0	2	0	2	0	0	0	0	0	1	0	0	0	0	0	0	0	0	0	0	0	0	0	0	1421	0	0	0	0	0	0
0	4	0	0	2	0	14	157	0	0	12	3	0	0	0	0	0	0	0	0	0	0	0	0	0	0	0	0	0	0	0	0	0	0	2	0	0	0	0	0	0	0	985	314	0	0	82	0	0	0
0	2282	0	0	0	0	142	2	0	0	366	0	505	3	0	0	0	0	0	0	0	0	2375	0	0	0	0	0	0	0	48	267	0	0	0	4	0	0	0	0	0	0	0	0	8	0	0	0	0	0
0	29	0	0	0	0	0	0	45	0	0	2	0	0	0	0	0	0	0	0	0	0	0	0	0	119	0	0	141	0	0	0	4	0	0	0	47	0	0	82	2	0	0	0	10432	0	0	0	0	0
3	0	0	0	0	0	72	1347	0	176	127	0	0	0	0	0	35	0	0	0	114	0	0	0	0	0	0	0	0	0	0	0	0	0	1	0	0	0	48	0	0	0	0	0	18	0	5	0	71	0
120	2613	80	0	0	0	3096	3135	0	115	3	0	73	0	0	0	159	0	0	0	258	0	0	0	0	53	0	0	51	3	0	0	15	0	0	42	7	0	209	119	0	0	0	147	1023	0	4	0	0	0
2	521	12	0	7	0	161	789	0	68	0	0	465	0	0	0	0	0	0	0	0	0	0	0	0	0	0	0	4	0	0	0	0	0	0	1	0	2	0	1	0	0	0	245	172	0	19	0	0	0
0	1640	0	0	7	0	0	4	0	0	2823	3	0	0	0	0	6	0	0	0	0	0	0	0	0	0	0	0	0	0	18	0	0	0	0	1	6	0	9	0	0	0	0	480	2	0	173	0	0	0
0	3510	0	0	0	6	0	111	2	0	5364	0	1171	3	0	0	0	0	0	0	286	0	0	0	0	0	0	0	6	1	0	108	0	0	0	7	156	0	0	0	0	0	0	469	268	0	21	0	0	0
0	0	0	0	0	0	0	0	0	0	0	0	0	1	0	0	21	0	0	0	168	0	1629	0	0	0	0	0	6848	0	78	0	0	0	0	0	0	0	0	7	0	0	0	4252	3	0	0	0	0	0
0	20	0	0	0	0	28	0	0	0	0	0	0	0	0	0	0	0	0	0	0	0	0	0	0	0	0	0	0	0	0	0	1	1	1	0	1727	0	0	0	0	0	0	0	0	0	0	0	0	0
0	76	0	0	0	0	0	0	0	0	17	1	1	0	0	0	0	0	0	0	4	0	0	0	0	2	0	0	4	0	0	0	0	0	0	0	408	0	0	6	0	0	0	8	961	0	0	0	0	0
0	0	0	0	0	0	0	0	0	0	0	0	0	0	0	0	0	4097	0	0	0	0	0	0	74	0	0	0	0	0	0	0	0	0	0	0	0	0	0	0	0	0	0	0	0	0	0	0	0	0
0	656	0	0	0	0	176	0	0	0	0	0	1	1	0	0	0	0	0	0	1	0	0	0	0	0	0	0	0	0	0	0	0	0	0	1	0	0	0	14	0	0	0	435	0	0	0	4	0	0
0	526	0	0	0	0	0	519	0	0	0	0	0	51	0	0	0	0	0	0	547	0	346	0	0	0	0	0	0	0	0	0	1	0	5	0	0	0	0	0	0	0	0	37	0	0	44	0	0	0
0	3	0	0	0	0	0	0	0	0	0	0	0	0	0	0	0	1083	0	0	0	0	0	0	1	1	0	0	0	0	0	0	0	0	0	0	0	0	0	0	0	0	3	70	62	22	10	73	59	54
3	180	0	0	0	2	28	0	9	0	5	0	198	0	0	0	0	0	0	0	38	0	15	0	0	0	0	0	348	0	0	0	0	0	0	3	0	0	0	5	1	0	0	199	30	91	12	37	0	0
0	1	0	0	0	0	868	5508	0	0	6	34	945	0	0	0	0	0	0	0	5	0	0	0	0	13	0	0	9	1	0	21	0	0	0	15	62	0	5	0	0	0	0	12	474	0	0	0	0	0
95	0	0	0	0	0	0	0	0	0	0	0	0	0	0	0	0	0	0	0	97	0	175	0	0	0	0	0	0	0	93	19	0	0	0	0	0	0	0	0	0	0	0	7179	1	0	0	0	0	0
0	7	0	0	0	0	0	0	0	0	0	0	41	0	0	0	8	0	0	0	5	0	48	1	0	1	0	0	2	0	0	11	0	0	0	1	0	0	0	0	0	0	0	483	0	0	851	0	0	0
0	1	0	0	0	0	10	17	0	0	0	1	0	3	0	0	2	0	1	49	0	0	0	27	0	0	0	0	0	0	0	3	0	0	4	0	13	0	0	0	0	0	0	15	0	0	1417	0	0	0
3	6377	27	0	0	0	757	0	0	0	24	0	507	0	0	0	0	0	0	1	0	0	446	96	0	0	0	0	69	0	0	41	0	0	0	0	0	0	0	0	0	0	0	217	0	0	166	0	0	0
0	60	0	0	0	0	0	13	0	0	3724	2	0	0	0	0	0	0	0	0	4	0	0	0	0	0	0	0	0	0	0	0	0	0	0	176	121	0	5	0	0	0	0	1002	1873	0	903	0	0	0
0	1972	0	9	0	0	0	0	0	0	4059	1	0	0	0	0	3	0	0	0	19	0	0	1	0	0	0	0	0	0	0	2	0	0	0	21	4	0	3	2	4	0	0	11	35	0	3	0	0	2
0	0	0	0	0	0	0	0	0	0	0	0	0	2	0	0	0	0	0	0	0	0	0	0	0	0	0	0	0	0	0	3	1	0	0	0	0	0	0	0	0	0	0	57	26711	0	0	0	0	0
0	534	2	0	31	0	69	0	0	0	9	0	99	2	0	0	0	0	0	0	0	0	86	0	0	0	0	0	335	0	0	6	0	0	0	0	0	0	0	0	0	0	0	41	177	0	2	94	36	0
3	13117	0	0	0	0	0	11	0	0	0	0	0	0	0	0	0	0	0	0	0	0	0	0	0	4	0	0	7	2	0	0	0	0	0	0	3	0	1	3	0	0	0	1	1974	4	83	0	0	0
0	26	0	0	0	63	0	34	1	1	8644	1	4324	0	0	0	0	0	0	0	29	0	0	1	0	6	0	0	13	0	0	388	2	0	0	27	1	0	0	2	0	0	0	644	817	0	36	2	0	0
1	124	0	0	0	0	0	0	135	0	0	827	0	4	0	0	0	0	58	0	0	0	0	26	0	31	0	0	0	27	0	0	1	1	0	0	1	45	0	0	0	74	0	0	0	0	0	0	0	0
0	77	10	0	1	0	0	2	64	7	48	36	7	13	0	0	0	0	0	1	1	0	0	0	2	33	0	0	124	0	0	0	0	0	0	0	24	0	20	32	0	0	0	3	8786	0	25	0	0	0
0	1584	0	0	0	0	0	44	0	0	0	14	29	0	0	0	0	0	0	0	6	0	319	2	0	0	0	0	0	0	0	0	0	0	0	2	3	0	1	0	0	0	0	0	78	0	0	0	0	0
0	390	0	0	0	0	0	0	0	0	0	0	0	0	0	0	0	0	0	0	0	0	2090	0	0	0	0	0	0	0	0	1	0	0	0	0	0	0	0	0	0	0	0	0	0	0	0	0	0	0
0	0	0	8	0	0	0	0	0	361	980	0	0	2	0	0	0	0	0	0	123	0	8	6	0	0	0	0	0	13	2	2	0	0	0	0	245	0	0	0	0	0	0	5	0	0	0	0	0	0
0	11443	0	0	0	0	1	0	11	8	3	3	0	3	0	0	0	0	0	1	0	0	0	0	0	3	0	0	0	0	0	0	0	0	0	0	3	1	3	0	0	0	0	1	2846	0	181	0	0	0
0	0	0	0	0	0	55	0	0	0	0	0	0	0	0	0	0	0	0	0	0	0	0	0	0	0	0	0	1	0	0	1	0	0	0	0	0	0	0	0	0	0	0	0	8843	0	0	0	0	0
0	0	0	0	0	0	52	0	0	0	0	0	0	0	0	0	0	0	0	0	0	0	0	0	0	0	0	0	32	0	0	206	0	0	0	0	0	0	0	0	0	0	0	8816	0	0	0	0	0	0
0	73	0	0	0	0	67	0	0	0	0	0	0	0	0	0	0	0	0	0	0	0	0	0	0	0	0	0	0	0	0	1	0	0	0	0	1501	0	0	0	0	0	0	0	0	0	0	0	0	0
0	0	0	0	0	0	99	0	1	0	0	0	0	0	0	0	4	0	0	0	0	0	0	0	0	0	0	0	0	0	0	0	0	0	0	0	0	0	0	0	0	0	1806	0	280	0	0	0	0	0
0	1879	94	0	0	0	571	0	0	0	349	0	164	317	0	0	0	0	0	0	0	0	415	295	0	0	0	0	9	0	0	88	0	0	0	0	0	0	20	0	0	0	0	56	1	0	7	0	0	0
0	34	0	0	0	0	1	28	0	0	0	10	2	3	0	0	0	0	0	1	1	0	0	0	0	2	0	0	6	0	0	0	1	0	0	0	15	0	0	1	0	0	0	8	6920	0	19	0	0	0
0	0	0	0	0	0	4	0	0	0	0	0	0	0	0	0	0	0	0	0	0	0	0	4	3	0	0	0	0	0	0	0	0	0	0	0	3	0	0	0	0	0	0	3477	0	0	3590	0	0	0
0	26	0	0	0	10	0	13	1	0	3593	0	467	0	0	0	0	0	0	0	48	0	0	0	0	0	0	0	1	0	0	93	0	0	0	4	0	0	0	0	0	0	0	216	214	0	32	0	0	0
0	88	5	0	0	37	0	0	0	0	18	6	13	7	0	71	0	0	0	3	0	0	0	0	0	76	0	2	130	5	0	0	927	0	0	0	321	4	6	61	0	0	0	22	2266	0	306	0	0	0
0	0	0	0	0	0	72	0	0	0	0	0	0	0	0	0	0	0	0	0	0	0	0	0	0	0	0	0	0	0	0	0	0	0	0	0	2432	0	0	0	0	0	0	0	0	0	0	0	0	0
0	1273	0	0	0	0	22	0	0	0	12	0	110	0	0	0	0	0	0	0	0	0	4	0	0	0	0	0	0	0	4	0	1	0	1	8	0	0	14	0	0	0	0	259	0	0	112	0	0	0
0	1823	12	0	0	0	0	0	0	0	0	0	25	0	0	0	0	0	0	0	0	0	2	0	0	0	0	0	738	0	0	0	0	0	0	0	0	0	54	0	0	0	0	132	0	0	89	0	0	0
0	11	0	0	0	0	0	0	0	0	0	0	125	0	0	0	0	0	0	0	0	0	0	1	0	1	0	0	951	0	0	0	0	0	0	0	0	0	0	0	0	0	0	260	0	0	130	0	0	0
0	0	7	1	0	0	0	909	0	194	0	0	0	0	0	0	0	0	0	0	11	0	7	12	0	0	0	0	0	8	0	3	0	0	0	0	798	0	0	0	0	0	0	0	0	0	0	0	0	0
0	0	0	0	0	0	28	0	0	0	0	0	0	0	0	0	0	0	0	0	0	0	0	0	0	0	0	0	0	0	0	9	0	0	0	0	0	0	0	0	0	0	0	0	590	0	149	1	11394	0
0	70	0	3	0	0	0	352	0	0	6	0	0	0	0	0	0	0	0	0	0	0	86	0	0	0	0	0	0	0	0	0	0	0	2	0	0	0	0	0	0	0	0	5	10	0	0	15	0	0
0	1779	0	0	0	0	0	360	0	0	0	7	0	385	0	0	0	0	0	3	0	0	0	168	0	0	0	0	0	0	0	0	4	0	0	0	50	0	0	0	0	0	0	0	0	0	15	0	0	0
0	0	0	0	0	0	16	0	0	0	0	0	0	0	0	0	1	0	0	0	0	0	0	1	0	0	0	0	0	0	0	0	0	0	0	0	0	0	0	0	0	0	0	1032	0	0	251	68	0	0
0	0	1	0	0	0	4	0	39	0	0	2	0	0	0	0	1	0	0	5	13	0	0	0	0	0	0	0	0	0	0	0	165	0	0	0	3	0	5	0	11	0	0	37	1582	0	76	0	0	0
0	39	174	0	0	0	20	0	0	0	0	0	0	468	0	0	0	0	0	0	0	0	3	260	0	0	0	0	0	0	0	1435	0	0	0	0	203	0	0	0	0	0	0	0	1	0	2	0	0	0
0	199	66	0	0	0	3	1	0	476	1331	151	3	0	0	0	0	0	0	0	83	0	18	0	0	0	0	0	59	0	0	0	0	0	0	13	0	0	14	36	0	0	0	33	204	0	7	0	0	0
0	3	0	0	0	0	0	0	0	0	0	0	0	0	0	0	0	1351	0	0	0	0	0	0	0	0	0	0	0	0	0	0	0	0	0	0	0	0	0	0	0	0	67	3	91	22	10	69	42	60
0	3344	76	252	48	0	617	29389	0	4664	335	1	299	0	0	0	2135	0	0	1598	3584	0	0	32	0	0	0	0	38	32	0	0	0	0	0	352	17	0	0	20	0	0	0	777	265	0	3354	0	0	0
2	187	0	0	9	0	0	14	0	0	4579	7	0	0	0	0	3	0	0	0	3	0	0	0	0	0	0	0	0	0	1	4	0	0	0	0	186	0	5	0	0	0	0	216	659	0	73	0	0	0
0	1194	0	8	0	0	0	0	0	0	7263	0	1	0	0	0	10	0	0	3	60	0	0	0	0	2	0	0	3	0	0	0	2	0	0	32	8	0	57	1	5	0	0	8	22	0	9	0	0	0
0	0	0	9	0	0	0	0	0	0	0	0	0	0	0	0	12	0	0	0	0	0	2989	0	0	0	0	0	0	0	0	54	0	0	0	0	0	0	0	0	0	0	0	19	0	0	0	0	0	0
0	0	0	0	0	0	0	0	0	0	0	0	0	0	0	0	0	0	0	0	0	0	0	0	0	0	0	0	0	0	0	0	0	0	0	0	5614	0	0	0	0	0	0	0	0	0	0	0	0	0
77	4522	0	0	0	0	0	0	0	0	0	0	0	4541	0	0	0	0	0	0	0	0	0	0	0	0	0	0	0	0	0	1099	0	0	0	0	0	0	0	0	0	0	0	0	0	0	0	0	0	0
1	0	0	4	0	0	37	81	90	31	28	319	0	77	580	0	0	0	198	15	0	0	0	32	0	16	0	0	0	0	0	1	0	3	0	0	46	15	0	0	0	44	77	2	97	84	54	8	37	16
0	3	0	0	0	0	0	0	0	0	0	0	0	0	0	0	0	0	0	0	0	0	0	0	0	0	0	0	0	0	0	0	0	0	0	0	1157	0	0	0	0	0	6	63	99	59	70	15	28	35
83	4205	0	0	0	0	0	0	0	0	0	0	0	66	0	0	0	0	0	503	0	0	0	0	0	0	0	0	0	0	0	0	0	0	0	0	0	0	0	0	0	0	0	1292	0	0	0	0	0	0
0	3716	0	0	0	0	0	0	0	0	0	0	23	0	0	0	0	0	0	0	0	0	14	0	0	0	0	0	66	0	0	6	0	0	0	0	0	0	1	0	0	0	0	230	343	0	168	0	0	0
2	17	1	0	0	20	0	0	12	0	0	2	2	4	0	49	0	0	0	0	0	0	0	0	4	13	0	0	42	4	0	0	1487	0	0	0	10	4	2	14	0	0	0	1	1467	0	165	0	0	0
0	2225	0	0	0	0	0	0	0	0	0	0	0	0	0	0	0	0	0	0	0	0	21	0	0	0	0	0	185	0	0	0	0	0	0	0	0	0	0	0	0	0	0	81	0	0	0	0	0	0
0	100	0	0	0	0	75	0	0	0	0	0	0	0	0	0	0	1203	0	0	0	0	0	0	0	0	0	0	0	0	0	0	0	0	0	0	0	0	0	0	0	0	0	0	0	0	0	7	0	0
0	1464	0	0	0	0	0	3	0	0	3805	0	793	0	0	0	0	0	0	0	50	0	0	0	0	0	0	0	0	0	0	84	0	0	0	3	2	0	0	0	0	0	0	211	191	0	16	0	0	0
0	0	0	0	3	0	39	9	0	0	6	7	0	0	0	0	0	0	0	0	0	0	0	0	0	0	0	0	0	0	0	0	0	0	0	0	0	0	0	0	0	0	1098	491	0	0	136	0	0	0
9	0	0	0	8	0	123	652	0	288	0	15	0	0	0	0	45	0	0	0	94	0	0	0	0	0	0	0	0	0	0	0	0	0	0	0	3	0	91	0	0	0	0	6	166	0	27	0	4	0
0	38	66	0	0	1	23	0	1	0	0	0	0	191	0	0	0	0	0	0	0	0	43	0	0	0	0	0	0	0	0	0	0	0	0	0	650	0	0	0	0	0	0	44	0	0	73	29	0	0
0	0	0	0	0	0	51	0	0	0	0	0	0	179	596	0	0	0	4	28	0	0	0	528	0	0	0	0	0	1	0	0	0	3	0	0	0	0	0	7	0	0	0	0	0	0	0	0	0	0
0	430	0	0	2	0	64	0	0	0	32	0	147	0	0	0	17	0	0	0	17	0	2	0	0	0	0	0	1120	0	0	0	0	0	0	0	0	0	0	71	0	0	0	170	42	0	9	0	0	0
0	0	0	0	0	0	0	0	0	0	0	0	0	0	0	0	0	0	0	0	0	0	0	0	0	0	0	0	20	0	68	6018	0	2	0	0	0	0	0	0	0	0	0	12805	5	0	0	31	0	0
3	5	116	0	0	9	21	0	2	0	0	0	0	0	0	0	1	0	0	0	28	0	0	0	0	0	0	0	2	0	0	30	0	0	0	1	11	0	0	0	0	0	0	33	610	51	170	37	1	1
0	921	0	0	0	0	515	0	0	0	0	0	66	1	0	0	0	0	0	0	1	0	0	0	0	0	0	0	0	0	0	0	0	0	0	0	0	0	0	0	0	0	0	75	0	0	0	0	0	0
0	41	0	0	0	10	0	0	5	0	0	0	0	0	0	0	0	309	0	0	0	0	0	0	0	0	0	0	0	0	0	0	0	0	0	0	0	0	0	0	0	0	0	0	0	0	0	57	1	1
0	0	1	1	904	0	6606	0	2	0	2	0	348	0	0	0	1334	0	0	2	1364	0	97	0	0	1	0	0	0	0	0	1	0	0	0	94	16	0	26	0	0	0	0	10670	4	0	1	0	0	0
0	3	0	0	0	0	93	0	0	0	0	0	0	165	34	0	0	0	88	0	0	0	0	1	0	0	0	0	0	14	0	0	0	0	0	0	0	0	0	0	0	0	25	9	15	1	2	63	100	37
0	0	0	0	0	0	285	0	0	0	0	0	0	0	0	0	0	0	0	0	0	0	5	463	12	0	0	0	0	0	0	0	0	0	0	0	0	0	0	0	0	0	0	3656	0	0	1090	0	0	0
0	9	0	0	0	29	0	0	0	0	6	0	1	0	0	17	0	0	0	2	0	0	0	0	0	3	0	0	24	0	0	0	557	0	0	0	3	0	0	2	0	0	0	4	1352	0	113	0	0	0
0	417	0	0	0	0	0	0	0	0	690	183	3713	0	0	0	0	0	0	0	2	0	0	0	0	0	0	0	0	3	4	3	0	0	0	0	22474	0	0	0	0	0	0	2390	8906	0	37	0	0	0
5	0	1	0	0	0	8	7	0	42	0	0	0	0	0	0	26	0	0	0	837	0	791	0	0	22	0	0	68	0	0	0	1	0	0	2	0	0	0	0	10	0	0	0	144	0	1	0	0	0
2	17412	1	0	0	0	0	0	0	0	18	3	1	0	0	0	0	0	0	1	0	0	0	0	0	4	0	0	4	0	0	0	0	0	0	0	85	0	0	1	0	0	0	5	8291	0	231	0	0	0
0	8	0	0	3	0	0	0	0	0	1	0	374	0	0	0	3	0	0	0	57	0	3	0	0	0	0	0	395	0	0	1	0	0	0	0	0	0	0	8	0	0	0	488	105	0	224	0	0	0
0	75	425	2	3	0	47	38	0	0	0	19	0	0	0	0	0	27	0	0	83	0	0	1	0	1	0	0	16	0	0	0	0	0	0	0	2	0	0	0	130	0	0	100	7	0	3	0	0	0
0	0	0	0	35	0	0	0	0	0	0	0	0	0	0	0	0	0	0	0	12	0	0	0	0	0	0	0	0	0	0	0	0	1	0	0	0	0	0	0	0	0	1698	0	3	0	93	0	0	0
29	347	12	0	0	0	133	1288	0	34	1	3	68	0	0	0	40	0	0	0	294	0	0	0	0	0	0	0	2	0	0	0	0	0	0	14	1	0	29	0	42	0	0	367	1122	0	5	0	0	0
1	601	0	0	2	0	267	0	0	0	93	0	71	0	0	0	1	0	0	0	0	0	0	0	0	0	0	0	0	0	0	0	0	0	0	0	0	0	4	7	0	0	0	262	9	0	177	0	0	0
12	72	5	0	0	2	2	73	0	0	0	0	32	0	0	0	17	0	0	2	15	0	19	0	0	0	0	0	26	0	0	0	0	0	0	7	1	0	0	0	0	0	0	200	169	0	21	26	0	0
0	0	0	0	0	0	2746	5	0	0	18	17	12	0	1	0	0	252	0	3	0	0	1	0	0	0	0	0	14	0	0	0	0	0	0	1	0	0	0	0	0	0	0	0	0	0	0	0	7	0
0	1095	0	0	0	0	6	0	0	0	0	0	176	0	0	0	0	0	0	0	13	0	237	0	0	0	0	0	61	0	0	0	1	0	0	6	0	0	0	0	0	0	0	3	241	0	0	0	0	0
0	3	0	0	0	0	0	0	0	0	0	0	0	0	0	0	0	1414	0	0	0	0	0	0	0	0	0	0	0	0	0	0	0	0	0	0	0	0	0	0	0	0	0	0	0	0	0	0	0	0
585	1	0	4	326	0	0	0	0	0	1	3	0	0	0	0	472	0	0	0	0	0	135	0	0	0	0	0	0	0	212	0	1	0	0	0	1	0	0	0	0	0	0	8	0	0	0	0	0	0
0	0	0	0	0	0	39	0	17	0	0	0	0	0	0	0	0	0	0	0	0	0	0	0	0	0	0	0	0	0	0	14	0	0	0	0	0	0	0	0	0	0	7575	660	2	0	1988	0	0	0
54	0	0	0	0	0	0	0	0	0	0	0	0	0	0	0	403	0	0	0	365	0	222	0	0	0	0	0	3	0	35	12	0	0	0	424	0	0	0	0	0	0	0	2	0	0	0	0	0	0
0	547	0	0	0	0	0	0	0	0	0	0	1123	0	0	0	0	0	0	0	20	0	0	0	0	0	0	0	4	0	0	0	0	0	0	0	0	0	0	0	0	0	0	1548	1612	0	237	0	0	0
0	123	121	0	3	0	1265	9332	0	1169	90	1	252	0	0	0	1	0	0	0	3814	0	0	0	0	0	0	0	0	1	0	0	0	0	0	114	3	0	0	0	27	0	0	872	571	0	2004	0	0	0
0	31	0	0	0	0	46	0	0	0	0	0	0	0	0	0	0	0	0	1277	0	0	0	0	0	0	0	0	0	0	0	0	0	0	0	0	1	0	0	0	0	0	0	0	0	0	0	77	43	0
0	14	0	0	0	0	0	0	0	0	7	12	0	2	0	0	0	0	0	0	0	0	0	0	0	25	0	0	97	0	0	0	4	0	0	0	8	0	0	32	0	0	0	0	2043	0	0	0	0	0
44	0	12	0	0	0	2	0	0	0	0	0	0	0	0	0	25	0	0	65	144	0	0	0	1	1	0	0	0	8	0	0	0	0	0	0	0	0	0	34	10	0	0	8	1098	0	14	0	0	0
0	0	0	0	1	0	23	70	0	0	17	16	10	0	0	0	1	265	0	0	6	0	0	0	0	3	23	0	257	0	0	0	0	346	0	0	72	0	0	0	0	0	0	0	1198	0	104	2709	157	0
0	27	0	0	0	0	0	0	0	0	0	0	0	0	0	0	0	0	0	0	0	0	3039	0	0	0	0	0	0	0	0	58	0	0	0	0	0	0	0	0	0	0	0	6	0	0	0	0	0	0
0	4	0	0	0	0	0	0	0	0	0	0	0	0	0	0	0	1256	0	0	0	0	0	0	0	0	0	0	0	0	0	0	0	0	0	0	0	0	0	0	0	0	0	0	0	0	0	91	0	0
0	9	0	0	0	0	1	6	0	0	0	3	0	0	0	0	0	0	0	0	0	0	0	0	0	54	0	0	68	0	0	0	8	0	0	0	9	0	0	16	0	0	0	0	2364	0	51	0	0	0
0	1584	35	0	0	0	24	0	1	0	0	0	70	1	0	0	0	0	0	0	0	0	3	0	528	0	0	0	3	454	0	1	0	0	1	0	0	0	0	1	0	0	0	34	0	0	8	0	0	0
0	94	0	0	0	0	0	0	0	0	0	0	0	284	431	0	0	0	65	5	0	0	0	5	0	0	0	0	0	3	0	0	0	0	0	0	0	0	0	0	0	0	0	0	0	0	0	28	0	0
0	3	3	0	0	0	0	0	0	0	16	10	0	1	0	0	0	0	0	0	0	0	0	0	6	81	0	0	146	0	0	0	5	0	0	0	22	0	0	69	0	0	0	0	4219	0	2	0	0	0
0	2161	0	0	4	0	63	0	0	0	24	0	109	0	0	0	0	0	0	0	1	0	0	0	0	0	0	0	0	0	8	2	0	0	0	0	0	0	2	0	0	0	0	815	0	0	142	0	0	0
0	785	69	0	3	0	376	7376	0	141	1249	0	245	0	0	0	902	0	0	1	5493	0	0	0	0	0	0	0	13	0	0	0	0	0	0	101	1	0	0	0	0	0	0	186	225	0	144	0	0	0
0	50	0	0	0	0	7	0	0	0	0	0	0	274	526	0	0	0	106	3	0	0	0	89	0	0	0	0	0	12	0	0	0	3	0	0	22	0	0	0	0	0	0	0	0	0	0	0	0	0
0	1032	5	0	0	0	0	210	0	0	0	8	0	395	0	0	0	0	0	15	0	0	0	90	0	0	0	0	0	0	0	0	19	0	0	0	50	0	0	0	0	0	0	0	0	0	25	0	0	0
0	44	0	0	0	0	95	0	0	0	0	0	0	0	0	0	0	0	0	0	0	0	0	0	332	0	0	0	0	648	0	0	0	0	0	0	1627	0	0	0	0	0	0	0	0	0	0	0	0	0
0	0	0	6	0	0	0	0	0	49	947	0	0	3	0	0	0	0	0	0	19	0	14	22	0	0	0	0	0	12	0	9	0	0	0	0	777	0	0	0	0	0	0	0	0	0	0	0	0	0
0	23	32	0	0	0	189	416	0	21	0	252	12	0	0	0	0	0	0	0	0	0	11	0	0	0	0	0	55	0	0	0	0	1	1	1	0	0	2	0	0	0	0	39	51	0	16	0	0	0
0	104	4	0	0	0	0	4	84	0	5	13	2	0	0	0	0	0	0	0	0	0	0	0	15	546	0	0	861	0	0	0	47	0	0	0	63	11	0	232	0	0	0	30	0	0	5	0	0	0
8	2	85	0	56	0	237	992	0	194	1	5	1	0	0	0	0	0	0	0	97	0	0	0	0	2	0	0	3	0	0	0	0	0	0	0	4	0	179	0	20	0	0	57	2453	0	4	0	0	0
0	76	30	0	0	0	16	0	0	0	276	6488	39	0	0	0	0	0	0	0	35	0	67	0	0	0	0	0	21	0	0	0	0	0	0	7	0	0	5	4	0	0	0	107	123	0	35	0	0	0
0	2008	0	0	0	0	2	0	0	0	3543	0	413	0	0	0	0	0	0	0	0	0	16	0	0	0	0	0	0	0	0	923	0	0	0	0	0	0	0	0	0	0	0	0	140	0	0	0	0	0
13	45	11	0	0	0	0	1204	0	24	0	2	4	0	0	0	14	0	0	0	0	0	31	0	508	0	0	0	11	709	0	0	1	1	1	0	4	0	12	65	0	0	0	28	46	0	0	0	0	0
0	881	1	0	0	0	0	0	0	0	14	0	1660	0	0	0	0	0	0	0	0	0	0	0	0	0	0	0	0	0	0	2438	0	0	0	0	0	0	0	0	0	0	0	0	3187	0	24	0	0	0
0	0	0	0	0	0	7	2584	0	0	4	1062	0	0	0	0	5	3	0	0	22	0	0	0	0	0	0	0	0	0	0	0	0	1	0	0	0	0	0	0	0	0	0	0	0	0	0	0	0	0
0	75	10	0	0	0	0	0	0	140	420	3	0	8	0	0	0	0	0	3	4	0	0	0	12	62	0	0	131	4	0	0	12	0	0	0	21	0	0	39	10	0	0	41	197	0	7	66	0	0
0	1347	11	0	0	0	0	0	0	0	0	0	14	0	0	0	2	0	0	0	1	0	7	0	0	0	0	0	211	0	0	0	0	0	0	0	0	0	9	0	0	0	0	331	0	0	149	0	0	0
0	2450	0	0	0	0	0	0	0	0	158	0	169	226	0	0	0	0	0	0	0	0	67	0	1	0	0	0	0	0	0	189	0	0	0	0	0	0	0	0	0	0	0	0	23	0	209	0	0	0
4	0	0	0	0	0	0	0	0	0	0	0	938	0	0	1	1	0	0	0	9	0	0	0	0	0	0	0	445	0	0	0	0	0	0	18	0	0	6	0	0	0	0	1620	0	0	538	0	0	0
0	11790	0	0	0	0	0	0	0	0	5	0	0	0	0	0	0	0	0	0	0	0	0	0	0	0	0	0	0	0	0	0	0	0	0	0	3997	0	0	0	0	0	0	0	3616	0	157	0	0	0
0	1760	0	0	0	0	0	4	0	0	0	0	23	0	0	0	0	0	0	0	0	0	0	0	0	0	0	0	0	0	0	0	0	0	0	7	0	0	1	0	0	0	0	0	76	0	32	0	0	0
0	91	0	0	0	0	23	0	0	0	0	0	0	0	0	0	0	421	0	0	0	0	0	0	0	0	0	0	0	0	0	0	0	0	0	0	0	0	0	0	0	0	0	0	0	0	0	0	0	0
0	6	0	0	0	1	0	2	10	0	0	0	0	0	0	0	0	0	0	1	0	0	0	0	0	0	0	0	0	0	0	0	0	0	0	0	0	0	0	0	0	0	0	0	806	71	4	46	2	0
0	1190	38	0	0	0	172	0	0	0	5	0	17	0	0	0	0	0	0	0	8	0	8	0	0	0	0	0	7	0	0	0	0	0	0	0	0	0	3	3	0	0	0	82	0	0	9	0	0	0
0	1	0	0	0	0	0	0	0	0	0	0	0	0	0	0	0	2	0	0	0	0	0	0	0	0	0	0	0	0	0	0	0	0	0	0	1218	0	0	0	0	0	0	0	0	0	0	12	0	0
0	0	0	0	0	0	24	0	0	0	0	0	115	0	0	0	0	185	0	0	2106	0	0	0	0	0	0	0	0	0	0	0	0	0	1	0	0	0	5	0	0	0	0	4	45	0	86	0	0	0
0	1	0	0	2	0	27	248	0	80	0	9	0	0	0	0	219	0	0	0	1071	0	0	0	0	0	0	0	0	0	0	0	0	0	0	0	2	0	153	0	0	0	0	0	0	0	0	0	3	0
0	192	0	0	2	3	0	8	1	0	9727	1	1379	0	0	0	0	0	0	0	44	0	0	0	0	1	0	0	0	0	0	238	0	0	0	0	6	0	0	0	0	0	0	637	632	0	59	0	0	0
0	17	0	0	0	0	0	0	0	0	0	0	0	85	196	0	0	0	0	0	0	0	2	17	0	0	0	0	0	0	0	1	0	21	0	0	722	0	0	0	0	0	0	0	0	0	0	0	0	0
3	28	7	0	0	0	158	677	0	33	2	0	160	0	0	0	2	0	0	0	8	0	0	0	0	16	0	0	19	1	0	0	4	0	0	7	8	2	0	6	0	0	0	79	190	0	6	0	0	0
0	12	0	0	0	0	0	0	13	0	0	1	0	0	0	0	0	0	0	0	0	0	0	0	0	53	0	0	80	0	0	4	0	0	0	0	9	0	0	28	0	0	0	1	3525	0	0	0	0	0
0	0	0	0	0	0	77	0	0	0	0	0	0	0	0	0	0	0	0	0	0	0	0	0	0	0	0	0	1192	0	19	7131	0	0	0	0	0	0	0	0	0	0	0	1810	0	0	0	0	0	0
0	90	0	0	0	0	80	0	0	0	0	0	0	0	0	0	0	449	0	0	0	0	0	0	0	0	0	0	0	0	0	0	0	0	0	0	0	0	0	0	0	0	0	0	0	0	0	60	0	0
0	0	0	0	0	0	0	0	0	0	0	0	1	0	0	0	0	0	0	0	0	0	1	0	0	0	0	0	3	0	2	2	0	0	0	0	0	0	0	0	0	0	0	0	0	0	0	0	0	0
0	3	0	0	4	0	33	31	0	0	4	0	0	0	0	0	0	0	0	0	0	0	0	1	1	0	0	0	0	0	0	0	0	1	1	0	0	0	0	0	0	0	770	412	0	0	112	6	91	0
0	4	265	11	2	0	0	19	0	0	0	39	0	2	1	0	0	0	0	1	639	0	0	0	0	0	0	1	0	66	0	0	0	0	1	0	2	0	61	0	3	0	27	49	27	8	55	90	38	44
3	9135	0	0	0	0	0	54	1	0	27943	0	10	0	0	0	274	0	0	0	256	0	0	0	0	0	0	0	0	0	0	0	0	0	0	4	23	0	1	0	0	0	0	51	1102	0	26	0	0	0
0	1614	0	0	0	0	6	0	0	0	0	0	77	13	0	0	0	0	0	1	0	0	0	0	0	0	0	0	64	0	1	0	0	0	0	7	0	0	0	0	0	0	0	1247	0	0	0	0	0	0
2	12291	0	0	0	0	0	0	0	0	0	0	0	565	0	0	0	0	0	239	0	0	0	0	0	0	0	0	0	0	0	0	0	0	0	0	0	0	0	0	0	0	0	1	0	0	612	0	0	0
0	1163	0	0	0	0	0	0	0	0	4534	1	205	0	0	0	4	0	0	0	1	0	0	0	0	0	0	0	0	0	0	0	0	0	0	116	2	0	0	0	0	0	0	46	265	0	59	0	0	0
0	0	1	0	144	0	0	0	2	0	0	0	0	0	0	0	0	0	0	0	9	0	0	0	0	0	0	0	0	0	0	0	1	0	26	0	0	0	0	0	0	0	2956	0	6	0	42	0	0	0
0	81	0	0	0	0	16	0	0	0	2	0	581	0	0	0	0	0	0	0	0	0	10	0	0	1	0	0	442	0	0	0	0	0	0	0	0	0	0	0	0	0	0	310	0	0	0	0	0	0
0	1	0	0	0	0	0	0	0	0	0	0	0	0	0	0	0	110	0	0	0	0	0	0	0	0	0	0	0	0	0	0	0	0	0	0	0	0	0	0	0	0	93	87	78	80	10	38	59	44
0	2	0	1	0	0	23	104	7	0	9	0	0	0	0	0	0	0	0	0	7	0	6	0	0	0	0	0	0	0	0	0	0	0	2	0	0	0	0	0	0	0	69	153	9	65	0	14	0	0
52	0	591	0	0	0	42	0	111	0	0	0	0	0	0	0	17	0	0	34	374	0	0	0	0	0	0	0	0	21	0	0	108	0	0	8	29	0	20	54	0	0	0	28	564	0	223	0	0	0
0	4	0	0	0	7	35	4	7	7	0	0	0	0	0	0	0	0	0	0	0	0	0	0	0	1	0	0	0	0	0	0	0	0	0	0	892	0	0	0	0	0	0	0	0	87	0	81	74	0
3	80	4	0	0	25	0	0	0	0	56	5	0	10	0	354	0	0	0	0	2	0	0	0	2	29	0	0	64	5	0	0	791	0	0	0	195	0	9	13	0	0	0	6	6266	0	233	0	0	0
0	11	0	0	61	0	3	0	0	0	51	0	718	0	0	0	7	0	0	0	77	0	338	0	0	0	0	0	2	0	0	2	0	0	0	0	0	0	0	3	0	0	0	2	329	0	0	0	0	0
0	56	0	0	0	0	0	0	0	0	0	0	0	0	0	0	0	780	0	0	0	0	0	0	0	0	0	0	0	0	0	0	0	0	0	0	0	0	0	0	0	0	0	0	0	0	0	0	0	0
0	930	1	0	0	0	0	0	0	0	0	0	0	0	0	0	0	0	0	0	0	0	19	1	1	1	0	0	0	0	0	0	0	0	0	5	0	0	0	0	0	0	0	310	0	0	113	6	14	0
4	7	23	0	0	0	0	500	0	93	0	1	0	4	0	0	0	0	0	0	10	0	25	0	0	0	0	0	26	0	0	0	0	0	0	38	0	0	4	2	31	0	0	69	215	0	15	5	0	0
0	0	0	0	1	0	28	0	0	0	0	0	0	0	0	0	0	0	0	0	0	0	0	0	0	0	0	0	0	0	0	0	0	0	1	1	0	0	0	0	0	0	694	952	0	0	275	0	2	0
0	0	632	3	0	0	1	44	0	0	0	0	0	0	0	0	7	5	0	0	377	0	0	0	0	0	0	0	3	6	0	0	0	0	0	0	0	0	110	0	2	0	0	10	11	0	0	57	0	11
0	63	0	0	0	0	0	8	0	0	58	64	8	19	0	0	0	0	0	0	2	0	0	0	15	1069	0	1	1225	16	0	0	97	0	0	0	110	1	0	482	0	0	0	28	15	0	4	0	0	0
0	2984	0	0	0	0	0	0	0	0	1596	0	2	0	0	0	0	0	0	2	1	0	0	0	0	5	0	1	1	0	0	0	6	0	0	68	8	0	3	0	0	0	0	0	1020	0	0	0	0	2
0	2	0	1	1	0	0	9	6	5	0	0	0	0	0	0	0	875	0	0	0	0	0	0	17	1	0	0	0	0	0	0	0	0	0	0	0	0	0	0	0	0	0	0	0	37	0	85	8	0
0	3	0	1	0	1	70	0	5	0	0	0	0	0	0	0	0	928	0	0	0	0	0	0	39	1	0	0	0	0	0	0	0	0	0	0	0	0	0	0	0	0	0	0	0	22	0	35	0	0
0	29	0	0	0	3	0	0	6	0	0	0	0	0	0	0	0	0	0	0	0	0	0	0	0	0	0	0	0	0	0	0	0	0	0	0	1058	0	0	0	0	0	0	0	0	0	0	67	1	1
8	17	0	0	0	0	0	0	0	0	40	5	0	0	0	0	137	0	0	15	0	0	0	0	0	0	0	0	0	0	4	2	0	0	0	8	64258	0	1	0	0	0	0	22	1176	0	5	0	0	0
0	15	0	0	0	1	0	1	0	0	0	0	0	0	0	0	0	0	0	35	0	0	0	0	0	0	0	0	0	0	0	0	0	0	0	0	0	0	0	0	0	0	0	0	1264	0	248	0	0	0
0	2653	0	0	0	0	143	0	0	0	76	0	32	0	0	0	0	0	0	0	0	0	0	0	0	0	0	0	0	0	1	0	0	0	0	2	0	0	0	0	0	0	0	55	0	0	4	0	0	0
0	38	0	0	0	0	0	0	0	0	0	0	0	0	0	0	0	231	0	0	0	0	0	0	0	0	0	0	0	0	0	0	1	1	0	0	0	0	0	0	0	0	0	0	0	0	0	0	0	0
0	0	0	0	0	0	0	0	0	0	0	0	0	0	0	0	0	3158	0	0	0	0	0	0	0	0	0	0	0	0	0	0	0	0	0	0	0	0	0	0	0	0	0	0	0	0	0	0	0	0
0	14	0	0	1	0	0	0	0	0	0	0	247	1	0	0	0	0	0	0	0	0	4	0	0	0	0	0	1550	0	0	0	0	0	0	0	0	0	0	0	0	0	0	158	0	0	0	0	0	0
0	1	416	0	0	0	133	742	0	0	0	36	0	0	0	0	1	51	0	0	57	0	7	0	0	0	0	0	61	0	0	0	0	0	0	0	2	0	0	0	0	0	0	0	0	0	0	0	0	0
6	171	0	0	0	0	0	0	0	0	0	0	359	0	0	0	8	0	0	0	62	0	0	0	0	0	0	0	284	0	0	0	0	0	0	8	0	0	0	0	0	0	0	1027	4898	0	284	0	0	0
0	0	0	0	0	0	0	0	0	0	0	0	0	0	0	0	0	0	0	0	0	0	0	0	0	0	0	0	0	0	0	0	0	0	0	0	3515	0	0	0	0	0	0	0	0	0	0	0	0	0
0	5	0	0	1	0	50	14	0	0	0	0	0	0	0	0	0	0	0	0	0	0	0	1	0	1	0	0	0	0	0	0	0	0	2	0	0	0	0	0	0	0	861	346	0	0	20	0	0	0
0	2	0	0	0	0	85	0	0	0	0	0	0	377	198	0	0	0	43	0	0	0	25	447	0	0	0	0	0	3	0	0	0	31	0	0	9	0	0	0	0	0	0	0	0	0	0	61	0	0
21	135	0	1	0	0	0	2	0	0	3616	0	319	0	0	0	13	0	0	0	33	0	0	0	0	0	0	0	0	0	0	0	0	0	0	16	22	0	0	2	0	0	0	370	390	0	173	0	0	0
1	20057	0	0	0	0	13	73	0	0	0	3	7	0	0	0	0	0	0	0	1	0	0	0	0	0	0	0	2	0	0	1	0	0	0	0	5	0	0	2	0	0	0	3	9159	0	280	0	0	0
0	3	0	2	0	0	143	710	0	0	59	0	0	0	0	0	1	0	0	0	29	0	0	0	0	0	0	0	0	0	0	0	0	0	0	0	11	0	0	0	0	0	0	0	160	0	0	62	0	0
0	1	0	0	236	0	4900	3	0	0	0	0	378	0	0	0	80	0	0	0	185	0	48	0	0	0	0	0	0	0	0	0	0	0	0	14	6	0	0	0	0	0	0	23699	1	0	7	0	0	0
0	28	0	0	0	0	35	0	0	0	1	0	0	0	0	0	8	0	0	0	93	0	0	0	0	0	0	0	0	0	0	0	0	0	0	0	5	0	0	0	0	0	0	0	1745	0	1	0	0	0
0	1033	0	0	0	0	0	2	0	0	2495	0	571	0	0	0	0	0	0	0	29	0	2	0	0	0	0	3	1	0	0	112	0	0	0	3	3	0	0	3	0	0	0	546	177	0	131	0	0	0
0	17	48	3	0	0	89	439	0	664	2053	0	252	0	0	0	386	0	0	8	1576	0	0	0	0	0	0	0	521	0	0	0	0	0	0	535	4	0	40	0	56	0	0	13289	4139	0	7350	0	0	0
1	0	0	0	0	0	0	0	0	0	0	0	0	0	0	0	0	0	0	0	163	0	213	0	0	0	0	0	0	0	20	4	0	0	0	0	0	0	8	0	0	0	0	3659	0	0	0	0	0	0
0	865	25	0	0	0	394	166	0	48	0	0	129	0	0	0	0	0	0	0	3	0	0	1	0	6	0	0	17	0	3	0	1	0	0	7	10	0	0	5	0	0	0	509	154	0	93	0	0	0
0	69	0	8	0	0	53	649	0	34	0	0	0	3	0	0	0	0	0	0	0	0	16	9	0	0	0	0	0	20	0	0	0	0	0	0	187	0	0	0	0	0	0	0	0	0	0	0	0	0
0	71	5	0	0	0	5	0	0	0	104	19	12	3	0	0	120	0	0	9	0	0	0	0	0	9	0	0	9	0	0	0	2	0	0	24	11684	0	7	6	16	0	0	45	454	0	3	0	0	1
1	26	0	0	0	16	0	0	0	0	0	9	0	4	0	77	0	0	0	0	0	0	0	0	0	1	0	0	10	1	0	0	389	0	0	0	0	0	0	3	0	0	0	2	1556	0	168	0	0	0
0	95	0	0	0	0	88	0	0	0	0	0	0	0	0	0	0	214	0	0	0	0	0	0	0	0	0	0	0	0	0	0	0	0	0	0	0	0	0	0	0	0	0	0	0	0	0	0	0	0
0	76	2	0	0	0	29	0	3	0	0	0	0	0	0	0	0	0	0	0	1	0	0	0	0	0	0	0	0	0	0	2	0	0	0	0	7	0	0	0	0	0	0	0	258	0	1350	0	0	0
1	11073	0	0	0	0	0	0	0	0	58	0	0	0	0	0	0	0	0	0	0	0	0	0	0	0	0	0	0	0	0	0	0	0	0	0	3194	0	0	0	0	0	0	0	638	0	8	0	0	0
0	4	2	0	19	0	762	5145	1	0	2	9	614	0	0	0	1	0	0	0	3	0	0	0	0	0	0	0	6	0	0	2	0	0	0	0	3	0	2	6	0	0	0	2	85	0	4	0	0	0
0	0	0	0	0	0	0	0	0	0	0	3704	0	271	0	0	0	0	0	0	0	0	0	98	0	0	0	0	0	0	0	0	0	0	0	0	0	0	0	0	0	0	0	0	0	0	0	0	0	0
0	5	0	0	0	0	0	0	0	0	25	4	0	0	0	0	0	0	0	0	0	0	0	0	0	60	0	0	113	3	0	0	9	0	0	2	26	0	0	79	0	0	0	4	0	0	4	0	0	0
0	7	0	0	0	0	0	0	0	0	4	8	0	0	0	0	0	0	0	1	0	0	0	0	0	22	0	0	22	0	0	0	2	0	0	0	1451	0	0	17	0	0	0	0	3839	0	100	0	0	0
0	618	0	0	0	0	141	246	0	15	0	2	0	0	0	0	0	0	0	0	7	0	0	0	0	41	0	0	40	0	0	3	0	0	0	7	3	0	0	22	3	0	0	157	319	0	14	0	0	0
2	0	0	0	0	0	0	0	0	0	2	0	0	0	0	0	232	0	0	0	199	0	746	0	0	0	0	0	0	0	201	0	0	0	0	639	0	0	63	0	0	0	0	945	3	0	0	0	0	0
0	0	73	0	0	0	481	3341	0	0	96	164	2	0	20	0	3	184	0	4	27	0	0	8	0	12	6	0	12	4	0	0	0	0	0	1	0	0	17	2	0	11	0	0	0	0	0	0	40	9
0	0	0	0	618	0	7678	0	0	0	7	3	1306	0	0	0	0	0	0	0	840	0	124	5	0	0	0	0	0	0	0	0	0	0	0	33	14	0	0	0	0	0	0	7305	1	0	0	0	0	0
0	0	0	0	0	0	51	0	0	0	0	22	0	0	0	0	0	4222	0	0	2	0	0	0	0	0	0	0	27	0	0	12	2	0	0	0	12685	0	0	0	0	0	0	31	0	0	0	0	0	0
0	8	1	0	0	0	0	0	0	0	7	3	0	0	1	0	0	0	0	0	0	0	0	0	0	0	0	0	0	0	0	0	0	0	0	0	21	0	0	0	0	0	0	0	1395	0	1	0	0	0
0	2265	0	0	0	0	20	0	0	0	9	0	7	0	0	0	0	0	0	0	1	0	135	0	0	0	0	0	0	0	3	2	0	0	0	1	0	0	0	0	0	0	0	74	6	0	28	0	0	0
0	1456	0	0	0	0	78	0	0	0	303	0	569	0	0	0	0	0	0	0	0	0	2260	0	0	0	0	0	0	0	0	1014	0	0	0	3	0	0	0	0	0	0	0	0	2	0	1	0	0	0
26	0	185	0	0	0	335	5743	1	0	148	136	2	38	7	0	3	239	0	2	22	0	2	0	0	0	1	0	15	3	0	0	0	0	0	0	0	0	62	0	0	0	0	0	7	0	0	0	26	176
0	0	310	0	0	0	0	0	218	0	0	0	0	0	0	0	121	0	0	15	533	0	2	0	0	0	0	0	0	0	0	0	34	0	0	0	5	0	0	68	54	0	0	0	2426	0	329	0	0	0
0	620	0	0	0	0	114	0	0	0	8	0	68	0	0	0	0	0	0	0	5	0	3	0	0	0	0	0	0	0	0	0	0	0	0	0	0	0	10	4	0	0	0	778	0	0	0	0	0	0
0	0	89	0	0	0	0	0	96	0	0	0	0	0	0	0	44	0	0	47	384	0	7	0	0	0	0	0	0	6	17	0	152	0	0	0	69	0	17	13	0	0	0	16	451	0	1758	0	0	0
53	5	39	0	0	0	0	0	0	4	116	0	0	3	0	0	0	0	0	0	15	0	45	13	0	0	0	0	7	2	0	2	1	0	0	0	0	0	0	0	0	0	0	0	0	0	0	0	0	0
0	16	8	0	0	0	0	1764	0	179	0	0	12	0	0	0	0	0	0	0	2	0	90	0	0	0	0	0	4	0	0	15	0	0	0	0	1	0	0	0	0	0	0	578	380	0	51	0	0	0
0	0	431	3	0	0	213	9021	0	0	123	607	4	6	12	0	21	114	0	8	152	0	3	1	0	0	4	0	0	179	0	0	0	0	0	0	0	0	7	0	0	0	0	0	8	0	0	0	106	741
56	0	0	2	0	4	0	0	1	0	1	3	0	0	0	0	0	0	0	0	300	0	170	0	0	0	0	0	0	0	588	0	9	0	0	0	0	0	0	0	0	0	0	0	1	0	0	72	1	1
0	18	0	0	0	0	49	0	0	0	0	0	0	0	0	0	0	484	0	0	0	0	0	0	0	0	0	0	0	0	0	0	0	0	0	0	0	0	0	0	0	0	0	0	0	0	0	0	0	0
0	2375	0	0	0	0	0	0	0	0	167	0	5	198	0	0	0	0	0	249	0	0	1	0	0	0	0	0	0	0	0	74	0	0	0	0	0	0	0	0	0	0	0	0	0	0	0	0	0	0
0	1	0	0	0	0	64	73	43	55	95	0	0	346	196	0	0	0	22	0	0	0	0	346	0	0	0	0	0	8	0	2	0	0	0	0	0	0	0	9	0	0	76	7	48	71	62	6	78	77
0	0	0	0	0	0	0	0	0	0	0	0	0	0	0	0	0	322	0	0	0	0	0	0	0	0	0	0	0	0	0	0	0	0	0	0	0	0	0	0	0	0	0	0	0	0	0	0	0	0
0	57	0	0	0	0	87	0	0	0	0	0	0	0	0	0	0	1536	0	0	0	0	0	0	4	0	0	0	0	0	0	0	1	0	0	0	0	0	0	0	0	0	0	0	0	0	0	0	0	0
0	3	22	0	0	0	95	400	0	2	0	236	172	0	0	0	0	0	0	0	27	0	0	0	0	0	0	0	7	0	0	0	0	0	0	4	1	0	9	0	0	0	0	101	22	0	8	56	82	0
0	19	0	0	0	0	7	0	0	0	0	0	0	0	0	0	0	0	0	0	0	0	0	0	0	0	0	0	0	0	0	0	0	0	0	0	1603	0	0	0	0	0	0	0	0	0	0	0	0	0
0	0	0	0	0	0	0	213	4	0	27433	0	0	0	0	0	1	0	0	0	1	0	0	0	0	0	0	0	0	0	0	0	0	0	0	0	26	0	0	0	0	0	0	334	27	0	1	0	0	0
0	0	0	0	0	0	0	0	0	0	0	0	1577	0	0	0	0	0	0	0	0	0	0	0	0	0	0	0	0	0	0	609	0	0	0	0	0	0	0	0	0	0	0	1596	0	0	0	1	0	0
0	50	0	0	0	0	77	0	0	0	0	0	0	0	0	0	0	0	0	0	0	0	0	0	0	0	0	0	0	0	0	0	0	0	0	0	1011	0	0	0	0	0	0	0	0	0	0	24	0	0
0	6208	0	0	2	0	450	0	0	0	15	0	141	1	0	0	0	0	0	0	38	0	142	0	0	0	0	0	0	0	4	0	0	0	0	0	0	0	0	0	0	0	0	0	0	0	3	0	0	0
0	3400	0	0	0	0	75	0	0	0	0	0	105	0	0	0	0	0	0	0	0	0	0	0	0	0	0	0	0	0	0	15	0	0	0	0	0	0	0	0	0	0	0	2446	0	0	1	0	0	0
0	8	0	0	0	0	0	0	2	0	8	5	0	0	0	0	0	0	0	0	1	0	0	0	0	52	0	0	87	0	0	0	15	0	0	0	9	0	0	35	0	0	0	0	4585	0	0	0	0	0
0	1408	0	0	0	0	0	0	0	0	0	0	19	0	0	0	0	0	0	0	2	0	33	0	0	0	0	0	17	0	0	5	0	0	1	0	0	0	0	0	0	0	0	218	72	0	80	0	0	0
0	9	0	0	0	10	0	0	2	0	0	0	0	2	0	4	0	0	0	0	3	0	0	0	0	2	0	0	14	0	0	0	312	0	0	0	2	0	0	2	0	0	0	0	617	0	13	42	0	1
0	7	0	0	0	0	1	0	0	0	262	0	0	16	0	0	0	0	0	5985	0	0	1	0	0	0	0	0	1	0	0	2	0	0	0	0	0	0	0	0	0	0	0	4	0	0	0	0	0	0
0	10	82	34	20	0	1976	1472	0	446	1803	0	96	0	0	0	565	0	0	0	2760	0	0	0	0	0	0	0	56	0	0	0	0	0	0	1058	3	0	0	351	3	0	0	1334	1070	0	2092	0	0	0
0	1072	0	0	0	0	0	0	0	0	0	0	0	0	0	0	4	0	0	0	0	0	0	0	0	0	0	0	0	0	0	0	0	1	1	0	0	0	0	0	0	0	0	68	0	0	0	0	0	0
0	14	5	0	22	0	372	2711	1	0	2	14	57	0	0	0	0	0	0	1	53	0	0	4	0	2	0	0	25	0	0	8	0	0	0	0	19	0	1	1	0	0	0	6	210	0	0	0	0	0
0	0	0	0	0	0	1992	0	0	0	0	0	0	0	0	0	0	0	0	0	0	0	4	74	2	0	0	0	0	0	0	0	0	0	0	0	0	0	0	0	0	0	0	388	0	0	117	0	0	0
0	17	0	0	0	0	0	0	14	3	4	80	0	2	0	0	0	0	0	0	0	0	0	0	0	52	0	0	122	0	0	10	0	0	0	0	49	0	0	51	0	0	0	9	3616	0	0	0	0	0
0	111	0	0	0	0	0	0	0	0	0	0	172	1	0	0	0	0	0	40	0	0	0	0	0	0	0	0	39	0	0	9	0	0	0	8	20	0	27	0	0	0	0	2843	0	0	1490	0	0	0
0	0	35	0	6	0	591	770	0	143	923	0	6	0	0	0	0	0	0	0	917	0	0	0	0	0	0	0	0	0	0	0	0	0	0	34	0	0	161	0	0	0	0	38	734	0	106	0	0	0
0	0	0	0	0	0	6	93	76	68	80	56	0	63	927	0	0	0	56	1	0	0	3	71	0	215	0	0	0	1	0	0	0	0	0	0	219	28	0	1	0	20	14	94	89	95	92	60	82	0
0	2	0	0	0	0	0	0	0	0	0	0	0	0	0	0	0	1043	0	0	0	0	0	0	0	0	0	0	0	0	0	0	0	0	0	0	6	0	0	0	0	0	25	91	76	44	58	36	14	36
0	69	0	0	0	0	25	0	0	0	0	0	0	0	0	0	0	0	0	0	0	0	0	0	0	0	0	0	0	0	0	0	0	0	0	0	1154	0	0	0	0	0	0	0	0	0	0	91	0	0
0	2	0	0	0	0	0	0	0	0	0	0	0	0	0	0	160	0	0	0	98	0	0	0	0	0	0	0	2	0	318	0	0	0	0	562	1	0	35	0	0	0	0	0	1	0	0	66	0	0
0	343	14	0	0	0	0	281	0	6	0	1	150	0	0	0	0	0	0	0	6	0	0	0	0	1	0	0	0	0	0	1	0	0	0	1	0	0	0	0	8	0	0	198	79	0	58	1	0	0
0	0	0	0	0	0	0	0	7	0	0	0	0	0	0	0	0	282	0	0	0	0	0	0	0	0	0	0	0	0	0	0	0	0	0	0	0	0	0	0	0	0	0	0	0	65	0	81	0	0
0	2319	0	0	6	0	0	13	0	0	1462	0	0	0	0	0	7	0	0	0	4	0	0	0	0	0	0	0	0	0	0	0	0	0	0	3	2	0	9	0	0	0	0	98	2	0	62	0	0	0
2	0	0	0	0	0	0	0	0	0	0	3	0	0	0	0	3173	0	0	0	6355	0	34	0	0	0	0	0	0	0	859	78	0	0	0	0	0	0	0	7649	0	0	0	592	0	0	0	0	0	0
0	1	0	0	0	0	63	82	74	52	4	92	0	647	1333	0	0	0	759	202	0	0	0	192	0	68	0	0	0	44	0	1	0	0	0	0	133	11	0	2	0	52	7	46	46	91	18	4	84	71
0	73	6	0	0	6	0	0	0	0	343	63	10	0	11	0	6	0	0	0	0	0	0	0	0	0	0	0	6	0	0	0	0	0	0	0	515	0	0	0	0	7	0	4	111	0	0	74	0	0
2	685	48	0	2	0	168	347	0	39	0	0	0	0	0	0	0	0	0	0	11	0	0	0	0	22	0	0	56	0	0	0	3	0	0	0	1	0	19	14	0	0	0	29	351	0	6	0	0	0
0	34	0	0	0	0	25	0	0	0	0	0	0	0	0	0	0	263	0	0	0	0	0	0	0	0	0	0	0	0	0	1	1	0	0	0	0	0	0	0	0	0	0	0	0	0	0	0	0	0
0	3549	0	0	0	0	0	0	0	0	0	0	0	4	0	0	0	0	0	4	0	0	0	0	0	0	0	0	0	0	0	21	0	0	0	0	0	0	0	0	0	0	0	0	0	0	0	0	0	0
0	63	0	0	0	0	4	5	0	0	0	0	4	0	0	0	0	0	0	0	1	0	0	0	0	0	0	0	0	0	0	0	0	0	0	0	13	0	0	0	0	0	0	6	1234	0	46	0	0	0
0	13	35	0	16	0	76	913	0	17	0	2	0	3	0	0	0	0	0	0	3	0	13	0	0	0	0	0	18	0	0	0	0	0	0	0	6	0	2	0	0	0	0	209	259	0	13	0	0	0
0	0	0	2	0	0	0	0	0	0	0	0	0	0	0	0	3	0	0	0	0	0	1	0	0	0	0	0	0	3	0	0	0	0	0	0	0	0	0	2	0	0	3111	0	7	0	0	0	0	0
164	0	50	0	0	0	31	0	3	0	0	0	0	0	0	0	75	0	0	76	360	0	0	0	0	0	0	0	0	56	0	0	21	0	0	0	7	0	0	45	0	0	0	1	1757	0	16	0	0	0
0	11	0	0	0	0	0	0	0	0	18	1	3	0	0	0	0	0	0	0	0	0	0	0	0	4	0	0	11	0	0	0	0	0	0	0	805	0	2	3	0	0	0	2	2964	0	63	0	0	0
5	2808	0	0	4	0	0	1746	0	0	0	0	0	0	0	0	0	0	0	0	1166	0	460	0	0	0	0	0	0	0	0	0	1	0	8	0	0	0	0	0	0	0	0	35	0	0	45	0	0	0
0	0	0	0	0	0	66	0	0	0	0	0	0	0	0	0	0	1270	0	0	0	0	0	0	18	0	0	0	0	0	0	0	0	0	0	0	0	0	0	0	0	0	0	0	0	0	0	9	0	0
0	88	15	0	0	0	0	0	105	0	0	36	0	28	0	0	0	0	0	0	12	0	0	0	28	735	0	0	1334	31	0	0	74	0	0	0	118	0	0	562	0	0	0	6	7	0	473	0	0	0
55	4991	58	0	0	0	284	2794	0	507	203	0	94	0	0	0	0	0	0	0	2666	0	0	1	0	0	0	0	15	0	0	0	0	0	0	103	1	0	0	0	1	0	0	946	1778	0	957	0	0	0
0	2389	0	0	0	0	0	0	0	0	0	0	286	0	0	0	0	0	0	0	0	0	0	0	0	0	0	0	202	0	0	0	0	0	0	1	0	0	0	0	0	0	0	286	49	0	38	0	0	0
0	1429	0	0	0	0	0	0	0	0	396	0	0	32	0	0	0	0	0	1252	0	0	1	0	0	0	0	0	0	0	0	0	0	0	0	0	0	0	0	0	0	0	0	0	1	0	0	0	0	0
0	2	582	0	1	0	42	0	9	0	3	0	0	0	0	0	0	3	0	0	306	0	0	0	0	0	0	0	0	0	0	0	0	0	0	0	4	0	10	0	26	0	0	17	14	0	0	42	1	0
0	617	0	0	0	0	4	0	0	0	10	0	137	0	0	0	0	0	0	0	45	0	297	0	0	0	0	0	174	0	64	5	0	1	1	40	0	0	0	0	0	0	0	10	0	0	0	0	0	0
0	19	0	0	0	0	84	0	0	0	0	0	0	0	0	0	0	442	0	0	0	0	0	0	0	0	0	0	0	0	0	0	0	0	0	0	0	0	0	0	0	0	0	0	0	0	0	0	0	0
79	4709	0	0	0	0	0	0	0	0	9	0	0	240	0	0	0	0	0	464	0	0	0	0	0	0	0	0	0	0	0	0	0	0	0	0	0	0	0	0	0	0	0	2	0	0	0	0	0	0
0	15	0	0	0	0	79	0	0	0	0	0	0	0	0	0	0	1345	0	0	0	0	0	0	12	0	0	0	0	0	0	0	0	0	0	0	0	0	0	0	0	0	0	0	0	0	0	0	0	0
0	707	16	0	0	0	230	0	0	0	75	0	151	0	0	0	0	0	0	0	0	0	462	0	790	0	0	0	36	0	0	35	0	0	0	2	0	0	0	0	0	0	0	12	0	0	4	0	0	0
0	4	0	0	0	0	359	0	0	0	191	0	0	12	0	0	0	0	0	0	0	0	0	0	0	0	0	0	0	0	0	0	0	0	0	0	0	0	0	0	0	0	7	0	0	0	0	60	0	0
0	0	0	0	0	0	37	0	0	0	0	0	0	0	0	0	0	0	0	0	0	0	0	0	0	0	0	0	0	0	0	0	0	0	0	0	3	0	0	0	0	0	0	0	228	0	146	0	6036	0
0	715	40	0	0	0	348	0	0	0	54	0	60	2	0	0	0	0	0	0	0	0	392	163	0	0	0	0	212	0	0	5	0	0	0	0	0	0	0	0	0	0	0	120	0	0	77	0	0	0
0	1031	0	0	0	0	1	0	0	0	0	0	92	0	0	0	0	0	0	0	0	0	5	0	0	0	0	0	11	0	0	0	0	0	0	20	0	0	0	0	0	0	0	679	248	0	742	0	0	0
0	0	0	0	0	0	0	0	0	0	0	0	0	0	0	0	0	0	0	0	0	0	0	0	0	0	0	0	6357	0	0	406	0	0	0	0	0	0	0	0	0	0	0	5696	0	0	0	2	0	0
0	27	0	0	0	0	0	0	0	0	0	0	0	11	0	0	0	0	0	4637	0	0	1	0	0	0	0	0	0	0	0	6	0	0	0	0	0	0	0	0	0	0	0	0	0	0	39	0	0	0
0	4	0	0	0	0	0	0	0	0	0	0	0	0	0	0	0	992	0	0	0	0	0	0	2	0	0	0	0	0	0	0	0	0	0	0	0	0	0	0	0	0	65	34	61	27	33	30	79	95
0	2119	0	0	0	0	0	0	0	0	0	0	39	1	0	0	0	0	0	0	0	0	7	0	0	0	0	0	0	0	1	1	0	0	0	0	0	0	0	0	0	0	0	907	0	0	1	0	0	0
0	27	0	0	1463	0	30525	7	0	1	0	0	590	0	0	0	0	0	0	0	2791	0	31	13	0	0	0	0	0	0	0	1	0	0	0	86	210	0	0	0	0	0	0	10440	2	0	0	0	0	0
0	398	0	0	0	0	0	499	0	0	0	0	192	0	0	0	0	0	0	0	8	0	223	49	0	0	0	0	0	0	0	0	0	0	0	14	2	0	0	0	0	0	0	533	64	0	23	0	0	0
0	23	0	0	0	0	81	6	2	0	0	4	0	79	47	0	0	0	90	1	0	0	0	0	0	0	0	0	0	28	0	0	0	0	0	0	1	0	0	0	0	0	0	47	56	66	66	80	87	58
9	32	0	0	0	0	0	0	0	289	5	6	8	28	28	0	15	13	0	0	680	0	0	0	36	0	20	0	11	0	0	22	0	1	1	1	13	0	0	65	345	0	0	57	92	0	44	0	0	0
0	66	0	0	1	0	6	0	0	0	0	0	0	0	0	0	368	124	0	0	1250	0	0	0	0	0	0	0	8	0	0	0	0	0	0	1	0	0	5	0	0	0	0	0	10	0	1	0	0	0
0	93	7	0	0	0	4	60	101	1	0	28	0	26	0	0	0	0	0	0	3	0	0	0	0	22	0	0	51	0	0	8	0	0	0	0	48	7	14	22	0	0	0	1	10737	0	654	0	0	0
0	0	0	0	0	0	0	0	0	0	0	0	0	18	0	0	0	0	0	1759	0	0	0	0	0	0	0	0	0	0	0	0	0	1	0	0	0	0	0	0	0	0	0	0	0	0	0	0	0	0
7	1	0	0	0	0	0	0	0	0	0	0	0	0	0	0	54	0	0	0	89	0	967	0	0	0	0	0	0	0	72	1	1	0	0	354	0	0	67	0	0	0	0	4	0	0	0	2	0	0
0	7	0	0	2438	0	8038	13	0	1	0	1	2014	0	0	0	0	0	0	1	754	0	280	0	0	0	0	0	0	0	0	0	0	0	0	456	81	0	64	0	0	0	0	19450	6	0	2	0	0	0
0	21	0	0	0	0	16	0	0	0	0	0	0	621	0	0	0	0	0	0	0	0	0	0	0	1	0	0	0	0	0	735	0	0	0	0	0	0	0	0	0	0	0	0	0	0	0	0	0	0
0	645	205	0	0	0	38	1	349	91	1861	852	10	27	8	0	0	0	0	18	58	0	0	18	18	158	0	0	317	0	0	0	169	0	0	0	484	0	182	152	0	0	0	275	2257	0	56	0	0	56
0	0	0	0	0	0	0	0	0	0	0	0	0	1	0	0	816	0	0	0	341	0	63	0	0	0	0	0	0	0	27	0	0	0	0	0	0	0	0	538	0	0	0	5407	0	0	0	7	0	0
0	541	0	0	3	0	40	0	0	0	0	0	731	0	0	0	0	0	0	0	13	0	243	0	0	0	0	0	298	0	0	2	0	0	0	0	0	0	0	2	0	0	0	717	0	0	21	0	0	0
5	29	20	0	0	2	13	0	8	0	3	0	509	0	0	0	0	0	0	0	11	0	20	0	0	0	0	0	156	0	0	0	0	0	0	4	0	0	0	11	0	0	0	235	88	0	36	6	0	1
0	0	0	0	0	0	0	0	0	0	0	0	292	0	0	0	26	0	0	0	6	0	0	0	0	0	0	0	0	0	0	0	0	0	0	0	0	0	0	0	0	0	0	4306	2654	0	379	0	0	0
0	6	0	0	0	0	76	0	0	0	0	0	0	0	0	0	0	0	0	0	0	0	0	0	0	0	0	0	0	0	0	0	0	0	0	0	1168	0	0	0	0	0	0	0	0	0	0	10	0	0
0	3974	0	0	0	0	0	0	0	0	0	0	0	0	0	0	10	0	0	3	6	0	26	1	0	0	0	0	41	0	0	19	0	0	0	0	0	0	0	0	0	0	0	1	0	0	0	0	0	0
0	4	0	0	0	0	84	0	0	0	0	0	0	0	0	0	0	1206	0	0	0	0	0	0	20	0	0	0	0	0	0	0	0	0	0	0	0	0	0	0	0	0	0	0	0	0	0	79	0	0
0	2008	0	0	0	0	0	24	0	0	3473	0	0	0	0	0	10	0	0	0	13	0	0	0	0	0	0	0	0	0	0	0	0	0	0	4	0	0	0	0	0	0	0	2	207	0	0	0	0	0
0	267	0	0	0	0	0	0	0	0	0	0	34	0	0	0	0	0	0	0	66	0	0	0	0	0	0	0	664	0	0	0	0	0	0	0	0	0	4	0	0	0	0	741	1205	0	348	0	0	0
0	13	1	0	43	0	0	0	2	0	0	0	0	0	0	0	0	0	0	0	2	0	40	0	0	0	0	0	0	0	0	0	0	0	29	0	0	0	0	1	0	0	3987	0	5	0	1435	0	0	0
0	0	0	0	0	0	0	0	0	0	0	0	0	0	0	0	10	0	0	0	19	0	135	0	0	0	0	0	7649	0	25	6	0	0	0	0	0	0	0	0	0	0	0	4515	35	0	0	0	0	0
0	31	0	0	0	0	0	0	0	0	244	0	0	0	0	0	2	0	0	0	1	0	0	0	0	0	0	0	0	0	40	0	0	0	0	3	26370	0	0	0	0	0	0	568	4544	0	84	0	0	0
0	89	0	0	0	0	0	0	0	0	0	0	0	0	0	0	0	388	0	0	0	0	0	0	0	0	0	0	0	0	0	0	0	0	0	0	0	0	0	0	0	0	0	0	0	0	0	0	0	0
58	4342	263	0	0	0	120	0	0	0	14	0	252	11	0	0	0	0	0	0	23	0	20	0	0	0	0	0	17	0	0	12	0	0	0	0	0	0	0	0	0	0	0	421	0	0	17	0	0	0
0	3	0	0	0	0	464	1608	0	0	0	42	413	0	0	0	3	0	0	0	78	0	0	0	0	0	0	0	4	0	0	16	0	0	0	5	29	0	0	0	0	0	0	14	152	0	0	0	0	0
0	1	0	0	0	0	26	35	53	80	96	52	0	46	657	0	0	0	33	0	0	0	0	67	0	96	0	0	0	0	0	0	1	0	1	0	67	22	0	0	0	14	8	97	55	73	54	15	12	73
2	2	5	0	0	0	7	0	0	0	1	0	620	0	0	0	6	0	0	1	29	0	1	0	813	0	0	0	347	497	0	0	1	1	1	2	0	0	0	9	0	0	0	306	390	0	35	0	0	0
0	95	0	0	0	0	7	0	0	0	0	0	0	0	0	0	0	241	0	0	0	0	0	0	0	0	0	0	0	0	0	0	0	0	0	0	0	0	0	0	0	0	0	0	0	0	0	0	0	0
0	0	14	0	0	0	30	0	0	0	0	0	0	0	0	0	16	0	0	0	143	0	0	0	0	0	0	0	0	0	0	0	0	0	0	0	3	0	0	8	3	0	0	0	1867	0	61	0	0	0
0	0	0	4	0	0	0	1297	0	312	0	0	0	1	0	0	0	0	0	0	114	0	30	16	0	0	0	0	0	6	0	2	0	0	0	0	496	0	0	0	0	0	0	3	0	0	0	0	0	0
0	3	0	0	0	0	86	0	0	0	0	0	0	0	0	0	0	1300	0	0	0	0	0	0	1	0	0	0	0	0	0	0	0	0	0	0	5	0	0	0	0	0	0	0	0	0	0	71	40	0
13	0	4	0	0	1	4	7	0	60	0	34	28	129	246	0	41	0	0	0	904	0	0	0	68	0	52	0	41	0	0	47	0	0	0	0	17	0	15	263	366	0	0	88	166	0	213	0	0	0
0	0	0	0	0	0	239	0	0	0	0	0	0	0	0	0	0	0	0	0	0	0	0	0	0	0	0	0	0	0	0	0	0	0	0	0	1	0	0	0	0	0	0	0	2193	0	14	0	357	0
0	0	0	0	0	0	0	0	0	0	0	0	0	0	0	0	0	0	0	3224	0	0	0	0	0	0	0	0	0	0	0	5	0	0	0	0	0	0	0	0	0	0	0	0	0	0	17	0	0	0
0	0	0	0	0	0	0	0	0	0	0	0	0	0	0	0	74	0	0	0	87	0	127	0	0	0	0	0	1974	0	15	0	0	0	0	0	0	0	0	14	0	0	0	4177	0	0	0	0	0	0
0	2675	0	0	0	0	3	0	0	0	59	0	1	0	0	0	0	0	0	0	64	0	261	0	0	0	0	0	0	0	1	0	0	0	0	0	0	0	0	27	0	0	0	0	0	0	0	0	0	0
0	9	0	0	0	94	0	61	9	0	26434	12	3075	4	0	0	0	0	0	1	51	0	0	0	0	13	0	0	16	1	0	1367	4	0	0	16	82	0	0	4	0	0	0	184	11674	0	3	0	0	0
0	4	0	0	0	0	0	0	0	0	0	0	0	0	0	0	0	0	0	0	0	0	0	0	0	0	0	0	0	0	0	0	0	0	0	0	1249	0	0	0	0	0	41	88	7	73	54	46	36	44
0	2077	10	0	0	0	0	0	0	0	0	0	11	74	0	0	0	0	0	132	0	0	0	0	0	0	0	0	0	0	0	0	2	0	0	4	15	0	0	0	0	0	0	182	135	0	1	0	0	0
0	1194	0	0	11	0	56	0	0	0	1	0	343	4	0	0	4	0	0	0	0	0	148	0	183	0	0	0	0	259	0	2	1	0	0	0	0	0	0	0	0	0	0	0	0	0	3	0	0	0
0	0	0	0	7	0	0	0	0	0	0	0	434	0	0	0	15	0	0	0	7	0	0	0	0	0	0	0	0	0	0	0	0	0	0	0	0	0	0	2	0	0	0	3946	727	0	716	0	0	0
0	0	0	0	0	0	1633	3	0	0	4	0	12	0	3	0	0	287	0	0	0	0	0	0	0	0	0	0	48	0	0	0	0	0	0	6	0	0	0	0	0	0	0	0	5	0	6	0	17	0
0	3590	0	0	0	0	0	0	0	0	0	0	5	34	0	0	0	0	0	33	0	0	0	0	0	0	0	0	0	0	0	0	1	0	0	6	149	0	0	0	0	0	0	897	0	0	18	0	0	0
0	9	6	7	30	0	0	0	0	926	807	0	0	1	0	0	0	0	0	0	39	0	50	0	0	0	0	0	0	14	0	0	0	0	0	11	0	0	0	0	0	0	0	0	0	0	0	0	0	0
0	381	52	0	1	0	0	424	0	28	0	0	0	0	0	0	0	0	0	0	20	0	2	0	0	0	0	0	23	0	0	0	0	0	0	0	0	0	7	0	0	0	0	67	32	0	32	77	0	0
0	2062	60	0	0	0	12	0	0	0	0	0	0	238	0	0	0	0	0	0	0	0	34	0	0	0	0	0	0	0	0	0	0	0	0	0	634	0	0	0	0	0	0	2	0	0	106	0	0	0
0	0	2	0	11	0	0	0	0	0	1	0	150	0	0	0	0	0	0	0	267	0	9	0	0	0	0	0	2121	0	0	0	0	0	5	1	0	0	0	0	7	0	0	4	130	35	30	0	0	0
0	18	0	0	0	0	0	2	0	0	181	0	0	0	0	0	7	0	0	0	0	0	0	0	0	0	0	0	0	0	32	0	0	0	0	0	19969	0	0	0	0	0	0	771	6819	0	52	0	0	0
0	91	0	0	0	10	0	3	5	3	0	0	0	471	0	0	0	0	0	3	0	0	178	0	0	0	0	0	0	0	0	84	0	0	0	96	0	0	0	0	0	0	0	11	0	31	0	5	92	3
0	716	280	0	0	0	0	0	0	0	0	337	0	1926	0	0	0	0	0	0	0	0	0	778	0	0	0	0	0	0	0	0	42	0	0	0	422	0	0	0	0	0	0	548	549	0	673	0	0	0
0	42	0	0	0	0	0	0	0	0	0	0	0	341	422	0	0	0	224	0	0	0	0	1	0	1	0	0	0	3	0	0	0	0	0	0	4	0	0	1	0	0	0	46	100	30	90	0	46	79
0	0	0	0	0	0	12	0	0	0	0	0	0	0	0	0	0	0	0	0	0	0	0	0	0	0	0	0	0	0	0	0	0	0	0	0	0	0	0	0	0	0	0	0	316	0	26	0	2096	0
0	793	24	0	0	0	50	0	0	0	3	0	45	1	0	0	0	0	0	0	2	0	51	0	0	0	0	0	291	0	0	5	0	0	0	0	0	0	0	0	0	0	0	284	0	0	31	0	0	0
0	0	0	0	0	0	133	0	0	0	0	0	0	0	0	0	0	0	0	0	0	0	0	2	0	0	0	0	0	0	0	0	0	0	0	0	1	0	0	0	0	0	0	1899	0	0	1004	0	0	0
38	4889	0	0	0	0	0	0	0	0	0	0	0	174	0	0	0	0	0	0	0	0	0	0	0	0	0	0	0	0	0	27	0	0	0	0	1	0	0	0	0	0	0	53	3	0	38	0	0	0
0	23	0	0	0	0	84	0	0	0	0	0	0	0	0	0	0	1224	0	0	0	0	0	0	550	0	0	0	0	689	0	0	0	0	0	0	2	0	0	0	0	0	0	27	66	87	8	69	3	6
1	5884	0	0	0	0	0	0	0	0	0	0	0	0	0	0	0	0	0	0	0	0	16	0	0	0	0	0	0	0	4	0	0	0	0	0	0	0	0	0	0	0	0	1	24	0	0	0	0	0
7	410	8	0	0	0	199	290	0	8	0	2	0	0	0	0	0	0	0	0	18	0	0	0	0	3	0	0	6	0	0	0	0	0	0	18	5	0	14	0	0	0	0	89	107	0	15	91	0	0
0	943	4	0	0	0	66	519	0	119	0	0	155	0	0	0	0	0	0	0	13	0	0	0	0	25	0	0	36	0	0	0	0	0	0	12	15	0	4	18	0	0	0	44	90	0	14	0	0	0
0	2080	518	0	0	0	0	0	0	0	42	0	0	39	0	0	0	0	0	0	0	0	82	1	0	0	0	0	0	0	0	2	0	0	0	0	0	0	2	5	0	0	0	1	1	0	0	0	0	0
0	2	0	0	0	0	0	0	0	0	0	0	0	0	0	0	0	233	0	0	0	0	0	0	0	0	0	0	0	0	0	0	0	0	0	0	0	0	0	0	0	0	61	86	97	44	14	70	85	74
0	3	0	0	0	0	0	0	0	0	0	0	0	0	0	0	0	0	0	0	0	0	0	0	0	0	0	0	0	0	0	0	0	0	0	0	1311	0	0	0	0	0	72	52	70	5	23	41	32	3
0	58	6	0	6	9	6	0	0	0	0	0	189	0	0	0	1	0	0	0	2	0	43	0	0	0	0	0	685	0	0	0	0	0	0	0	0	0	0	0	0	0	0	41	107	0	4	18	0	0
0	137	0	0	0	0	0	0	0	0	0	0	0	0	0	0	0	0	0	0	0	0	9	35	0	0	0	0	0	0	0	2699	0	15	0	0	48	0	0	116	0	0	0	0	0	0	0	0	0	0
0	0	0	0	0	0	0	0	0	0	0	0	1	1	0	0	7	0	0	0	24	0	1061	0	0	0	0	0	4968	0	1280	0	0	0	0	0	0	0	0	0	0	0	0	4768	0	0	0	0	0	0
0	269	0	0	2	0	62	0	0	0	2	0	608	0	0	0	0	0	0	0	13	0	259	0	60	0	0	0	0	7	0	7	0	1	1	0	0	0	0	0	0	0	0	519	0	0	2	0	0	0
0	82	0	3	0	0	0	41	0	0	3127	0	0	0	0	0	9	0	0	0	0	0	0	0	0	0	0	0	0	0	0	0	0	0	0	3	284	0	0	0	0	0	0	20	685	0	20	0	0	0
0	27	0	0	0	0	0	0	0	0	0	0	27	0	0	0	0	0	0	1	0	0	1	0	0	0	0	0	1	0	0	0	0	0	0	0	73	0	0	24	0	0	0	1013	0	0	0	94	0	0
0	1347	0	0	0	0	7	0	0	0	0	0	544	4	0	0	5	0	0	0	2	0	94	0	0	0	0	0	0	0	0	65	0	0	0	13	0	0	0	0	0	0	0	0	50	0	1	0	0	0
0	3873	226	0	1	0	133	0	0	0	49	0	11	56	0	0	89	0	0	0	104	0	171	2	0	0	0	0	13	0	0	6	0	0	0	0	0	0	7	0	0	0	0	34	2	0	3	0	0	0
0	695	15	0	0	0	26	0	0	0	3	0	9	0	0	0	0	0	0	0	3	0	33	0	0	0	0	0	337	0	0	18	0	0	0	12	0	0	0	1	0	0	0	2621	141	0	284	0	0	0
0	1	0	0	0	8	30	0	1	0	0	238	0	0	0	0	0	0	0	0	0	0	0	558	0	0	0	0	0	0	0	0	0	0	6	6	24	0	0	0	0	0	0	270	0	0	5	41	1	1
0	2120	0	0	0	0	0	247	0	0	0	393	51	0	0	0	0	0	0	0	2	0	29	0	0	0	0	0	0	0	0	0	0	0	0	0	4	0	0	1	0	0	0	0	22	0	0	0	0	0
0	34	0	0	0	0	779	0	0	0	633	0	0	0	0	0	3	0	0	0	0	0	0	0	0	0	0	0	0	0	0	0	0	0	0	0	0	0	0	0	0	0	5	0	0	0	0	0	0	0
0	1213	81	0	31	0	0	9	3	42	1294	502	79	515	0	0	0	0	0	236	132	0	0	0	0	1436	0	184	1840	195	0	204	0	0	0	0	1725	59	401	1180	0	0	0	327	24933	0	1258	0	0	0
0	16	0	0	0	0	86	0	0	0	0	0	0	0	0	0	0	0	0	0	0	0	0	0	0	0	0	0	0	0	0	1929	0	0	0	0	0	0	0	0	0	0	0	1	0	0	0	0	0	0
2	0	0	0	0	0	97	8	95	10	11	13	0	9	9	0	0	0	8	0	0	0	0	1	385	4	0	0	0	304	0	0	1	0	1	0	858	2	0	0	0	0	40	82	21	81	68	77	57	83
0	510	3	0	10	8	49	271	5	22	0	0	36	0	0	0	0	0	0	0	3	0	0	0	0	0	0	0	0	0	0	0	0	0	0	0	1	0	5	0	0	0	0	45	57	25	0	47	0	0
0	956	784	0	0	0	135	0	0	0	0	1	0	1000	0	0	0	0	0	0	0	0	0	0	0	0	0	0	0	0	0	0	0	0	0	0	535	0	0	0	0	0	0	777	0	0	710	0	0	0
0	30	0	0	0	0	23	0	0	0	0	0	549	0	0	0	0	0	0	0	1	0	143	0	0	0	0	0	209	0	0	1	0	0	0	5	0	0	0	18	0	0	0	353	63	0	39	0	0	0
0	0	0	0	0	0	0	0	0	0	0	0	0	0	0	0	0	1	0	0	0	1	0	0	0	0	0	0	9	0	0	8414	0	0	0	0	0	0	0	0	0	0	0	15337	1	0	0	2	0	0
0	0	0	0	0	0	0	0	0	0	0	0	0	0	0	0	0	0	0	0	0	0	0	0	0	0	0	0	0	0	0	0	0	0	0	0	3101	0	0	0	0	0	0	0	0	0	0	0	0	0
0	102	0	0	0	0	0	0	3	0	146	50	2263	0	0	0	0	0	0	0	0	0	0	0	0	0	0	0	0	0	507	0	0	0	0	0	16273	0	0	0	0	0	0	1618	4632	0	15	0	0	0
0	241	17	0	0	0	24	0	0	137	592	74	43	0	0	0	0	0	0	0	0	0	7	0	0	0	0	0	225	0	0	0	1	1	0	5	0	0	0	4	0	0	0	72	112	0	3	0	0	0
2	0	1	0	0	0	0	522	0	301	3	0	0	0	0	0	0	0	0	0	57	0	8	0	1	1	0	0	0	0	0	0	0	0	0	0	0	0	0	0	0	0	0	0	0	0	0	0	0	0
[truncated: 371 more rows]
[truncated: 7 more columns]
