# Supplementary material for: Fecal microbiota transplantation augments 5-fluorouracil efficacy in pancreatic cancer via gut microbiota modulation
Source: Front Microbiol. 2025 Sep 25;16:1548027. doi: 10.3389/fmicb.2025.1548027 (PMC12507756; doi:10.3389/fmicb.2025.1548027)
Supplement: Supplementary file 1 [file Supplementary_file_1.zip › Supplementary materials/5FU.csv]

Acetatifactor_muris	Akkermansia_muciniphila	Alistipes_sp_timonensis	Anaerotruncus_colihominis	Asaccharobacter_sp_nov	Bacillus_thermoamylovorans	Bacteroidales_fam_nov	Bacteroides_acidifaciens	Bacteroides_ovatus	Bacteroides_sartorii	Bacteroides_sp_nov	Bacteroides_vulgatus	Bifidobacterium_animalis	Blautia_coccoides	Blautia_sp_nov	Cellulosimicrobium_cellulans	Clostridiales_gen_nov	Clostridium_bifermentans	Clostridium_boltae	Clostridium_clostridioforme	Clostridium_cluster_IV_gen_nov	Clostridium_cochlearium	Clostridium_cocleatum	Clostridium_innocuum	Clostridium_perfringens	Clostridium_ramosum	Clostridium_sordelli	Clostridium_sp_nov	Clostridium_sp_tertium	Clostridium_symbiosum	Coprobacillus_sp_nov	Enterococcus_faecalis	Enterococcus_gallinarum	Enterococcus_hirae	Enterorhabdus_caecimuris	Enterorhabdus_mucosicola	Escherichia_coli	Eubacterium_sp_nov	Eubacterium_sp_nov.1	Flavonifractor_plautii	Intestinimonas_butyriciproducens	Lachnospiraceae_gen_nov	Lactobacillus_apodemi	Lactobacillus_johnsonii	Lactobacillus_murinus	Lactobacillus_paracasei	Lactobacillus_reuterii	Lactobacillus_rodentium	Lactobacillus_taiwanensis	Murimonas_intestini
0	0	0	0	0	0	0	0	0	0	0	0	0	0	0	0	0	0	26	0	0	0	0	48	0	0	0	0	0	16	0	0	0	0	0	0	8	0	0	0	0	0	0	0	0	0	0	0	0	0
0	0	0	0	0	14	0	1	0	0	0	0	0	0	0	0	0	0	0	0	0	0	0	0	0	3	0	0	6	5	0	0	380	0	0	0	137	0	2	0	0	0	0	0	0	0	0	0	0	0
0	0	0	0	0	0	0	0	0	0	0	0	0	0	0	0	19	0	0	0	379	0	16	0	0	0	0	0	0	0	0	0	0	0	0	0	0	0	0	8	0	0	0	0	0	0	0	0	0	0
0	0	0	0	0	0	0	4	0	0	0	0	0	20	0	0	0	0	0	35	0	0	0	6	0	0	0	0	0	0	0	0	1	0	0	0	8	0	0	0	0	0	0	0	0	0	0	0	0	0
0	0	3	0	20	0	0	0	0	0	0	0	1	220	0	0	0	0	0	263	43	0	0	0	0	753	0	114	2125	180	0	16	0	0	0	0	3092	22	21	474	0	0	0	0	0	0	0	0	0	0
0	0	0	0	0	0	0	0	0	0	0	0	0	0	0	0	0	178	0	0	0	0	0	0	0	0	0	0	0	0	0	0	0	0	0	0	0	0	0	0	0	0	0	0	0	0	0	0	0	0
0	0	0	0	0	0	8	0	0	0	0	0	0	0	0	0	0	0	0	0	0	0	0	0	0	0	0	0	0	0	0	0	0	0	0	0	0	0	0	0	0	0	0	0	0	0	0	0	0	0
0	0	0	0	0	0	23	5	0	0	0	1	0	0	0	0	0	57	0	0	0	0	0	0	0	0	0	0	27	0	0	10	0	0	0	0	530	0	0	0	0	0	0	0	0	0	0	0	0	0
0	0	0	0	0	0	0	0	0	0	0	0	0	0	0	0	0	0	0	0	15	0	0	0	0	0	0	0	0	0	0	1	0	0	0	0	1	0	0	0	0	0	0	0	0	0	0	0	0	0
0	0	0	0	0	0	0	0	20	0	0	70	3	0	0	0	1	0	0	0	4	0	0	0	8	157	0	0	42	5	0	56	0	0	0	0	93	0	0	126	0	0	0	0	0	0	0	0	0	0
0	0	0	0	97	0	0	0	0	0	0	0	1	0	0	0	0	0	0	0	65	0	6	0	0	0	0	0	0	0	0	0	0	0	0	29	0	0	6	26	0	0	0	0	0	0	0	0	0	0
0	0	0	0	0	0	0	0	0	0	0	0	0	0	0	0	0	0	0	0	0	0	0	0	0	0	0	0	0	0	0	4	0	0	0	0	0	0	0	0	0	0	0	0	0	0	0	0	0	0
0	0	0	0	0	0	0	18	0	0	0	2	0	1	0	0	0	0	0	0	0	0	0	0	1	22	0	0	12	0	0	0	0	0	0	0	677	0	0	9	0	0	0	0	0	0	0	0	0	0
0	0	0	0	0	0	0	0	0	0	0	0	1	0	0	0	0	0	0	2	1	0	0	0	0	0	0	0	235	0	2	0	0	0	0	0	0	0	0	0	0	0	0	0	0	0	0	0	0	0
0	0	4	0	5	0	5	0	0	0	0	0	0	0	0	0	1	0	0	0	32	0	0	0	0	0	0	0	59	0	0	0	0	0	0	0	0	0	0	0	0	0	0	0	82	0	0	0	0	0
0	0	0	0	0	0	0	0	0	0	0	0	0	352	0	0	0	0	0	0	0	0	0	328	0	0	0	0	0	0	0	0	0	0	0	0	1167	0	0	0	0	0	0	0	0	0	0	0	0	0
0	0	0	0	0	0	0	0	0	0	0	0	5	0	0	0	0	0	0	0	0	0	1	0	0	0	0	0	0	0	0	0	0	0	0	0	8	0	1	0	0	0	0	0	0	0	0	0	0	0
0	0	32	0	15	0	0	1	0	0	0	3	0	1	0	0	0	0	0	0	30	0	0	0	0	1	0	0	3	0	0	0	0	0	0	0	5	0	21	0	0	0	0	0	0	0	0	0	0	0
0	0	0	0	2	0	0	0	0	0	0	0	11	0	0	0	1	0	0	0	0	0	0	0	0	0	0	0	0	0	0	0	0	0	0	0	0	0	2	0	0	0	0	0	0	0	0	0	0	0
0	0	0	0	0	0	0	0	0	0	0	0	7	0	0	0	5	0	0	0	44	0	502	0	0	0	0	0	4249	0	57	0	0	0	0	0	0	0	0	1	0	0	0	0	0	0	0	0	0	0
0	0	0	0	0	0	12	0	0	0	0	0	0	0	0	0	0	0	0	0	5	0	5	0	0	0	0	0	105	0	0	0	0	0	0	2	0	0	0	0	0	0	0	0	0	0	0	0	0	0
0	0	0	0	0	0	0	0	0	0	0	0	0	0	0	0	0	0	0	0	0	0	0	0	0	0	0	0	0	0	0	0	0	0	0	0	0	0	0	0	0	0	0	0	0	0	0	0	0	0
0	0	5	0	0	0	1	0	0	0	0	0	1	0	0	0	0	0	0	0	0	0	85	0	0	0	0	0	51	0	0	0	0	0	0	0	0	0	0	0	0	0	0	0	0	0	0	0	0	0
6	0	0	0	0	0	0	0	0	0	0	1	1	0	0	0	350	0	0	0	177	0	195	0	0	0	0	0	1	0	73	9	0	0	0	741	1	0	0	0	0	0	0	0	0	0	0	0	0	0
0	0	0	0	0	0	0	0	0	0	0	0	0	0	0	0	0	59	0	0	0	0	0	0	0	0	0	0	0	0	0	0	0	0	0	0	0	0	0	0	0	0	0	0	0	0	0	0	0	0
0	0	0	0	0	0	8	0	166	0	775	466	0	13	5	0	0	0	0	15	34	0	0	20	14	109	0	0	76	0	0	0	72	0	0	0	713	0	48	82	0	0	0	0	0	0	0	0	0	48
0	0	0	0	0	0	0	0	0	0	0	0	0	0	0	0	0	0	0	0	0	0	0	0	0	0	0	0	0	0	0	0	0	0	0	0	1635	0	0	0	0	0	0	0	0	0	0	0	0	0
2	0	0	0	0	0	0	0	0	0	0	0	1	0	0	0	1	0	0	0	38	0	0	0	0	0	0	0	457	0	0	0	0	0	0	0	0	0	0	0	0	0	0	0	0	0	0	0	0	0
0	0	7	0	0	0	13	0	0	0	0	0	4	2	0	0	0	0	0	0	0	0	11	0	0	0	0	0	3	0	0	0	0	0	0	0	8	0	0	1	0	0	0	0	0	0	0	0	0	0
0	0	0	0	0	0	0	0	15	0	0	6	0	2	0	0	0	0	0	5	0	0	0	0	4	252	0	0	304	0	0	0	6	0	0	0	7	0	3	52	0	0	0	0	0	0	0	0	0	0
0	0	0	0	1	0	0	9	0	2	0	0	1	0	0	0	0	0	0	0	2	0	3	0	0	0	0	0	28	0	0	0	0	0	0	0	0	0	2	5	0	0	0	0	28	0	0	0	0	0
0	0	0	0	0	0	0	0	0	0	0	0	9	0	0	0	0	0	0	0	0	0	0	0	0	0	0	0	46	0	0	0	0	0	0	0	0	0	2	0	0	0	0	0	0	0	0	0	0	0
0	0	0	0	0	0	0	0	0	0	0	156	0	0	0	0	0	0	0	0	1	0	0	0	0	0	0	0	0	0	0	1	0	0	0	0	9204	0	0	0	0	0	0	0	0	0	0	0	0	0
0	0	0	0	0	0	0	0	0	0	0	0	0	0	0	0	10	0	0	13	166	0	0	0	0	0	0	0	0	0	0	0	0	0	0	0	1	0	0	8	0	0	0	0	0	0	0	0	0	0
0	0	0	0	0	0	0	0	0	0	0	0	0	0	0	0	0	0	0	0	0	0	0	0	0	0	0	0	0	0	0	0	0	0	0	0	0	0	0	0	0	0	0	0	0	0	0	0	0	0
0	0	0	3	0	0	0	103	1	0	0	0	0	5	0	0	0	0	0	0	0	0	13	5	0	0	0	0	0	0	0	0	0	0	0	0	104	0	0	0	0	0	0	0	0	0	0	0	0	0
0	0	0	0	0	0	0	0	0	0	0	0	0	0	0	0	0	0	0	0	0	0	0	1	0	0	0	0	0	0	0	0	0	0	0	0	0	0	0	0	0	0	0	0	0	0	0	0	0	0
0	0	0	0	0	0	0	0	0	0	0	0	0	0	0	0	0	718	0	0	1	0	0	0	0	0	0	0	4	0	0	0	0	212	0	0	2891	0	0	0	0	0	0	0	0	0	0	0	0	0
0	0	0	0	0	0	0	0	0	0	0	0	0	0	0	0	0	0	0	0	0	0	0	0	0	0	0	0	0	0	0	0	0	0	0	0	1690	0	0	0	0	0	0	0	0	0	0	0	0	0
0	0	0	0	0	0	0	0	0	0	0	0	0	0	0	0	0	0	0	0	0	0	0	0	0	0	0	0	0	0	0	0	0	0	0	0	1	0	0	0	0	0	0	0	0	0	0	0	0	0
0	0	0	0	0	0	0	0	0	2	624	3	0	1	0	0	1	0	0	0	0	0	0	0	0	0	0	0	0	0	0	4	0	0	0	5	1	0	0	1	0	0	0	0	0	0	0	0	0	0
1	0	2	13	16	0	4	0	0	0	219	0	0	0	0	0	0	0	0	0	368	0	35	0	0	0	0	0	0	0	0	3	0	0	0	0	0	0	0	0	0	0	0	0	0	0	0	0	0	0
0	0	0	0	0	0	0	0	0	0	0	0	0	0	0	0	0	0	0	0	0	0	0	0	24	0	0	0	0	0	0	0	0	0	0	0	0	0	0	0	0	0	0	0	0	0	0	0	0	0
0	0	0	0	0	0	7	0	0	0	0	0	3	0	0	0	0	0	0	0	0	0	1	0	0	0	0	0	0	0	0	0	0	0	0	4	0	0	0	0	0	0	0	0	0	0	0	0	0	0
0	0	0	0	0	0	0	0	0	0	0	0	0	0	0	0	0	0	15	0	0	0	11	135	0	0	0	0	0	0	0	0	0	16	0	0	328	0	0	0	0	0	0	0	0	0	0	0	0	0
0	0	0	0	0	0	0	0	0	0	0	6	0	0	0	0	0	0	5	101	0	0	29	258	0	0	0	0	0	63	0	0	0	1	0	0	16	0	0	3	0	0	0	0	0	0	0	0	0	0
0	0	0	0	0	0	0	0	0	0	0	0	1	1	0	0	0	0	0	0	0	0	32	0	0	0	0	0	42	0	0	0	0	0	0	0	0	0	0	0	0	0	0	0	0	0	0	0	0	0
0	0	0	0	0	0	0	0	0	0	0	0	0	0	0	0	0	0	0	0	0	0	0	0	0	0	0	0	0	0	0	0	0	0	0	0	1875	0	0	0	0	0	0	0	0	0	0	0	0	0
0	0	0	0	0	0	0	104	0	0	0	0	0	23	0	0	0	0	0	0	736	0	137	0	0	0	0	0	0	0	0	0	0	0	1	0	0	0	0	0	0	0	0	0	0	0	0	0	0	0
0	0	0	0	0	0	24	1	0	0	0	0	7	0	0	0	1	290	0	0	0	0	0	0	0	0	0	0	0	0	0	0	0	3	0	0	0	0	0	0	0	0	0	0	0	0	0	0	0	0
0	0	0	8	0	0	0	0	0	0	0	0	0	0	0	0	0	0	0	0	0	0	1091	0	0	0	0	0	0	0	0	30	0	0	0	0	0	0	0	0	0	0	0	0	0	0	0	0	0	0
0	0	0	0	0	0	0	0	0	0	0	0	0	0	0	0	774	0	0	0	513	0	21	0	0	0	0	0	0	0	6	0	0	0	0	0	0	0	0	149	0	0	0	0	0	0	0	6	0	0
0	0	0	0	0	0	0	0	0	0	0	0	0	5	0	0	0	0	0	0	0	0	0	0	0	0	0	0	50	0	0	0	0	0	0	0	0	0	0	0	0	0	0	0	0	0	0	0	0	0
0	0	0	0	0	0	0	5	0	0	0	0	0	0	0	0	0	0	0	0	0	0	0	0	0	0	0	0	0	0	0	0	0	0	0	0	0	0	0	0	0	0	0	0	0	0	0	0	0	0
0	0	0	0	0	0	0	0	0	0	0	0	0	0	0	0	0	150	0	0	0	0	0	0	0	0	0	0	0	0	0	0	0	0	0	0	0	0	0	0	0	0	0	0	0	0	0	0	0	0
0	0	0	0	0	0	0	0	0	0	0	0	0	0	0	0	0	0	0	0	0	0	2651	0	0	0	0	0	0	0	0	0	0	0	0	0	0	0	0	0	0	0	0	0	0	0	0	0	0	0
0	0	0	0	0	0	0	0	0	0	0	0	0	0	0	0	0	0	363	0	0	0	2	38	0	0	0	0	0	1	0	0	0	0	0	0	6	0	0	0	0	0	0	0	0	0	0	0	0	0
0	0	0	0	0	0	0	0	0	0	0	0	0	0	0	0	0	0	0	0	1	0	0	0	0	0	0	0	292	0	0	0	0	0	0	7	0	0	4	0	0	0	0	0	0	0	0	0	0	0
0	0	0	0	0	0	0	0	0	0	0	0	0	0	0	0	0	0	0	0	0	0	0	0	0	0	0	0	0	0	0	0	0	0	0	0	1285	0	0	0	0	0	0	0	0	0	0	0	0	0
0	0	0	0	0	0	0	0	0	0	0	0	7	0	0	0	0	0	0	0	0	0	993	56	0	0	0	0	63	0	0	1	0	0	0	0	0	0	0	0	0	0	0	0	0	0	0	0	0	0
0	0	14	0	0	0	0	4	0	0	0	14	6	58	72	0	75	0	0	0	602	0	0	0	128	0	5	0	41	0	0	51	0	0	0	0	45	0	9	557	137	0	0	0	0	0	0	0	0	0
0	0	0	0	0	0	0	0	0	0	0	0	0	0	0	0	0	0	0	0	0	0	0	0	10	0	0	0	0	0	0	0	0	0	0	0	0	0	0	0	0	0	0	0	0	0	0	0	0	0
0	0	0	0	0	0	4	0	0	0	0	0	0	0	0	0	0	0	0	0	0	0	0	0	0	0	0	0	0	0	0	3	0	0	0	0	13	0	0	0	0	0	0	0	0	0	0	0	0	0
5	0	0	0	0	0	0	0	0	0	0	0	1	0	0	0	15	0	0	0	304	0	0	0	0	0	0	0	0	0	25	0	0	0	0	299	0	0	75	37	43	0	0	0	0	0	0	0	0	0
0	0	0	0	0	0	3	0	3	0	0	0	0	0	0	0	15	0	0	11	7	0	0	0	0	0	0	0	0	29	0	0	2	0	0	0	0	0	0	0	0	0	0	0	0	0	0	0	0	0
0	0	0	0	0	0	0	0	0	0	0	0	0	0	0	0	0	0	0	0	0	0	0	0	0	0	0	0	0	0	0	0	0	0	0	0	298	0	0	0	0	0	0	0	0	0	0	0	0	0
0	0	0	0	0	0	16	0	0	0	899	0	0	0	0	0	0	0	0	0	163	0	1	0	0	0	0	0	0	0	0	1	0	0	0	4	9	0	0	0	0	0	0	0	0	0	0	0	0	0
0	0	0	0	4	0	6	0	0	0	0	0	4	0	0	0	2	0	0	0	0	0	13	0	0	0	0	0	1	0	0	2	0	0	0	0	0	0	0	0	0	0	0	0	0	0	0	0	0	0
0	1	0	0	0	0	0	0	0	0	1989	0	0	3	0	0	0	0	0	0	0	0	0	0	0	0	0	0	0	0	0	0	0	0	0	0	3	0	0	0	0	0	0	0	0	0	0	0	0	0
0	0	0	0	0	0	0	0	0	0	0	0	0	0	0	0	0	0	0	0	0	0	0	0	0	0	0	0	0	0	0	0	0	0	0	0	1131	0	0	0	0	0	0	0	0	0	0	0	0	0
0	0	0	0	0	0	25	0	0	0	0	0	0	0	0	0	0	0	0	0	0	0	0	0	0	0	0	0	0	0	0	0	0	0	0	0	0	0	0	0	0	0	0	0	0	0	0	0	0	0
0	0	0	0	0	0	0	0	0	0	0	0	0	0	0	0	0	511	0	0	0	0	0	0	0	0	0	0	0	0	0	0	0	0	0	0	0	0	0	0	0	0	0	0	0	0	0	0	0	0
0	0	0	0	0	0	0	0	29	0	0	0	0	0	0	0	0	0	0	0	0	0	0	0	3	27	0	0	161	0	0	0	1	0	0	0	3	0	0	9	0	0	0	0	0	0	0	0	0	0
0	0	0	0	704	0	0	1	0	0	0	0	0	0	0	0	0	0	0	0	418	0	0	0	0	25	0	0	0	0	0	0	0	0	0	8	43	0	0	0	0	0	0	0	0	0	0	0	0	0
0	0	763	0	0	0	12	0	0	0	0	0	0	27	0	0	0	0	0	0	0	0	5	51	0	0	0	0	0	0	0	328	0	0	0	0	76	0	0	0	0	0	0	0	0	0	0	0	0	0
0	0	0	0	0	0	7	0	0	0	0	0	1	0	0	0	0	0	0	0	0	0	3	0	0	0	0	0	93	0	0	0	0	0	0	0	0	0	0	0	0	0	0	0	0	0	0	0	0	0
0	0	0	0	0	0	0	0	0	0	0	0	0	0	0	0	0	0	0	0	0	0	12	0	0	0	0	0	46	0	0	0	0	0	0	0	0	0	0	0	0	0	0	0	0	0	0	0	0	0
0	0	0	0	1	0	33	0	0	0	0	0	0	0	0	0	295	0	0	0	1204	0	0	0	0	0	0	0	3	0	0	0	0	0	0	43	0	0	0	0	0	0	0	0	0	0	0	0	0	0
0	0	0	4	0	0	0	0	0	0	4	1	0	0	0	0	360	0	0	0	347	0	0	0	0	0	2	0	6	0	7	1	0	0	0	0	6236	0	18	0	0	0	0	0	0	0	0	0	0	0
0	0	89	0	0	0	0	0	9	0	0	0	0	0	0	0	11	0	0	13	435	0	3	0	0	0	0	0	0	0	0	0	0	0	0	0	0	0	7	2	0	0	0	0	0	0	0	0	0	0
0	0	0	0	0	0	0	0	0	0	0	0	1	0	0	0	0	0	0	0	0	0	3	0	0	0	0	0	5	0	0	0	0	0	0	0	0	0	0	0	0	0	0	0	0	0	0	0	0	0
0	0	0	0	0	0	0	0	0	0	0	0	0	0	0	0	0	0	0	0	29	0	0	0	0	0	0	0	8	0	0	0	0	0	0	0	0	0	0	0	0	0	0	0	0	0	0	0	0	0
0	0	0	0	0	0	0	0	0	0	0	0	1	414	0	0	0	0	0	19	0	0	15	0	0	0	0	0	0	0	0	69	0	0	0	0	0	0	0	0	0	0	0	0	0	0	0	0	0	0
0	0	0	0	0	0	0	0	0	0	0	0	0	0	0	0	0	0	0	0	0	0	0	0	0	0	0	0	16	0	0	0	0	0	0	0	0	0	0	0	0	0	0	0	0	0	0	0	0	0
0	0	0	0	0	0	0	0	0	0	0	145	0	66	196	0	0	0	49	0	0	0	1	108	0	401	0	0	0	1	0	0	0	2	0	0	1103	6	0	1	0	22	0	0	0	0	0	0	0	0
0	0	0	0	0	0	0	0	0	0	0	0	0	0	0	0	0	0	194	0	0	0	0	1	0	0	0	0	0	1	0	0	0	0	0	0	0	0	0	0	0	0	0	0	0	0	0	0	0	0
0	0	3	0	0	0	2	1	30	0	0	5	0	4	0	0	0	0	0	0	2	0	0	0	0	21	0	0	26	0	0	3	0	0	0	0	30	5	5	16	0	0	0	0	0	0	0	0	0	0
15	0	0	0	0	0	0	0	0	0	0	0	0	0	0	0	6	0	0	0	407	0	135	0	0	0	0	0	2780	0	0	0	0	0	0	0	0	0	0	167	0	0	0	0	0	0	0	0	0	0
0	0	0	0	0	0	0	23	0	0	0	0	4	0	0	0	17	0	0	0	3	0	0	0	0	0	0	0	0	0	0	0	0	0	0	25	11	0	0	0	0	0	0	0	0	0	0	0	0	0
0	0	9	5	1	0	0	0	0	0	0	0	0	0	0	0	591	0	0	288	1954	0	0	25	0	0	0	0	344	6	0	0	1	0	0	81	16	0	0	0	0	0	0	0	0	0	0	0	0	0
0	0	0	0	0	0	0	0	0	0	0	0	0	0	0	0	0	0	0	0	0	0	0	0	4	0	0	0	0	0	0	0	0	0	0	0	0	0	0	0	0	0	0	0	0	0	0	0	0	0
0	0	0	0	0	0	34	0	0	0	0	0	0	0	0	0	0	0	0	0	0	0	0	0	0	0	0	0	0	0	6	0	0	0	0	0	0	0	0	0	0	0	0	0	0	0	0	0	0	0
0	0	0	0	0	0	0	16	0	0	0	0	0	0	0	0	0	0	0	0	1	0	2	0	0	0	0	0	0	0	0	0	0	0	0	0	0	0	0	0	0	0	0	0	0	0	0	0	0	0
0	0	0	0	266	0	0	0	0	0	3	0	0	0	0	0	0	0	0	0	1027	0	138	2	0	0	0	0	3	0	0	0	0	0	0	18	28	0	0	9	0	0	0	0	0	0	0	0	0	0
0	0	24	0	0	0	0	0	0	0	10	0	0	54	0	0	0	0	0	0	19	0	1584	1723	0	0	0	0	0	0	0	0	0	0	0	8	0	0	2	6	0	0	0	0	0	0	0	0	0	0
0	0	1	0	1	0	0	338	0	7	0	0	0	2	0	0	0	0	0	0	1	0	4	0	0	0	0	0	2	0	0	0	0	0	0	0	2	0	0	0	0	0	0	0	0	0	0	0	0	0
0	0	3	0	0	0	8	56	5	3	0	44	0	12	0	0	0	0	0	1	21	0	0	0	0	43	0	0	46	1	0	0	0	0	0	0	602	3	3	62	0	0	0	0	0	0	0	0	0	0
0	0	0	0	0	0	0	0	0	0	1	0	0	0	0	0	51	0	0	0	20	0	889	0	0	0	0	0	1	0	133	0	0	0	0	80	1	0	14	0	0	0	0	0	0	0	0	0	0	0
0	0	0	0	0	0	0	0	0	0	0	0	0	0	0	0	0	0	0	0	0	0	0	0	17	0	0	0	0	0	0	0	0	0	0	0	0	0	0	0	0	0	0	0	0	0	0	0	0	0
13	0	26	0	0	0	0	0	0	0	0	0	0	0	0	0	28	0	0	0	302	0	5	0	0	0	0	0	0	5	0	0	5	0	0	1	1	0	0	0	0	0	0	0	0	0	0	0	0	0
0	0	0	0	0	0	0	0	0	0	0	0	0	0	0	0	0	0	0	0	18	0	194	0	0	0	0	0	927	0	28	1	0	0	0	0	0	0	0	0	0	0	0	0	0	0	0	0	0	0
0	0	0	0	0	0	0	0	0	0	0	0	0	0	0	0	0	0	0	0	3	0	0	0	0	0	0	0	1	0	0	0	0	0	0	0	0	0	0	0	0	0	0	0	0	0	0	0	0	0
0	0	0	0	0	0	0	0	0	0	0	0	0	0	0	0	0	0	0	0	0	0	0	0	0	0	0	0	0	0	0	0	0	0	0	0	525	0	0	0	0	0	0	0	0	0	0	0	0	0
0	0	1	0	0	0	0	51	0	7	0	1	0	0	0	0	0	0	0	0	0	0	0	0	0	2	0	0	1	0	0	0	0	0	0	5	2	0	7	0	0	0	0	0	0	0	0	0	0	0
0	0	34	0	0	0	13	395	0	0	0	223	0	0	0	0	0	183	0	0	61	0	1	0	0	0	0	0	33	0	0	0	0	0	0	0	0	0	0	0	0	0	0	0	0	0	0	0	0	0
0	0	0	0	0	60	0	22	1	1	0	0	0	0	0	0	0	0	0	0	32	0	0	0	0	0	0	0	10	0	0	178	0	0	0	18	0	0	0	1	0	0	0	0	0	0	0	0	0	0
0	0	0	0	0	0	0	0	0	0	0	0	0	0	0	0	0	0	0	0	0	0	0	0	0	0	0	0	0	0	0	0	0	0	0	0	355	0	0	0	0	0	0	0	0	0	0	0	0	0
0	0	0	0	0	0	0	0	0	0	2	35	0	2	0	0	0	0	0	0	0	0	0	0	0	61	0	0	84	0	0	10	0	0	0	0	28	0	0	10	0	0	0	2	2438	0	0	0	0	0
0	0	0	0	510	0	0	0	0	0	0	0	0	0	0	0	0	0	0	0	1415	0	3	1	0	0	0	0	0	0	0	0	0	0	0	144	50	0	0	27	0	0	0	0	0	0	0	0	0	0
0	0	0	0	1	0	4	170	0	0	9	0	0	0	0	0	1	0	0	0	0	0	5	0	0	0	0	0	0	0	0	0	0	0	2	0	0	0	0	0	0	0	0	2	9	0	0	0	0	0
0	0	0	0	0	0	0	0	0	0	0	0	3	0	0	0	0	0	0	0	0	0	6	0	0	0	0	0	0	0	0	0	0	0	0	24	0	0	0	0	0	0	0	0	0	0	0	0	0	0
0	0	0	0	0	0	0	1	0	0	0	0	0	0	0	0	0	0	0	0	0	0	0	0	0	0	0	0	0	0	0	0	0	0	0	0	13	0	0	0	0	0	0	0	0	0	0	0	0	0
0	0	0	0	0	0	0	0	0	0	0	0	0	1442	0	0	0	0	0	0	0	0	0	0	0	0	0	0	3	0	0	40	0	0	0	0	0	0	0	0	0	0	0	0	0	0	0	0	0	0
0	0	0	0	0	0	0	0	0	0	0	200	0	0	0	0	0	0	91	0	0	0	0	56	0	100	0	0	0	6	0	0	0	0	0	0	2	3	0	0	0	13	0	0	0	0	0	0	0	0
0	0	0	0	0	0	0	0	0	0	0	0	0	0	0	0	0	0	60	0	0	0	0	0	0	0	0	0	0	9	0	0	0	0	0	0	0	0	0	0	0	0	0	0	0	0	0	0	0	0
0	0	0	0	0	0	0	0	0	0	5	4	8	0	0	0	0	0	0	0	0	0	0	0	0	0	0	0	0	0	0	34	0	0	0	0	1148	0	0	0	0	0	0	1	1211	0	0	0	0	0
0	0	0	0	0	0	0	0	0	0	0	0	1	28	0	0	0	0	0	0	0	0	0	0	0	0	0	0	0	0	0	27	0	0	0	0	0	0	0	0	0	0	0	0	0	0	0	0	0	0
0	0	0	0	0	0	25	0	0	0	7	0	0	0	0	0	0	0	0	0	3	0	0	0	0	0	0	0	0	0	0	1	0	0	0	0	0	0	0	0	0	0	0	0	0	0	0	0	0	0
0	0	0	0	0	0	0	0	0	0	0	0	0	0	0	0	0	115	0	0	0	0	0	0	0	0	0	0	0	0	0	0	0	0	0	0	0	0	0	0	0	0	0	0	0	0	0	0	0	0
0	0	0	0	0	13	0	0	0	0	0	5	0	2	0	56	0	0	0	0	5	0	0	0	2	33	0	0	91	0	0	0	770	0	0	0	4	2	3	9	0	0	0	0	0	0	0	0	0	0
0	0	0	0	0	0	0	0	0	0	128	0	1	4	0	0	0	0	0	0	0	0	560	0	0	0	0	0	11	0	0	1	0	0	0	0	0	0	0	0	0	0	0	0	0	0	0	0	0	0
0	0	0	0	0	0	0	0	0	0	0	0	0	0	0	0	0	91	0	0	0	0	0	0	0	0	0	0	0	0	0	0	0	0	0	0	0	0	0	0	0	0	0	0	0	0	0	0	0	0
0	0	0	0	0	0	0	0	0	0	0	0	0	0	0	0	1	0	0	56	0	0	0	10	0	0	0	0	0	0	0	0	0	0	3	0	2	0	0	0	0	0	0	0	0	0	0	0	0	0
0	0	0	0	0	0	0	0	0	0	0	0	0	0	0	0	0	0	0	0	0	0	0	0	17	0	0	0	0	0	0	0	0	0	0	0	0	0	0	0	0	0	0	0	0	0	0	0	0	0
0	0	1	0	1	0	0	0	0	1	0	8	0	1	0	0	0	0	0	0	0	0	0	0	0	0	0	0	44	0	0	11	0	0	0	0	34	0	0	23	0	0	0	0	0	0	0	0	0	0
0	0	0	0	0	0	0	0	1	0	0	4	0	0	0	0	0	0	1	0	0	0	0	0	0	1	0	0	1	0	0	0	0	0	0	0	36	0	0	0	0	0	0	0	0	0	0	0	0	0
3	0	2	0	0	0	7	0	0	0	0	0	0	0	0	0	0	0	0	0	24	0	0	0	0	0	0	0	352	0	0	0	0	0	0	0	0	0	0	0	0	0	0	0	0	0	0	0	0	0
0	0	0	0	0	0	0	0	0	0	0	0	0	3	0	0	0	0	0	0	449	0	72	0	0	0	0	0	4088	0	749	358	0	0	0	0	0	0	0	0	0	0	0	0	0	0	0	0	0	0
0	0	0	0	0	0	0	0	0	0	0	0	0	0	0	0	0	232	0	0	0	0	0	0	0	0	0	0	0	0	0	0	0	0	0	0	0	0	0	0	0	0	0	0	0	0	0	0	0	0
0	0	0	0	0	0	0	0	0	0	0	0	0	0	0	0	0	0	0	0	0	0	0	0	0	0	0	0	0	0	0	0	0	0	0	0	875	0	0	0	0	0	0	0	0	0	0	0	0	0
0	0	0	0	0	0	0	0	0	0	0	0	0	0	0	0	0	274	0	0	0	0	0	0	0	0	0	0	0	0	0	0	0	0	0	0	0	0	0	0	0	0	0	0	0	0	0	0	0	0
0	0	0	0	0	0	0	0	0	0	63	0	0	6	0	0	0	0	0	0	0	0	0	0	0	0	0	0	0	0	0	0	0	0	0	0	0	0	0	0	0	0	0	0	0	0	0	0	0	0
0	0	0	0	0	0	0	0	0	0	0	0	0	18046	0	0	4	0	0	0	5	0	4	0	0	0	0	0	0	0	0	0	255	0	0	0	0	0	0	0	0	0	0	0	0	0	0	0	0	0
0	0	0	0	0	12	0	0	0	0	0	0	0	0	0	9	0	0	0	2	0	0	0	0	0	1	0	0	9	0	0	0	140	0	0	0	0	0	0	0	0	0	0	0	0	0	0	0	0	0
2	0	0	0	0	0	0	0	0	0	0	0	0	0	0	0	105	0	0	0	498	0	11	0	0	0	0	0	0	0	251	0	5	0	0	0	0	0	0	195	0	0	0	0	0	0	0	0	0	0
0	0	0	0	0	0	15	0	0	0	0	0	2	0	0	0	0	0	0	0	2	0	37	0	0	0	0	0	80	0	0	0	0	0	0	0	0	0	0	0	0	0	0	0	0	0	0	0	0	0
0	0	0	0	0	0	0	0	0	0	0	0	5	0	0	0	0	0	0	0	0	0	0	0	0	0	0	0	0	0	4	0	0	0	0	1	0	0	1	0	0	0	0	0	0	0	0	0	0	0
0	0	0	0	0	0	0	0	0	0	0	5	0	0	0	0	0	0	0	0	0	0	0	0	0	12	0	0	26	0	0	0	3	0	0	0	0	0	0	6	0	0	0	0	0	0	0	0	0	0
0	0	0	0	0	0	0	0	0	0	0	0	0	0	0	0	387	0	0	0	286	0	32	0	0	0	0	0	0	0	22	0	0	0	0	432	1	0	0	0	0	0	0	0	1	0	0	0	0	0
0	0	0	0	0	0	0	0	0	0	0	0	0	0	0	0	1	0	0	0	58	0	0	0	0	0	0	0	0	0	0	0	0	0	0	0	1	0	0	0	0	0	0	0	1565	0	0	0	0	0
0	0	0	0	6	0	0	0	0	0	0	0	0	0	0	0	0	0	0	0	0	0	0	0	0	0	0	0	0	0	0	0	0	0	7	0	0	0	0	0	0	0	0	0	0	0	0	0	0	0
17	0	0	0	0	0	0	0	0	0	0	0	0	0	0	0	15	0	0	0	91	0	473	0	0	0	0	0	2393	0	12	2	0	0	0	0	0	0	0	42	0	0	0	0	1	0	0	0	0	0
0	0	0	0	0	0	0	0	0	0	0	0	0	0	0	0	0	190	0	0	0	0	0	0	0	0	0	0	0	0	0	0	0	0	0	0	0	0	0	0	0	0	0	0	0	0	0	0	0	0
0	0	0	0	0	0	0	80	0	0	0	1	0	0	0	0	0	0	0	0	1	0	0	0	0	0	0	0	0	0	0	0	0	0	0	0	0	0	5	0	0	0	0	0	0	0	0	0	0	0
0	0	0	0	0	0	0	0	0	0	0	0	0	0	0	0	0	0	0	0	0	0	0	0	0	0	1	0	492	0	0	885	0	0	0	0	0	0	0	0	0	0	0	0	0	0	0	0	0	0
0	0	2	0	0	0	0	0	0	0	328	1	0	3	0	0	0	0	0	6	0	0	0	0	10	46	0	0	75	2	0	0	2	0	0	0	41	0	0	25	11	0	0	2	105	0	0	0	0	0
0	0	0	0	0	0	0	0	0	0	0	0	0	0	0	0	1	0	0	1	30	0	0	0	0	0	0	0	0	0	0	0	2	0	0	0	4	0	0	0	0	0	0	0	0	0	0	0	0	0
2	0	0	0	1	0	0	0	0	0	0	0	0	0	0	0	6	0	0	0	88	0	0	0	0	0	0	0	0	0	0	0	0	0	0	0	1	0	34	0	0	0	0	0	0	0	0	0	0	0
0	0	0	0	0	0	0	0	0	0	0	91	0	0	0	0	0	0	59	0	0	0	0	57	0	195	0	0	0	4	0	0	0	0	0	0	15	19	0	0	0	3	0	0	0	0	0	0	0	0
0	0	9	0	0	0	12	183	0	0	0	1	0	0	0	0	0	0	0	0	41	0	0	0	0	3	0	0	0	0	0	0	0	0	0	12	13	0	2	0	1	0	0	0	139	0	0	0	0	0
0	0	0	0	0	0	0	0	0	0	0	129	0	26	539	0	0	0	150	7	0	0	0	9	0	2	0	0	0	0	0	0	0	2	0	0	29	4	0	0	0	37	0	0	0	0	0	0	0	0
0	0	0	0	376	0	0	0	0	0	6	2	0	0	0	0	0	0	0	0	269	0	141	3	0	0	0	0	0	0	0	0	0	0	0	21	0	0	0	0	0	0	0	0	0	0	0	0	0	0
0	1	0	0	0	0	0	0	0	0	0	0	6	0	0	0	0	0	0	0	0	0	0	0	0	0	0	0	901	0	0	0	0	0	0	0	0	0	0	0	0	0	0	1	0	0	0	0	0	0
0	0	0	0	0	0	0	0	0	0	0	0	0	0	0	0	0	0	0	0	0	0	538	0	0	0	0	0	5213	0	0	100	0	0	0	0	0	0	0	0	0	0	0	0	0	0	0	0	0	0
0	0	0	0	0	0	0	0	0	0	10	0	0	0	0	0	0	0	0	0	0	0	0	0	0	0	0	0	0	0	0	0	0	0	0	0	0	0	0	0	0	0	0	0	0	0	0	0	0	0
0	0	0	0	1228	0	0	0	0	0	0	0	0	0	0	0	26	0	0	0	1458	0	14	0	0	0	0	0	0	0	0	0	0	0	0	32	1	0	31	0	0	0	0	0	0	0	0	0	0	0
0	0	0	0	0	0	39	0	0	0	0	0	3	0	0	0	8	0	0	0	7	0	34	0	0	0	0	0	104	0	0	9	0	0	0	4	0	0	7	0	0	0	0	0	0	0	0	0	0	0
0	0	0	0	0	0	0	0	0	0	0	0	1	0	1	0	0	0	0	0	1	0	0	0	0	0	0	0	0	0	1	2	0	0	0	0	93	0	0	0	0	0	0	0	0	0	0	0	0	0
12	0	32	0	0	0	19	0	0	0	0	0	0	0	0	1	0	0	0	0	64	0	8	0	0	0	0	0	0	0	3	7	0	0	0	0	5	0	0	0	0	0	0	0	0	0	0	0	0	0
0	0	0	0	0	0	0	0	0	0	2966	0	0	0	1	0	0	0	0	0	1	0	0	0	0	0	0	0	0	0	0	0	0	0	0	2	2	0	0	0	0	0	0	0	0	0	0	0	0	0
0	0	0	0	0	0	0	0	0	0	0	0	2	0	0	0	0	0	0	0	1	0	9	13	0	0	0	0	0	0	0	0	0	0	0	0	0	0	0	0	0	0	0	0	0	0	0	0	0	0
0	0	0	0	0	0	0	0	0	0	0	30	0	1	0	0	0	0	0	3	4	0	0	0	2	18	0	0	12	0	0	58	0	0	0	0	85	4	9	34	0	0	0	0	0	0	0	0	0	0
0	0	108	1	0	0	46	122	0	0	0	7	0	0	0	0	0	10	0	0	176	0	0	0	0	0	0	0	2	0	0	0	0	0	0	0	9	0	0	0	199	0	0	1	0	0	0	0	0	0
0	0	0	0	0	0	0	0	1	0	0	0	0	0	0	0	0	0	0	0	0	0	0	0	0	0	0	0	0	0	0	0	0	0	0	0	0	0	0	0	0	0	0	0	0	0	0	0	0	0
0	0	0	0	0	0	0	0	0	0	0	0	9	0	0	0	0	0	0	0	0	0	0	0	0	0	0	0	0	0	0	0	0	0	0	0	0	0	0	0	0	0	0	0	0	0	0	0	0	0
0	0	0	0	0	0	0	0	10	0	0	12	0	0	0	0	0	0	0	0	0	0	0	0	0	77	0	0	33	0	0	0	17	0	0	0	16	0	0	9	0	0	0	0	0	0	0	0	0	0
0	0	3	0	0	0	0	0	0	0	0	0	0	0	0	0	0	0	0	0	3	0	0	0	0	0	0	0	0	0	0	0	0	0	0	1	2	0	2	2	0	0	0	0	0	0	0	0	0	0
0	0	11	0	0	0	0	0	0	0	0	0	0	22	0	0	0	0	0	0	12	0	0	0	5	367	0	0	548	21	0	0	53	0	0	0	7	0	0	540	0	0	0	0	0	0	0	0	0	0
3	0	2	0	0	0	0	0	0	0	0	1	0	9	0	107	0	0	0	0	4	0	0	0	1	11	0	0	3	0	0	0	453	0	0	0	2	0	0	6	0	0	0	0	0	0	0	0	0	0
0	0	0	0	0	0	0	0	0	0	0	0	2	4	0	0	0	0	0	0	0	0	3	0	0	0	0	0	2	0	5	0	0	0	0	0	0	0	0	0	0	0	0	0	0	0	0	0	0	0
1	0	0	0	1	0	0	1	0	0	0	0	0	0	0	0	0	823	0	0	50	0	0	0	0	0	0	0	166	0	0	0	0	0	1	0	2	0	0	21	0	0	0	0	0	0	0	0	0	0
0	0	0	0	0	0	15	0	0	0	0	0	0	0	0	0	8	0	0	0	15	0	32	0	0	0	0	0	104	0	0	0	0	0	0	0	0	0	0	0	0	0	0	0	0	0	0	0	0	0
0	0	4	0	0	0	11	98	0	2	0	21	1	0	0	0	1	0	0	0	13	0	1	0	0	0	0	0	3	0	0	0	0	0	0	5	4	0	0	0	0	0	0	0	0	0	0	0	0	0
0	0	0	0	0	0	0	0	0	0	0	0	0	0	0	0	0	0	0	0	0	0	0	0	0	0	0	0	0	0	0	0	0	0	0	0	0	0	0	0	0	0	0	0	0	0	0	0	0	0
0	0	0	0	0	0	11	104	0	0	0	1	5	0	0	0	0	0	0	0	1	0	4	0	0	0	0	0	28	0	0	1	0	0	0	0	0	0	0	1	0	0	0	0	0	0	0	0	0	0
0	0	0	0	0	0	0	0	0	0	0	135	0	0	0	0	0	0	127	0	0	0	0	0	0	6	0	0	0	0	0	0	0	0	0	0	0	12	0	0	0	13	0	0	0	0	0	0	0	0
0	0	1	0	0	0	0	0	0	0	0	0	0	0	0	0	0	0	0	0	0	0	1	0	0	0	0	0	1401	0	1	0	0	0	0	0	0	0	6	0	0	0	0	0	0	0	0	0	0	0
0	0	0	0	0	4	0	0	0	0	5	5	0	0	0	22	0	0	0	0	0	0	0	0	0	1	0	0	0	0	0	0	701	0	0	0	5	0	0	1	0	0	0	0	0	0	0	0	0	0
0	0	686	0	0	0	11	74	0	0	0	0	0	0	0	0	5	123	0	0	125	0	10	0	0	0	0	0	2	0	0	0	0	0	0	0	7	0	6	0	4	0	0	0	3	0	0	0	0	4
0	0	610	0	0	0	0	0	0	0	0	0	0	28	0	0	4	55	0	295	235	0	0	1	0	0	0	0	2	1	0	0	0	0	0	0	0	0	294	5	0	0	0	0	0	0	0	0	0	6
0	0	0	0	0	0	0	0	0	0	0	0	0	0	0	0	0	0	0	0	0	0	0	0	0	0	0	0	0	0	0	0	0	0	0	0	360	0	0	0	0	0	0	0	0	0	0	0	0	0
0	0	0	0	19	0	7	0	0	0	0	0	0	3	0	0	2	0	0	0	8	0	789	0	0	0	0	0	0	0	0	41	0	0	0	0	0	0	0	0	0	0	0	0	0	0	0	0	0	0
0	0	2	0	7	0	4	0	0	0	0	0	0	0	0	0	0	0	0	0	8	0	11	0	0	0	0	0	98	0	0	0	0	0	0	0	0	0	0	6	0	0	0	0	0	0	0	0	0	0
0	0	0	0	0	0	0	0	0	0	0	0	0	1	0	0	0	1	0	0	46	0	0	0	0	0	0	0	3643	0	0	133	0	0	0	0	0	0	0	0	0	0	0	0	0	0	0	0	0	0
0	0	2	0	0	0	0	0	0	0	0	0	0	0	0	0	0	0	0	30	10	0	0	0	0	0	0	0	0	0	0	0	0	0	0	1	1642	0	0	7	9	0	0	0	0	0	0	0	0	0
2	0	0	0	0	6	0	0	15	0	0	0	0	0	0	30	0	0	0	0	0	0	0	0	1	13	0	0	43	2	0	0	87	0	0	0	10	3	0	2	0	0	0	0	0	0	0	0	0	0
0	0	0	0	0	0	0	6	0	0	66	0	0	0	0	0	0	0	0	0	0	0	0	0	0	0	0	0	0	0	0	0	0	0	0	0	0	0	0	0	0	0	0	2	0	0	0	0	0	0
0	0	0	0	0	0	41	0	0	0	0	0	0	0	0	0	0	0	0	0	0	0	0	320	0	0	0	0	0	0	0	0	0	0	0	0	0	0	0	0	0	0	0	0	0	0	0	0	0	0
0	0	0	0	0	0	0	0	0	0	0	0	0	0	0	0	0	0	0	0	0	0	0	0	0	0	0	0	538	0	0	0	0	0	0	0	0	0	0	0	0	0	0	0	0	0	0	0	0	0
0	0	0	0	0	0	0	0	0	0	0	0	1	23	0	0	0	0	0	0	0	0	41	0	0	0	0	0	0	0	0	0	0	0	0	0	0	0	0	0	0	0	0	0	0	0	0	0	0	0
0	0	0	0	0	0	0	0	0	0	0	0	0	314	0	0	0	0	0	0	0	0	121	217	0	0	0	0	4	0	0	20	0	0	0	1	0	0	0	0	0	0	0	0	0	0	0	0	0	0
0	0	0	0	0	0	7	0	0	0	0	0	1	0	0	0	0	0	0	0	14	0	238	0	0	0	0	0	4	0	0	0	0	0	0	0	0	0	0	0	0	0	0	1	108	0	0	0	0	0
0	0	0	0	9	0	1	0	0	0	0	0	1	0	0	0	0	0	0	0	1	0	10	0	0	0	0	0	0	0	0	0	0	0	0	0	0	0	6	0	0	0	0	0	0	0	0	0	0	0
1	0	0	0	0	0	0	0	8	0	14	0	0	0	0	0	0	0	0	0	1	0	0	0	0	73	0	0	15	0	0	7	0	0	0	0	29	0	0	71	0	0	0	0	0	0	0	0	0	0
0	0	0	0	0	0	0	0	0	0	0	0	0	0	0	0	0	0	0	0	0	0	0	0	0	0	0	0	0	0	0	0	0	0	0	0	2419	0	0	0	0	0	0	0	0	0	0	0	0	0
0	0	1	0	0	0	0	454	0	0	0	0	8	0	0	0	38	0	0	0	76	0	2	0	0	0	0	0	13	0	0	0	0	0	0	2	0	0	46	0	0	0	0	0	0	0	0	0	0	0
0	0	0	0	0	0	0	0	0	0	0	0	1	0	0	0	18	0	0	0	47	0	0	0	0	0	0	0	0	0	0	0	0	0	2	1	0	0	2	0	0	0	0	0	0	0	0	0	0	0
0	0	4	0	1	0	5	0	0	0	0	0	1	0	0	0	0	0	0	0	2	0	17	0	0	0	0	0	282	0	0	0	0	0	0	0	0	0	0	0	0	0	0	0	0	0	0	0	0	0
0	0	0	0	0	0	0	0	0	1	5	6	0	0	0	0	0	0	0	0	0	0	0	0	0	45	0	0	69	0	0	15	0	0	0	0	25	0	0	11	0	0	0	1	785	0	0	0	0	0
0	0	0	0	0	0	0	0	0	0	9	5	0	0	0	0	0	0	0	0	0	0	0	0	0	5	0	0	8	0	0	0	0	0	0	0	14	0	0	0	0	0	0	0	0	0	0	0	0	0
0	0	0	0	0	0	0	2	0	0	0	0	0	0	0	0	26	9	0	0	127	0	3	0	0	0	0	0	0	0	29	1347	63	0	0	0	28	0	0	66	0	0	0	0	0	0	0	0	0	0
0	0	103	0	0	0	0	0	0	0	34	0	0	43	0	0	0	0	0	0	0	0	28	0	0	0	0	0	0	0	0	0	0	0	0	0	0	0	0	4	0	0	0	0	0	0	0	0	0	0
0	0	0	0	0	0	0	0	0	0	0	3	0	68	54	0	0	0	14	0	0	0	0	92	0	74	0	0	0	0	0	2	0	0	0	0	5	0	0	0	0	1	0	0	0	0	0	0	0	0
3	0	0	0	0	0	0	0	0	0	0	0	0	0	0	0	22	0	0	0	67	0	17	0	0	0	0	0	0	0	56	0	0	0	0	350	0	0	62	0	0	0	0	2	0	0	0	1	0	0
0	0	0	0	0	0	0	0	0	0	0	0	1	0	0	0	0	0	0	0	0	0	0	0	0	0	0	0	0	0	0	21	0	0	0	1	0	0	0	0	0	0	0	0	0	0	0	0	0	0
0	0	31	0	0	0	0	0	0	0	0	0	1	0	0	0	0	0	0	0	5	0	0	0	0	0	0	0	167	0	0	0	0	0	0	0	0	0	8	0	0	0	0	0	0	0	0	0	0	0
0	0	0	0	0	0	0	0	0	0	0	0	0	0	0	0	0	0	0	0	0	0	0	0	0	0	0	0	0	0	0	0	0	0	0	0	1179	0	0	0	0	0	0	0	0	0	0	0	0	0
0	0	0	0	0	0	0	0	0	0	0	0	0	0	0	0	0	0	0	0	0	0	0	0	0	0	0	0	0	0	0	0	0	0	0	0	1530	0	0	0	0	0	0	0	0	0	0	0	0	0
0	0	0	0	0	0	0	0	0	0	0	0	0	487	0	0	0	0	0	0	0	0	0	0	0	0	0	0	0	0	0	0	0	0	0	0	0	0	0	0	0	0	0	0	0	0	0	0	0	0
0	0	0	0	0	0	0	0	0	0	0	0	0	0	0	0	0	0	0	0	0	0	0	0	0	0	0	0	0	0	0	0	0	0	0	0	1206	0	0	0	0	0	0	0	0	0	0	0	0	0
0	0	0	0	2	0	0	0	0	0	0	0	0	0	0	0	215	64	0	0	194	0	0	0	0	0	0	0	2	2	0	0	0	0	0	0	0	0	9	101	0	0	0	0	0	0	0	0	0	0
0	0	0	0	0	0	0	0	0	0	0	0	0	0	0	0	0	0	0	0	0	0	0	0	0	0	0	0	0	0	0	0	0	0	0	0	0	0	0	0	0	0	0	0	0	0	0	0	0	0
0	0	0	34	0	0	0	34	0	0	253	65	1	0	0	0	9	0	0	0	130	0	0	1	0	0	0	0	4	1	19	1	0	0	0	0	1022	0	11	0	0	0	0	0	189	0	0	0	0	0
1	0	0	0	1	0	0	0	0	0	0	0	1	0	0	0	2	0	0	0	3	0	0	0	0	0	0	0	0	0	0	0	0	0	0	39	4	0	38	0	0	0	0	0	0	0	0	0	0	0
0	0	5	0	0	0	0	130	0	2	0	406	1	0	0	0	0	0	0	0	48	0	1	0	1	0	0	0	26	0	0	0	0	0	0	4	0	0	0	6	0	0	0	0	0	0	0	0	0	0
0	0	0	0	0	0	11	7	0	0	6	0	0	0	0	0	0	0	0	0	1	0	1	0	0	0	0	0	0	0	0	0	0	0	0	0	0	0	0	0	0	0	0	0	0	0	0	0	0	0
0	0	0	0	0	0	0	0	0	0	15	0	0	194	0	0	0	0	0	0	0	0	0	0	0	0	0	0	0	0	0	0	0	0	0	0	0	0	0	0	0	0	0	0	0	0	0	0	0	0
0	0	0	0	0	0	0	0	0	0	0	815	0	0	0	0	0	0	168	0	0	0	0	7	0	13	0	0	0	6	0	0	0	0	0	0	3	9	0	0	0	130	0	0	0	0	0	0	0	0
0	0	0	0	0	0	0	0	0	0	0	0	0	0	0	0	0	0	0	0	0	0	7	0	0	0	0	0	0	0	1	0	0	0	0	9	0	0	3	7	0	0	0	0	0	0	0	0	0	0
0	0	0	0	0	0	0	0	1	0	0	0	0	0	0	0	0	0	0	0	0	0	0	0	0	2	6	0	10	0	0	0	1	0	0	0	61	0	0	0	0	0	0	0	0	0	0	0	0	0
0	0	0	0	0	0	0	0	0	0	0	0	0	0	0	0	0	0	0	0	0	0	0	0	11	0	0	0	0	0	0	0	0	0	0	0	0	0	0	0	0	0	0	0	0	0	0	0	0	0
0	0	1	0	5	0	16	0	1	0	0	5	0	0	0	0	0	0	0	0	4	0	0	0	0	0	0	0	4	0	0	1	0	0	0	0	0	0	1	0	0	0	0	0	0	0	0	0	0	0
0	0	0	0	0	19	0	6	0	0	0	4	0	0	0	64	0	0	0	0	0	0	0	0	1	13	0	1	3	0	0	0	167	0	0	0	1	0	0	3	0	0	0	0	0	0	0	0	0	0
0	0	0	0	1	0	5	0	0	0	0	0	0	0	0	0	0	0	0	0	0	0	15	0	0	0	0	0	0	0	0	0	0	0	0	0	0	0	0	0	0	0	0	2	1	0	0	0	0	0
0	0	0	0	2	0	1	0	0	0	0	0	0	0	0	0	0	0	0	0	13	0	0	0	0	0	0	0	112	0	0	0	0	0	0	0	0	0	3	0	0	0	0	0	0	0	0	0	0	0
0	0	0	0	0	0	0	0	0	0	0	0	0	0	0	0	0	0	0	0	0	0	0	0	0	0	0	0	0	0	0	0	0	0	0	0	2422	0	0	0	0	0	0	0	0	0	0	0	0	0
0	0	10	0	0	0	0	6	0	0	0	15	1	0	0	0	0	5055	0	0	0	0	0	0	0	0	0	0	248	0	0	0	0	92	0	0	0	0	0	1	0	0	0	0	0	0	0	0	0	0
0	0	0	0	0	0	0	0	0	0	0	0	0	0	0	0	0	0	0	0	0	0	0	0	0	0	0	0	0	0	0	0	0	0	0	0	0	0	0	0	0	0	0	0	0	0	0	0	0	0
0	0	0	0	0	0	0	0	0	0	0	0	0	0	0	0	0	1581	0	0	0	0	0	0	0	0	0	0	55	0	0	184	0	1	0	0	0	0	0	1	0	0	0	0	0	0	0	0	0	0
0	0	15	0	1	0	0	59	0	0	0	8	1	0	0	0	0	0	0	0	4	0	1	0	0	0	0	0	44	0	0	0	0	0	0	0	1	0	0	0	0	0	0	0	0	0	0	0	0	0
2	0	0	0	0	0	0	0	0	0	0	0	0	0	0	0	10	0	0	0	4	0	0	0	0	0	0	0	2	0	0	0	0	0	0	0	0	0	0	0	0	0	0	0	0	0	0	0	0	0
0	0	0	0	0	0	13	0	0	0	19	0	0	0	0	0	0	0	0	0	0	0	0	0	0	0	0	0	77	0	0	0	0	0	0	0	2	0	8	0	0	0	0	0	0	0	0	0	0	0
0	0	0	0	0	0	41	121	0	3	0	0	0	0	0	0	0	0	0	1	9	0	0	0	2	28	0	0	3	0	0	0	0	0	0	0	21	0	0	5	0	0	0	0	18	0	0	0	0	0
0	0	0	0	0	0	0	0	0	0	0	6	0	14	295	0	0	0	21	0	0	0	2	49	0	72	0	0	0	3	0	0	0	0	0	0	114	22	0	2	0	21	0	0	0	0	0	0	0	0
0	0	0	0	0	0	2	0	0	0	5	0	0	0	0	0	0	0	0	0	43	0	0	0	0	0	0	0	0	0	0	0	0	0	0	0	0	0	3	17	0	0	0	0	0	0	0	0	0	0
0	0	0	0	0	0	0	0	0	0	0	0	0	0	0	0	2	0	0	0	18	0	0	0	0	0	1	0	0	0	0	0	0	0	0	26	5	0	0	0	0	0	0	0	0	0	0	0	0	0
0	1	0	0	0	0	0	0	0	0	1	0	0	0	0	0	0	0	0	0	0	0	0	0	0	24	0	0	7	0	0	0	0	0	0	0	1	0	0	5	0	0	0	0	0	0	0	0	0	0
0	0	0	0	0	0	0	0	0	0	0	0	0	1532	0	0	0	0	0	613	0	0	0	0	0	0	0	0	0	0	0	1	0	0	0	0	0	0	0	0	0	0	0	0	0	0	0	0	0	0
0	0	0	0	0	0	0	0	0	0	0	3	0	0	0	0	6	0	0	0	129	0	115	0	0	0	0	0	461	0	38	0	0	0	0	613	0	0	0	0	0	0	0	0	0	0	0	0	0	0
0	0	0	0	0	0	0	0	0	0	0	0	0	0	0	0	0	0	0	0	27	0	1513	0	8	0	0	0	1588	0	0	0	0	0	0	0	17	0	0	7	0	0	0	0	0	0	0	0	0	0
7	0	0	0	263	0	0	0	0	0	0	0	0	0	0	0	116	0	0	0	1053	0	0	0	0	0	0	0	3	0	0	0	33	0	0	0	2	0	0	0	5	0	0	0	1	0	0	0	0	0
0	1	0	0	0	0	0	0	0	0	4	15	0	0	0	0	0	0	0	0	3	0	0	0	0	8	0	0	8	0	0	19	0	0	0	3	98	0	4	0	0	0	0	0	0	0	0	0	0	0
51	0	26	0	0	0	0	481	0	8	0	0	4	0	0	0	115	0	0	0	12	0	0	0	0	5	0	0	48	1	0	0	4	0	0	12	2	0	23	3	0	0	0	0	0	0	0	0	0	0
0	0	0	0	215	0	0	1	0	0	0	0	0	0	0	0	0	0	0	0	2471	0	16	3	0	0	0	0	0	0	0	0	0	0	0	17	1	0	30	117	206	0	0	0	0	0	0	0	0	0
0	0	0	0	0	0	0	0	0	0	0	0	0	0	0	0	0	0	0	0	81	0	0	0	0	0	0	0	26725	0	0	121	0	0	0	0	0	0	0	14	0	0	0	0	3	0	0	0	0	0
0	0	2	0	0	0	0	64	0	0	0	12	0	132	0	0	0	0	0	8	0	0	0	47	0	0	0	0	0	0	0	0	3	0	0	0	676	0	0	0	0	0	0	0	0	0	0	0	0	0
0	0	0	0	0	0	0	0	0	0	0	0	0	85	0	0	0	0	0	0	0	0	0	0	0	0	0	0	0	0	0	6	0	0	0	0	0	0	0	0	0	0	0	0	0	0	0	0	0	0
0	0	0	0	0	0	0	0	0	0	0	0	0	0	0	0	0	0	0	0	0	0	0	0	0	0	0	0	0	0	0	9	0	0	0	0	0	0	0	0	0	0	0	0	0	0	0	0	0	0
0	0	0	0	0	0	0	0	72	0	0	253	0	0	0	0	0	0	24	0	0	0	0	0	0	0	0	0	0	12	0	0	0	0	0	0	7	0	0	0	0	11	0	0	0	0	0	0	0	0
2	0	0	0	0	0	2	3	0	0	0	0	0	0	0	0	7	0	0	0	646	0	530	0	0	7	0	0	48	0	0	0	0	0	0	0	0	0	0	0	9	0	0	0	55	0	0	0	0	0
0	0	0	0	0	0	0	0	0	0	0	0	0	217	0	0	0	0	0	3197	0	0	0	0	0	0	0	0	0	0	0	0	0	0	0	0	0	0	0	0	0	0	0	0	0	0	0	0	0	0
34	0	0	0	0	0	0	0	0	0	0	0	1	0	0	0	2	0	0	0	50	0	0	0	0	0	0	0	0	0	10	0	0	0	0	0	1312	0	0	0	0	0	0	0	0	0	0	0	0	0
0	0	0	0	1	0	19	0	0	0	0	0	0	0	0	0	0	0	0	0	0	0	0	0	0	0	0	0	0	0	0	0	0	0	0	0	0	0	0	0	0	0	0	0	0	0	0	0	0	0
0	0	0	0	0	0	0	0	0	0	0	0	1	0	0	0	0	0	0	0	0	0	0	0	0	0	1	0	0	0	0	0	0	0	0	4	0	0	0	0	0	0	0	0	0	0	0	0	0	0
0	0	0	0	0	0	22	0	0	0	0	0	5	0	0	0	10	0	0	0	6	0	197	0	0	0	0	0	0	0	0	1	0	0	0	0	0	0	0	0	0	0	0	0	0	0	0	0	0	0
0	0	0	0	0	0	0	0	0	0	0	0	0	49	0	0	0	0	0	210	0	0	0	0	0	0	0	0	0	0	0	0	0	0	0	0	0	0	0	0	0	0	0	0	0	0	0	0	0	0
0	0	0	0	0	0	0	0	0	0	0	0	0	0	0	0	0	0	0	0	0	0	0	0	0	0	0	0	0	0	0	0	0	0	0	0	892	0	0	0	0	0	0	0	0	0	0	0	0	0
0	0	6	0	0	0	0	0	0	0	0	3	0	0	0	0	0	0	0	0	0	0	6	0	0	0	0	0	1	0	0	0	0	0	0	0	0	0	0	0	0	0	0	0	0	0	0	0	0	0
0	0	0	0	0	0	0	3	0	0	0	1	0	0	0	0	0	0	0	0	0	0	0	0	0	0	0	0	0	0	15	0	0	0	0	0	1	0	0	0	0	0	0	0	0	0	0	0	0	0
0	0	0	0	0	0	0	0	0	0	0	0	0	0	0	0	0	0	0	0	0	179	0	0	0	0	0	0	1445	0	0	186	0	0	0	0	0	0	0	0	0	0	0	0	0	0	0	0	0	0
0	0	0	0	0	0	0	0	0	0	0	2344	0	34	0	0	0	0	0	0	0	0	0	6	0	0	0	0	0	0	0	0	0	0	0	0	0	0	0	0	0	0	0	0	0	0	0	0	0	0
0	0	0	0	0	0	0	0	0	0	0	0	0	0	0	0	0	0	0	0	0	0	0	0	0	0	0	0	0	0	0	0	0	0	0	0	0	0	0	0	0	0	0	0	0	0	0	0	0	0
0	0	0	0	0	0	0	134	0	0	0	0	7	0	0	0	0	0	0	0	0	0	0	0	0	0	0	0	4	0	0	0	0	0	0	0	3	0	0	0	0	0	0	0	0	0	0	0	0	0
0	0	0	0	0	0	0	0	0	0	0	0	0	0	0	0	0	0	0	0	0	0	0	0	0	0	0	0	0	0	0	0	0	0	0	0	34	0	0	0	0	0	0	0	0	0	0	0	0	0
0	0	0	0	0	0	0	0	0	0	0	815	0	0	0	0	0	0	0	0	0	0	0	0	0	0	0	0	0	0	0	0	0	0	0	0	1200	0	0	0	0	0	0	0	0	0	0	0	0	0
0	0	0	0	0	0	0	1	0	0	0	0	0	0	0	0	0	0	0	0	104	0	0	0	0	13	0	0	5	0	0	29	0	0	0	0	0	0	0	0	0	0	0	0	0	0	0	0	0	0
0	0	0	0	0	0	18	0	0	0	0	0	4	0	0	0	0	0	0	0	3	0	1	0	0	0	0	0	0	0	2	2	0	0	0	1	0	0	0	0	0	0	0	0	0	0	0	0	0	0
0	0	0	0	0	0	0	0	4	0	0	1	0	0	0	0	0	0	0	0	0	0	0	0	0	16	0	0	56	1	0	1	0	0	0	0	1	0	0	5	0	0	0	0	0	0	0	0	0	0
0	0	0	0	0	0	34	0	0	0	0	0	0	0	0	0	1	0	0	0	0	0	8	4	0	0	0	0	0	0	0	0	0	0	0	0	0	0	0	0	0	0	0	0	0	0	0	0	0	0
0	0	0	0	0	0	0	0	0	0	0	0	0	0	0	0	0	0	0	0	0	0	0	0	0	0	0	0	0	0	0	0	0	0	0	0	2642	0	0	0	0	0	0	0	0	0	0	0	0	0
0	0	0	0	0	0	0	0	0	0	3	0	0	0	0	0	0	0	0	0	0	0	0	0	0	0	0	0	0	0	0	0	0	0	0	0	301	0	0	0	0	0	0	0	0	0	0	0	0	0
0	0	0	0	0	0	0	0	0	0	0	0	0	0	0	0	0	0	0	0	0	0	0	0	0	0	0	0	0	0	0	186	0	0	0	0	0	0	0	0	0	0	0	0	0	0	0	0	0	0
0	0	0	0	0	0	0	0	0	0	0	0	0	0	0	0	0	0	0	0	0	0	1	24	6	0	0	0	0	0	0	0	0	0	0	0	0	0	0	0	0	0	0	0	0	0	0	0	0	0
0	0	0	0	0	0	0	0	0	0	0	0	1	0	0	0	0	0	0	0	0	0	4	0	0	0	0	0	0	0	0	0	0	0	0	0	7	0	0	0	0	0	0	1	113	0	0	0	0	0
1	0	0	0	0	0	0	0	0	0	2233	0	0	0	0	0	4	0	0	0	7	0	0	0	0	0	0	0	0	0	1	0	0	0	0	5	11	0	0	0	0	0	0	0	109	0	0	0	0	0
0	0	0	0	6	0	0	0	0	0	0	0	0	0	0	0	24	0	0	0	32	0	0	0	0	0	0	0	1590	0	0	0	0	0	0	0	0	0	0	0	3	0	0	0	0	0	0	0	0	0
0	0	11	0	0	0	0	0	0	0	0	0	0	0	0	0	13	0	0	0	1297	0	1	0	0	0	0	0	115	0	0	0	0	0	0	3	3	0	0	0	77	0	0	0	0	0	0	0	0	0
2	0	4	0	0	0	46	0	0	2	0	0	5	3	0	0	4	0	0	0	17	0	0	0	0	41	0	0	99	0	0	0	6	0	0	0	23	0	0	53	0	0	0	0	0	0	0	0	0	0
0	0	0	0	0	0	0	58	0	0	0	308	9	0	0	0	0	0	0	0	0	0	30	0	0	0	0	0	0	0	0	0	0	0	0	0	4	0	0	1	0	0	0	0	0	0	0	0	0	0
0	0	0	0	0	0	23	0	0	0	0	0	0	0	0	0	0	0	0	0	0	0	0	0	0	0	0	0	0	0	0	6	0	0	0	0	0	0	0	0	0	0	0	0	0	0	0	0	0	0
0	0	0	0	0	0	0	0	0	0	0	0	0	0	0	0	280	0	0	0	80	0	100	0	0	0	0	0	6802	0	4	3	0	0	0	0	0	0	0	16	0	0	0	0	0	0	0	0	0	0
1	0	263	0	0	0	0	0	0	0	0	0	0	0	0	3	13	0	0	14	1	0	4	0	0	0	0	0	0	0	0	0	7	0	0	0	0	0	6	0	8	0	0	0	0	0	0	0	0	0
1	0	0	0	0	0	0	0	1	0	12	3	0	0	0	0	0	0	0	0	0	0	0	0	0	82	0	0	136	2	0	4	0	0	0	1	5	0	1	0	0	0	0	0	0	0	0	0	0	0
0	0	0	0	547	0	0	0	2	0	0	0	0	0	0	0	0	0	0	0	710	0	15	0	0	0	0	0	0	20	0	0	0	0	0	23	252	0	66	0	48	0	0	0	1	0	0	0	0	0
0	0	0	0	0	0	0	0	0	0	0	0	0	0	0	0	0	0	0	0	0	0	0	0	4	0	0	0	0	0	0	0	0	0	0	0	0	0	0	0	0	0	0	0	0	0	0	0	0	0
0	0	0	0	0	0	0	8	0	0	0	0	0	0	0	0	0	0	0	1	0	0	0	0	0	0	0	0	0	0	0	0	0	0	0	0	0	0	0	1	0	0	0	0	0	0	0	0	0	0
0	0	0	0	0	0	0	0	0	0	0	0	2	0	0	0	142	0	0	0	110	0	16	0	0	0	0	0	77	0	0	0	0	0	0	0	0	0	19	22	0	0	0	0	0	0	0	0	0	0
0	0	0	0	0	0	0	0	0	0	0	0	0	0	0	0	1	0	0	0	0	0	0	0	0	0	0	0	0	0	0	2	0	0	0	0	0	0	0	0	0	0	0	0	0	0	0	0	0	0
0	0	0	0	0	0	0	0	0	0	0	0	1	0	0	0	0	0	0	0	0	0	0	0	0	0	0	0	0	0	0	0	0	0	0	0	0	0	0	0	0	0	0	0	0	0	0	0	0	0
0	0	0	0	0	0	0	0	0	0	0	0	0	0	0	0	0	0	0	0	0	0	1	0	0	0	0	0	0	0	1	0	0	0	0	0	0	0	0	0	0	0	0	0	0	0	0	0	0	0
0	0	0	0	0	0	0	0	0	0	0	0	0	0	0	0	0	145	0	0	0	0	0	0	0	0	0	0	0	0	0	0	0	0	0	0	0	0	0	0	0	0	0	0	0	0	0	0	0	0
0	0	0	0	0	0	0	6	0	0	0	1	9	0	0	0	0	0	0	0	1	0	492	5	0	0	0	0	0	0	0	0	0	0	0	2	2	0	0	0	0	0	0	0	0	0	0	0	0	0
3	0	9	0	0	0	11	105	0	0	0	0	0	133	0	0	16	0	0	0	3	0	0	0	0	0	0	0	0	0	0	0	0	0	0	0	0	0	0	0	0	0	0	0	0	0	0	0	0	0
2	0	0	0	0	0	0	0	0	0	0	0	1	0	0	0	0	0	0	0	5	0	0	0	0	0	0	0	280	0	0	0	0	0	0	1	0	0	0	0	0	0	0	0	0	0	0	0	0	0
0	0	0	0	0	0	0	0	0	0	0	0	1	0	0	0	0	0	0	0	0	0	0	0	0	0	0	0	0	0	0	0	0	0	0	0	0	0	0	0	0	0	0	0	0	0	0	0	0	0
0	0	0	0	0	0	0	0	0	0	0	0	0	0	0	0	0	0	0	0	0	0	0	3	2	0	0	0	0	0	0	0	0	0	0	0	4	0	0	0	0	0	0	0	0	0	0	0	0	0
0	0	0	0	0	0	0	0	0	0	0	6	0	0	2	0	0	3003	0	0	1	0	0	0	0	0	0	0	242	0	0	0	0	0	0	0	9	0	0	0	0	0	0	0	0	0	0	0	0	0
0	0	0	0	0	0	0	1	0	0	6006	0	0	0	0	0	29	0	0	0	150	0	0	0	0	0	0	0	0	0	0	0	0	0	0	0	3	0	0	0	0	0	0	0	74	0	0	0	0	0
0	0	0	0	2	0	0	0	1	0	0	0	0	0	0	0	0	0	0	0	0	0	0	0	0	0	0	0	0	0	0	26	0	0	0	0	448	0	0	0	0	0	0	0	0	0	0	0	0	0
0	0	0	0	6	0	5	0	0	0	0	0	0	0	0	0	0	0	0	0	0	0	194	0	0	0	0	0	13	0	0	31	0	0	0	0	0	0	0	0	0	0	0	0	0	0	0	0	0	0
0	0	0	0	0	0	0	0	0	0	4	0	0	0	0	0	0	0	0	0	0	0	0	0	0	0	0	0	0	0	0	0	0	0	0	0	0	0	0	0	0	0	0	0	0	0	0	0	0	0
3	0	5	0	0	0	0	0	0	0	0	2	3	0	0	0	33	0	0	0	331	0	0	0	0	0	0	0	2	0	0	0	0	0	0	2	0	0	7	0	13	0	0	0	0	0	0	0	0	0
0	0	0	0	0	0	0	0	0	0	0	0	0	0	0	0	0	0	0	0	0	0	0	6	9	417	0	0	592	24	4	0	30	0	0	0	93	1	0	27	0	0	0	0	0	0	0	0	0	0
0	0	0	0	0	0	0	0	0	0	0	0	1	50	0	0	0	0	0	95	0	0	0	0	4	0	0	0	0	0	0	0	8	0	0	14	117	0	0	0	0	0	0	0	0	0	0	0	0	0
0	0	1	0	2	0	0	0	0	0	2	0	0	9	0	0	0	0	0	0	11	0	135	1	0	0	0	0	2	1	0	0	0	0	0	0	0	0	0	0	0	0	0	0	16	0	0	0	0	0
0	0	0	0	0	0	0	0	0	0	0	0	4	0	0	0	1	0	0	0	0	0	0	0	0	0	0	0	0	0	0	0	0	0	0	17	0	0	0	0	0	0	0	0	0	0	0	0	0	0
0	0	0	0	3	0	0	0	0	0	0	0	10	0	0	0	0	0	0	0	0	0	3	0	0	0	0	0	0	0	0	0	0	0	0	0	0	0	0	0	0	0	0	0	0	0	0	0	0	0
0	0	0	0	0	0	0	0	0	0	0	0	0	0	0	0	1	0	0	0	0	0	0	0	0	0	0	0	0	0	0	0	0	0	0	70	4	0	0	0	0	0	0	0	0	0	0	0	0	0
0	0	98	0	0	0	0	0	0	0	1	0	0	0	0	0	0	2	0	0	41	0	0	0	0	0	0	0	0	0	0	0	0	0	0	0	3	0	2	0	15	0	0	0	3	0	0	0	0	0
0	0	0	0	0	0	0	0	0	0	0	0	0	0	0	0	0	0	0	0	0	0	0	0	0	0	0	0	0	0	0	0	0	0	0	0	984	0	0	0	0	0	0	0	0	0	0	0	0	0
0	0	0	3	0	0	0	0	0	0	0	601	0	26	4	0	0	0	79	0	0	0	0	5	0	72	0	0	0	4	0	0	0	0	0	0	196	1	0	0	0	80	0	0	0	0	0	0	0	0
0	0	0	0	0	0	0	3	0	0	0	0	0	0	0	0	0	0	0	0	0	0	0	0	0	0	0	0	0	0	0	0	0	0	0	0	0	0	0	0	0	0	0	0	1	0	0	0	0	0
0	0	6	0	2	0	0	0	0	0	0	0	1	0	0	0	253	0	0	0	4238	0	6	0	0	0	0	0	40	0	0	0	0	0	0	38	0	0	0	0	0	0	0	0	0	0	0	0	0	0
0	0	0	0	0	0	41	0	0	0	0	0	1	0	0	0	2	0	0	0	7	0	62	0	0	0	0	0	0	0	0	0	0	0	0	0	0	0	0	1	0	0	0	0	0	0	0	0	0	0
0	0	0	0	0	0	0	0	0	0	0	0	0	0	0	0	0	18	0	0	0	0	0	0	0	0	0	0	0	0	0	0	0	0	0	0	0	0	0	0	0	0	0	0	0	0	0	0	0	0
0	0	0	0	0	0	0	0	0	0	0	0	0	0	0	0	0	0	0	0	0	0	0	0	4	0	0	0	0	0	0	0	0	0	0	0	0	0	0	0	0	0	0	0	0	0	0	0	0	0
0	0	0	0	0	0	0	0	0	0	0	0	1	0	0	0	0	0	0	0	0	0	2	0	0	0	0	0	6	0	0	0	0	0	0	0	0	0	0	0	0	0	0	0	0	0	0	0	0	0
0	0	0	0	0	0	0	0	0	0	0	0	0	0	0	0	0	0	0	0	0	0	0	0	0	0	0	0	0	0	0	0	0	0	0	0	631	0	0	0	0	0	0	0	0	0	0	0	0	0
0	0	0	0	0	0	0	1	24	7	0	32	0	8	0	0	0	0	0	0	0	0	0	0	0	22	0	0	55	0	0	0	0	0	0	0	3	0	12	20	0	0	0	0	0	0	0	0	0	0
0	0	0	0	0	0	0	0	1	0	0	5	0	0	0	0	0	0	1	0	0	0	0	1	0	0	0	0	0	0	0	0	0	0	0	0	211	0	0	0	0	0	0	0	0	0	0	0	0	0
0	0	6	0	0	0	0	40	0	6	0	0	8	0	0	0	5	0	0	0	5	0	1	0	0	0	0	0	19	0	0	0	0	0	0	0	4	0	0	0	2	0	0	0	0	0	0	0	0	0
0	0	0	0	0	0	6	0	0	0	1237	0	0	7	0	0	0	0	0	0	0	0	0	0	0	0	0	0	0	0	0	0	0	0	0	0	0	0	0	0	0	0	0	0	0	0	0	0	0	0
1	0	12	0	0	0	0	31	0	0	0	0	0	0	0	0	2	0	0	0	26	0	0	0	0	0	0	0	3	0	0	0	0	0	0	27	7	0	1	1	0	0	0	0	0	0	0	0	0	0
0	0	0	0	0	0	0	0	0	0	0	0	0	0	0	0	1	0	0	0	0	0	0	0	0	0	0	0	0	0	0	0	0	0	0	0	0	0	0	0	0	0	0	0	0	0	0	0	0	0
0	0	0	0	0	0	0	0	0	0	0	0	0	0	0	0	0	0	0	0	0	0	0	0	8	0	0	0	0	0	0	0	0	0	0	0	0	0	0	0	0	0	0	0	0	0	0	0	0	0
0	0	6	0	2	0	0	259	0	0	0	5	0	3	0	0	0	0	0	0	1	0	0	0	0	30	0	0	139	0	0	0	0	0	0	0	11	0	0	20	0	0	0	0	0	0	0	0	0	0
0	0	0	0	0	0	0	0	0	0	0	0	0	190	0	0	0	0	0	0	0	0	3	57	0	0	0	0	0	0	0	0	0	0	0	0	71	0	0	0	0	0	0	0	0	0	0	0	0	0
8	0	0	0	0	0	0	0	0	0	0	0	0	0	0	0	62	0	0	0	90	0	56	0	0	0	0	0	203	0	5	0	0	0	0	0	0	0	0	102	0	0	0	0	0	0	0	0	0	0
0	0	56	0	0	0	0	0	164	0	0	0	0	0	0	0	0	0	0	2	10	0	25	0	0	0	0	0	0	0	0	5	0	0	0	0	0	0	0	0	0	0	0	0	0	0	0	0	0	0
0	0	0	0	0	0	0	0	0	0	0	0	0	26	0	1	0	3	0	0	2	7	0	0	0	1	1	0	2322	0	4	0	0	2	0	0	0	0	0	0	0	0	0	0	0	0	0	0	0	0
0	0	0	0	0	0	14	0	0	0	0	0	2	0	0	0	8	0	0	0	8	0	2	0	0	0	0	0	85	0	0	0	0	0	0	0	0	0	0	0	0	0	0	0	0	0	0	0	0	0
0	0	0	0	0	0	0	0	0	0	0	0	0	0	0	0	0	0	0	0	0	0	0	0	0	0	0	0	0	0	0	0	0	0	0	0	1781	0	0	0	0	0	0	0	0	0	0	0	0	0
0	0	2	0	4	0	0	484	0	0	40	0	0	0	0	0	0	0	0	0	29	0	0	0	0	0	0	0	0	0	0	0	0	0	0	0	0	0	0	0	0	0	0	1	41	0	0	0	0	0
0	0	0	0	0	0	0	0	0	0	0	0	0	0	0	0	20	0	0	0	1	0	0	0	0	0	0	0	0	0	0	0	0	0	0	0	6424	0	0	0	0	0	0	0	0	0	0	0	0	0
0	0	0	0	0	0	0	403	0	0	0	0	0	0	0	0	0	0	0	0	6	0	4	0	0	0	0	0	0	0	0	0	0	0	0	0	1098	0	0	0	0	0	0	0	0	0	0	0	0	0
0	0	0	0	0	0	0	0	0	0	0	0	0	0	0	0	0	475	0	0	0	0	0	0	0	0	0	0	0	0	0	0	0	0	0	0	0	0	0	0	0	0	0	0	0	0	0	0	0	0
111	0	0	0	0	0	0	0	0	0	2	4	1	0	0	0	15	0	0	0	107	0	0	0	0	0	0	0	0	0	0	0	0	0	0	0	45	0	71	0	0	0	0	0	0	0	0	0	0	0
0	0	0	0	0	0	0	0	0	0	0	0	0	0	0	0	0	0	0	0	0	0	0	0	0	0	0	0	1398	0	0	390	0	0	0	0	0	0	0	0	0	0	0	0	0	0	0	0	0	0
0	0	0	0	0	0	0	0	12	0	0	11	0	0	0	0	0	0	0	0	0	0	0	0	0	25	0	0	84	0	0	1	0	0	0	0	62	0	0	69	0	0	0	0	3095	0	0	0	0	0
0	0	0	0	0	0	0	0	0	0	0	0	0	0	0	0	0	0	0	0	0	0	0	0	0	0	0	0	0	0	0	0	0	0	0	0	0	0	0	0	0	0	0	0	0	0	0	0	0	0
0	0	0	0	10	0	0	0	0	0	0	0	0	0	0	0	0	0	0	0	1	0	0	0	0	0	0	0	0	0	0	0	0	0	22	4	0	0	0	0	0	0	0	0	0	0	0	0	0	0
0	0	0	0	0	0	0	0	0	0	0	0	0	0	0	0	0	0	0	35	0	0	0	0	0	0	0	0	0	0	0	0	0	0	0	0	0	0	0	0	0	0	0	0	0	0	0	0	0	0
0	0	0	0	0	0	0	0	323	0	0	835	0	0	0	0	0	0	118	0	0	0	0	1	0	0	0	0	0	6	0	0	0	0	0	0	5	0	0	0	0	12	0	0	0	0	0	0	0	0
0	0	0	0	0	0	0	0	0	0	0	0	0	0	0	0	0	0	0	0	28	0	0	0	0	0	0	0	11	0	0	2	0	0	0	0	0	0	0	0	0	0	0	0	0	0	0	0	0	0
1	0	0	0	0	0	0	0	0	0	0	3	0	0	0	0	25	0	0	17	0	0	0	0	0	0	0	0	0	0	1	1	0	0	0	2	67724	0	0	0	0	0	0	0	0	0	0	0	0	0
0	0	1	0	0	0	0	62	0	0	116	0	0	0	0	0	77	0	0	0	0	0	0	0	0	0	0	0	0	0	0	0	0	0	3	0	0	0	0	0	0	0	0	0	0	0	0	0	0	0
0	0	16	0	0	0	0	639	0	0	0	22	0	0	0	0	0	100	0	0	54	0	5	0	0	0	0	0	18	0	0	0	0	0	0	0	0	0	0	0	0	0	0	0	0	0	0	0	0	0
0	0	0	0	0	0	0	0	0	0	19	0	1	0	0	0	0	0	0	0	0	0	0	0	0	0	0	0	0	0	0	0	0	0	0	2	0	0	0	0	0	0	0	0	0	0	0	0	0	0
0	0	0	0	0	0	0	0	0	0	0	0	0	0	0	0	0	192	0	0	0	0	0	0	1	0	0	0	0	0	0	0	0	0	0	0	0	0	0	0	0	0	0	0	0	0	0	0	0	0
0	0	0	0	0	0	0	0	0	0	0	0	0	0	0	0	1	0	0	0	0	0	0	0	0	0	0	0	0	0	10	0	0	0	0	0	7713	0	0	0	0	0	0	0	0	0	0	0	0	0
0	0	0	0	0	0	0	0	0	0	0	0	0	0	0	0	0	0	0	0	7264	0	1972	0	0	0	0	0	0	0	0	298	1895	0	0	0	0	0	0	0	0	0	0	0	0	0	0	4	0	0
0	0	3	0	0	0	0	0	0	0	0	2	2	51	31	0	29	28	0	53	168	0	1	0	83	0	21	0	34	0	0	23	0	0	0	0	13	0	1	117	302	0	0	0	0	0	0	0	0	0
0	0	0	0	0	0	0	0	0	0	0	0	0	0	0	0	0	0	0	0	0	0	0	0	0	0	0	0	0	0	0	0	0	0	0	0	2110	0	0	0	0	0	0	0	0	0	0	0	0	0
0	0	0	0	0	0	4	0	0	0	0	0	0	0	0	0	0	0	0	0	0	0	0	0	0	0	0	0	0	0	0	0	0	0	0	0	0	0	0	0	0	0	0	0	0	0	0	0	0	0
0	0	0	0	0	0	0	0	0	0	0	0	0	0	0	0	0	0	0	0	0	0	16	0	0	0	0	0	0	0	2	0	0	0	0	0	0	0	0	0	0	0	0	0	559	0	0	0	0	0
0	0	0	0	0	0	0	0	0	0	13	4	0	0	0	0	0	0	0	0	1	0	0	0	0	43	0	0	148	0	0	0	6	0	0	0	62	0	0	54	0	0	0	2	0	0	0	0	0	0
0	0	0	1	0	0	0	0	0	0	392	0	3	0	0	0	12	0	0	0	1	0	0	0	0	0	0	0	0	0	0	0	0	0	0	0	0	0	0	0	0	0	0	0	41	0	0	0	0	0
0	0	0	0	0	0	0	0	0	0	0	0	0	0	0	0	0	0	0	0	0	0	0	0	0	0	0	0	0	0	0	0	0	0	0	0	0	0	25	0	0	0	0	0	0	0	0	0	0	0
0	0	0	0	0	0	0	0	0	0	0	2	0	0	0	0	0	0	0	0	0	0	0	0	0	0	0	0	0	0	0	0	0	0	0	0	4627	0	0	4	0	0	0	0	0	0	0	0	0	0
0	0	0	0	0	0	13	0	0	0	0	0	1	0	0	0	0	0	0	0	5	0	42	0	0	0	0	0	302	0	0	0	0	0	0	0	0	0	1	0	0	0	0	0	0	0	0	0	0	0
0	0	0	0	0	0	0	0	0	0	0	2	0	0	0	0	4	4380	0	0	0	0	0	0	0	0	0	0	294	0	0	0	0	0	4	0	3	0	0	0	0	0	0	0	0	0	0	0	0	0
0	0	3	0	2	0	8	0	0	0	0	0	0	0	0	0	1	0	0	0	36	0	0	0	0	0	0	0	1093	0	0	0	0	0	0	0	0	0	0	0	0	0	0	0	0	0	0	0	0	0
1	0	105	0	0	0	1	0	0	0	0	0	9	6	0	0	0	0	0	0	5	0	43	0	0	0	0	0	95	0	0	1	0	0	0	0	0	0	0	0	0	0	0	0	0	0	0	0	0	0
0	0	0	0	0	0	0	0	0	0	0	0	0	0	0	0	0	0	0	0	0	0	0	1	0	0	0	0	0	0	0	1994	0	0	0	0	0	0	0	0	0	0	0	0	25	0	0	0	0	0
0	0	0	0	0	0	0	0	0	0	0	0	0	709	0	0	134	0	0	0	0	0	0	0	0	0	0	0	321	0	118	0	0	0	0	0	0	0	0	110	0	0	0	0	0	0	0	0	0	0
0	0	0	0	0	0	0	0	0	0	0	0	2	100	0	0	0	0	0	2	0	0	0	0	0	0	0	0	0	0	0	6	0	0	0	0	0	0	0	0	0	0	0	0	0	0	0	0	0	0
0	0	0	0	0	0	0	0	0	0	0	0	6	1	0	0	0	0	0	0	0	0	54	0	0	0	0	0	0	0	10	0	0	0	0	29	0	0	6	0	0	0	0	0	0	0	0	0	0	0
0	0	0	0	0	0	0	26	0	0	0	2	2	26	0	0	0	0	0	1	14	0	0	5	8	342	0	0	96	0	0	10	0	0	0	0	154	3	12	75	4	0	0	0	0	0	0	0	0	0
0	0	3	0	0	0	0	0	0	0	0	0	0	0	0	1	1	0	0	0	4	0	0	0	0	0	0	0	0	0	0	0	0	0	0	0	34	0	0	0	0	0	0	0	0	0	0	0	0	0
0	0	0	0	0	0	27	0	0	0	1	0	0	0	0	0	0	0	0	0	3	0	0	0	0	0	0	0	0	0	0	0	0	0	0	0	0	0	0	0	0	0	0	0	8	0	0	0	0	0
0	0	0	0	0	0	0	0	3	0	0	67	0	0	0	0	0	0	1	0	0	0	0	0	0	3	0	0	0	0	0	0	0	0	0	0	151	0	0	0	0	0	0	0	0	0	0	0	0	0
0	0	0	0	0	0	6	0	6	0	0	0	0	0	0	0	59	0	0	0	116	0	0	0	0	0	0	0	0	0	0	0	0	0	0	0	0	0	3	0	0	0	0	0	0	0	0	0	0	0
0	0	0	0	0	0	15	0	0	0	15	0	1	0	0	0	0	0	0	0	4	0	0	0	0	0	0	0	0	0	0	0	0	0	0	0	0	0	3	0	0	0	0	0	0	0	0	0	0	0
0	0	0	0	0	0	0	0	0	0	0	0	0	147	0	0	0	0	0	0	0	0	0	0	0	0	0	0	0	0	0	0	0	0	0	0	0	0	0	0	0	0	0	0	0	0	0	0	0	0
36	0	0	2	76	0	0	0	0	0	0	0	0	0	0	0	9	0	0	0	334	0	605	0	0	0	0	0	0	0	0	0	2	0	0	0	0	0	0	0	0	0	0	0	0	0	0	0	0	0
0	0	0	0	0	0	0	0	0	0	0	0	0	0	0	0	0	451	0	0	0	0	0	0	0	0	0	0	0	0	0	0	0	0	0	0	0	0	0	0	0	0	0	0	0	0	0	0	0	0
0	0	0	0	0	0	0	0	0	0	0	0	0	0	0	0	0	0	0	14	0	0	1	0	0	0	0	0	0	1	0	0	0	0	0	0	0	0	0	0	0	0	0	0	2	0	0	0	0	0
0	0	1	0	0	0	0	0	0	0	0	0	2	0	0	0	0	0	0	0	0	0	1	0	0	0	0	0	343	0	0	0	0	0	0	0	1	0	0	0	0	0	0	0	0	0	0	0	0	0
0	0	0	0	0	0	0	0	0	0	0	0	0	0	0	0	6	0	0	0	51	0	581	0	0	0	0	0	4633	0	0	0	0	0	0	0	0	0	0	1	0	0	0	0	0	0	0	0	0	0
0	0	0	0	0	28	0	1	1	0	0	0	0	0	0	0	0	0	0	0	189	0	0	0	0	0	0	0	0	0	0	204	0	0	0	0	2	0	0	0	0	0	0	0	0	0	0	0	0	0
0	0	0	0	0	0	0	0	0	0	0	0	0	0	0	0	0	0	0	0	0	0	0	0	0	0	0	0	0	0	0	0	0	0	0	0	0	0	0	0	0	0	0	0	0	0	0	0	0	0
75	0	0	0	0	0	0	0	0	0	0	0	0	0	0	0	0	0	0	0	24	0	13	0	0	0	0	0	0	0	176	0	0	0	0	0	0	0	0	0	0	0	0	0	0	0	0	0	0	0
0	0	17	0	0	0	4	0	0	0	0	0	0	0	0	0	1	0	0	0	9	0	0	0	0	0	0	0	374	0	0	0	0	0	0	0	0	0	0	7	0	0	0	0	0	0	0	0	0	0
0	0	0	0	0	0	0	0	0	0	0	0	0	0	0	0	0	0	0	0	0	0	0	0	0	0	0	0	0	0	0	0	0	0	0	0	302	0	0	0	0	0	0	0	0	0	0	0	0	0
0	0	0	0	3	0	26	8	0	0	0	0	0	0	0	0	0	0	0	0	0	0	0	0	0	0	0	0	0	0	0	0	0	0	0	0	0	0	0	0	0	0	0	0	0	0	0	0	0	0
0	0	0	0	0	0	40	0	0	0	38	0	1	0	0	0	0	0	0	0	0	0	0	0	0	0	0	0	0	0	0	0	0	0	0	6	0	0	0	4	0	0	0	0	0	0	0	0	0	0
0	0	5	0	0	0	0	0	0	9	0	25	2	6	0	0	0	0	0	0	0	0	0	0	0	0	0	0	0	0	0	0	0	0	0	8	22975	0	0	0	0	0	0	0	0	0	0	0	0	0
0	0	0	0	0	0	0	0	0	0	0	8	0	0	0	0	0	0	0	1	0	0	0	0	0	117	0	0	156	0	0	0	9	0	0	0	1	0	1	46	0	0	0	0	0	0	0	0	0	0
0	1	0	0	0	0	0	22	0	0	0	0	0	0	0	0	0	0	0	0	1	0	0	0	0	0	0	0	0	0	0	0	0	0	0	0	141	0	0	0	0	0	0	0	0	0	0	0	0	0
0	0	0	0	0	0	0	0	0	0	0	0	0	0	0	0	3	0	0	0	3	0	634	0	0	0	0	0	14937	0	36	0	0	0	0	0	0	0	0	1	0	0	0	0	0	0	0	0	0	0
1	0	3	0	4	0	18	0	0	0	0	1	0	0	0	0	0	0	0	0	12	0	81	0	0	0	0	0	2	0	0	0	0	0	0	0	5	0	5	1	0	0	0	0	0	0	0	0	0	0
0	0	0	0	0	0	0	0	0	0	0	0	0	0	0	0	0	0	31	0	0	0	0	110	0	0	0	0	0	2	0	0	0	3	0	0	1748	0	0	0	0	0	0	0	0	0	0	0	0	0
0	0	0	0	0	0	0	0	0	0	0	0	2	0	0	0	0	0	0	0	0	0	0	0	0	0	0	0	0	0	0	0	0	0	0	5	0	0	0	0	0	0	0	0	0	0	0	0	0	0
0	0	4	1	4	0	13	0	0	0	1149	0	0	0	0	0	0	0	0	0	82	0	32	1	0	0	0	0	0	4	0	1	0	0	0	5	0	0	0	0	0	0	0	0	0	0	0	0	0	0
0	0	10	0	0	0	22	100	0	0	0	0	0	1	0	0	0	4	0	0	8	0	0	0	0	1	0	0	0	0	0	0	0	0	0	29	12	0	7	5	2	0	0	0	0	0	0	0	0	0
0	0	545	0	0	0	0	0	0	0	8	0	0	0	0	0	0	0	0	0	0	0	46	204	0	0	0	0	0	0	0	40	0	0	0	0	0	0	0	0	0	0	0	0	0	0	0	0	0	0
0	0	0	0	0	0	0	0	0	0	0	0	0	0	0	0	0	0	0	0	0	0	0	0	0	0	0	0	0	0	0	0	0	0	0	0	0	0	0	0	0	0	0	0	0	0	0	0	0	0
0	0	0	0	0	0	0	0	0	0	0	0	0	0	0	0	0	0	0	0	0	0	0	0	0	0	0	0	0	0	0	0	0	0	0	0	0	0	0	0	0	0	0	0	0	0	0	0	0	0
0	0	0	0	0	0	0	0	0	0	0	0	0	0	0	0	0	157	0	0	0	0	0	0	0	0	0	0	0	0	0	0	0	0	0	0	0	0	0	0	0	0	0	0	0	0	0	0	0	0
0	0	0	0	0	0	0	0	0	0	0	0	0	0	0	0	0	0	0	0	0	0	0	0	0	0	0	0	0	0	0	0	0	0	0	0	622	0	0	0	0	0	0	0	0	0	0	0	0	0
0	0	0	0	0	0	0	0	0	0	0	0	0	0	0	0	0	449	0	0	0	0	0	0	0	0	0	0	134	0	0	0	0	0	0	0	0	0	0	0	0	0	0	0	0	0	0	0	0	0
0	0	96	0	3	0	20	0	0	0	0	0	1	0	0	0	0	0	0	0	8	0	16	0	0	0	0	0	4	0	0	0	0	0	0	0	0	0	9	0	0	0	0	0	0	0	0	0	0	0
0	0	0	0	0	0	1	0	0	0	0	1	0	1187	0	0	0	0	0	0	0	0	4	756	0	0	0	0	0	0	0	447	0	0	0	0	16	0	0	0	0	0	0	0	0	0	0	0	0	0
0	0	0	0	0	0	0	0	0	0	0	0	0	0	0	0	0	0	0	0	0	0	0	0	0	0	0	0	0	0	0	0	0	0	0	0	0	0	0	0	0	0	0	0	0	0	0	0	0	0
0	0	0	0	0	0	0	0	0	0	0	0	0	0	0	0	0	0	0	0	0	0	16	0	0	0	0	0	44	0	0	0	0	0	0	0	0	0	0	0	0	0	0	0	0	0	0	0	0	0
0	0	0	0	0	0	0	0	0	0	0	2	0	294	0	0	0	0	0	1	0	0	0	128	0	0	0	0	0	0	0	0	2	0	0	0	135	0	0	0	0	0	0	0	0	0	0	0	0	0
0	0	0	0	0	0	11	0	0	0	0	0	0	0	0	0	0	0	0	0	1	0	1	0	0	0	0	0	0	0	0	0	0	0	0	0	0	0	0	0	0	0	0	0	0	0	0	0	0	0
0	0	0	0	0	0	0	0	0	0	33	0	0	3	0	0	0	0	0	5	0	0	3	0	0	0	0	0	0	0	0	2	0	0	0	0	0	0	0	0	0	0	0	0	0	0	0	0	0	0
0	0	0	0	0	0	0	0	0	0	0	0	0	5	0	0	0	0	0	0	118	0	84	0	0	0	0	0	0	0	0	0	0	0	2	0	0	0	0	0	0	0	0	0	0	0	0	0	0	0
0	0	3	0	0	0	0	0	0	0	0	35	0	0	0	0	0	0	0	0	0	0	0	155	0	0	0	0	0	0	0	0	29	0	0	0	121	0	0	0	0	0	0	0	0	0	0	0	0	0
0	0	0	0	0	0	0	0	0	0	0	0	0	0	0	0	0	0	0	0	0	0	0	0	0	0	0	0	0	0	0	0	0	0	0	0	111	0	0	0	0	0	0	0	0	0	0	0	0	0
0	0	0	0	0	0	0	0	0	0	0	0	0	0	0	0	0	0	0	0	0	0	0	0	0	0	0	0	19	0	0	1235	0	0	0	0	0	0	0	0	0	0	0	0	0	0	0	0	0	0
0	0	12	0	0	0	0	0	0	0	21	0	9	0	0	0	0	0	0	0	0	0	346	10	0	0	0	0	90	0	0	2	0	0	0	0	0	0	0	0	0	0	0	0	0	0	0	0	0	0
0	0	0	0	0	0	0	0	0	0	0	0	0	0	0	0	0	456	0	0	0	0	0	0	0	0	0	0	0	0	0	0	0	0	0	0	0	0	0	0	0	0	0	0	0	0	0	0	0	0
0	0	0	0	0	0	0	0	0	0	0	0	0	0	0	0	0	0	0	0	0	0	0	0	0	0	0	0	0	0	0	0	0	29	0	0	223	0	0	0	0	0	0	0	0	0	0	0	0	0
0	0	0	0	0	0	2	0	0	0	0	0	0	0	0	0	3	0	0	0	7	0	27	0	0	0	0	0	159	0	0	0	0	0	0	0	0	0	0	0	0	0	0	0	0	0	0	0	0	0
0	0	0	0	0	0	0	0	0	0	0	0	0	0	0	0	0	0	0	0	0	0	0	0	16	0	0	0	0	0	0	0	0	0	0	0	0	0	0	0	0	0	0	0	0	0	0	0	0	0
0	0	0	0	0	0	0	0	0	0	0	0	0	0	0	0	0	0	0	0	0	0	0	0	0	0	0	0	0	0	0	0	0	0	0	0	0	0	0	0	0	0	0	0	0	0	0	0	0	0
0	0	0	0	0	0	0	0	0	0	0	0	0	0	0	0	0	0	0	0	0	0	0	0	0	0	0	0	0	0	0	0	0	0	0	0	1321	0	0	0	0	0	0	0	0	0	0	0	0	0
0	0	0	0	0	96	1	1	0	0	0	0	1	0	0	0	0	0	0	0	0	0	0	1	0	0	0	0	0	0	0	3	2383	0	0	1	0	0	0	0	0	0	0	0	0	0	0	0	0	0
0	1	0	0	0	0	0	224	0	0	0	9	1	0	0	0	3	0	0	0	22	0	0	0	0	0	0	0	0	0	0	6	0	0	0	5	28	0	0	0	0	0	0	0	93	0	0	0	0	0
1	0	0	0	0	3	0	0	0	0	0	5	0	3	0	67	0	0	0	0	1	0	0	0	1	47	0	0	78	0	0	0	969	0	0	0	1	0	0	6	0	0	0	0	0	0	0	0	0	0
0	0	1	0	0	0	0	0	0	0	9	5	0	0	0	0	0	0	0	0	56	0	0	0	0	0	0	0	2	0	0	0	0	0	0	3	20	0	0	0	0	0	0	0	21	0	0	0	0	0
0	0	3	1	0	0	0	3	0	0	381	0	0	0	0	0	0	0	0	0	120	0	1	4	0	0	0	0	0	0	0	0	0	0	0	0	2	0	0	0	0	0	0	0	0	0	0	0	0	0
0	0	0	0	0	0	0	0	0	0	0	0	0	0	0	0	0	0	0	0	6	0	25	0	0	0	0	0	0	0	0	0	8	854	0	0	0	0	0	0	0	0	0	0	0	0	0	0	0	0
0	0	0	0	0	0	0	0	0	0	0	0	0	0	0	0	0	0	0	0	0	0	2	0	0	0	0	0	9	0	0	0	0	0	0	0	0	0	0	0	0	0	0	0	0	0	0	0	0	0
8	0	9	0	0	0	1	0	0	0	0	0	0	0	0	0	17	0	0	48	20	0	0	0	0	0	0	0	0	1	0	0	0	0	0	0	0	0	0	20	3	0	0	0	0	0	0	0	0	0
0	0	0	0	0	0	0	0	0	0	0	0	0	0	0	0	95	0	0	0	93	0	0	0	0	0	0	0	2404	0	2	0	0	0	0	0	0	0	0	14	0	0	0	0	0	0	0	0	0	0
0	0	0	0	0	0	0	0	0	0	0	0	0	0	0	0	0	0	0	0	0	0	0	0	8	0	0	0	0	0	0	0	0	0	0	0	0	0	0	0	0	0	0	0	0	0	0	0	0	0
0	0	0	0	0	0	0	0	0	0	0	0	0	0	0	0	0	0	0	0	0	0	0	0	0	0	0	0	0	0	0	0	0	0	0	0	20	0	0	0	0	0	0	0	0	0	0	0	0	0
0	0	0	0	2	0	0	0	0	0	4	8	0	0	0	0	1	0	0	0	0	0	0	0	0	0	0	0	0	0	1	66	0	0	0	0	489	0	0	0	0	0	0	0	403	0	0	0	0	0
0	0	0	0	0	0	0	0	0	0	879	15	4	0	0	0	0	0	0	0	8	0	0	0	0	0	0	0	0	0	0	17	0	0	0	10	5	0	0	0	0	0	0	0	0	0	0	0	0	0
0	0	0	0	1	0	0	0	0	0	0	0	0	0	0	0	0	1525	0	0	4	0	0	0	0	0	1	0	75	0	0	0	0	85	0	0	40	0	0	1	0	0	0	0	0	0	0	0	0	0
0	0	0	7	0	0	0	0	0	0	0	0	0	0	0	0	0	0	0	0	0	0	2	103	0	0	0	0	0	0	0	120	0	0	0	0	0	0	0	40	0	0	0	0	0	0	0	0	0	0
0	0	0	0	0	0	0	0	1	0	0	6	0	0	0	0	0	0	7	0	0	0	0	0	0	2	0	0	0	0	0	0	0	0	0	0	23	0	0	0	0	0	0	0	0	0	0	0	0	0
0	0	0	0	0	0	0	0	14	0	0	3	5	0	0	0	0	0	0	0	0	0	0	0	0	9	0	0	55	3	0	0	10	0	0	0	71	0	2	0	0	0	0	0	3343	0	0	0	0	0
0	0	0	0	0	0	0	0	0	0	0	0	0	0	0	0	4	0	0	0	0	0	0	0	0	0	0	0	388	0	0	0	0	0	0	0	0	0	0	0	0	0	0	0	0	0	0	0	0	0
0	0	0	0	0	6	0	6	0	0	0	0	1	0	0	0	0	0	0	0	100	0	0	0	0	0	0	0	3	0	0	166	0	0	0	0	133	0	0	5	0	0	0	0	0	0	0	0	0	0
0	0	0	0	0	0	0	31	0	0	0	9	2	369	0	0	0	0	0	29	0	0	0	36	0	0	0	0	0	0	0	0	28	0	0	0	31	0	43	0	0	0	0	0	0	0	0	0	0	0
0	0	4	0	1	0	0	0	0	0	0	0	0	0	0	0	0	0	0	0	0	0	506	0	0	0	0	0	37	0	0	22	0	0	0	0	0	0	0	0	0	0	0	0	0	0	0	0	0	0
0	0	0	0	0	0	2	0	0	0	0	0	1	21	0	0	0	0	0	0	0	0	215	0	0	0	0	0	0	0	6	15	0	0	0	1	0	0	0	0	0	0	0	0	0	0	0	0	0	0
0	0	19	0	0	0	11	0	0	0	0	0	0	0	0	0	0	0	0	0	19	0	0	0	0	0	0	0	1	0	0	0	0	0	0	5	2	0	0	0	0	0	0	0	140	0	0	0	0	0
0	0	6	0	0	0	0	357	0	0	0	0	4	0	0	0	0	0	0	0	8	0	0	1	0	2	0	0	22	1	0	0	1	0	0	1	8	1	0	2	0	0	0	0	0	0	0	0	0	0
0	0	0	0	0	0	0	0	0	0	0	0	0	0	0	0	0	0	0	0	0	0	0	0	0	0	0	0	0	0	0	0	0	0	0	0	2779	0	0	0	0	0	0	0	0	0	0	0	0	0
0	0	0	0	0	0	16	0	0	0	23	0	0	0	0	0	0	0	0	0	19	0	89	0	0	0	0	0	0	0	0	0	0	0	0	0	0	0	0	11	0	0	0	0	0	0	0	0	0	0
0	0	0	0	0	0	0	0	0	0	0	0	0	0	0	0	2	0	0	0	2	0	318	0	0	0	0	0	6148	0	480	0	0	0	0	0	0	0	0	0	0	0	0	0	0	0	0	0	0	0
0	0	1	0	0	0	0	0	37	0	0	14	0	29	0	0	0	0	0	28	3	0	0	6	0	69	0	0	284	6	0	61	0	0	0	3	2	16	17	9	0	0	0	0	0	0	0	0	0	0
0	0	0	0	0	0	0	0	0	0	0	0	0	0	0	0	0	0	0	0	0	0	0	0	0	0	0	0	0	0	0	0	0	0	0	0	672	0	0	0	0	0	0	0	0	0	0	0	0	0
0	0	0	0	0	0	15	32	0	0	0	0	2	0	0	0	3	0	0	0	5	0	0	0	0	0	0	0	1	0	0	0	0	0	0	1	1	0	0	1	0	0	0	0	7	0	0	0	0	0
0	0	0	0	0	0	0	0	0	0	0	0	0	0	0	0	0	0	0	0	0	0	0	0	0	0	0	0	0	0	0	0	0	0	0	0	0	0	0	0	0	0	0	0	0	0	0	0	0	0
0	0	0	0	0	0	0	0	0	0	0	0	0	0	0	0	0	25	0	0	0	0	0	0	0	0	0	0	0	0	0	0	0	0	0	0	0	0	0	0	0	0	0	0	0	0	0	0	0	0
10	0	0	0	0	0	0	4	0	0	5709	1	0	0	0	0	22	0	0	0	54	0	0	0	0	0	0	0	0	0	0	0	0	0	0	10	63	0	0	0	3	0	0	0	0	0	0	0	0	0
0	0	0	0	0	0	0	0	0	0	0	0	0	0	0	0	157	0	0	0	41	0	0	0	0	0	0	0	0	0	247	0	0	0	0	374	0	0	25	0	0	0	0	0	0	0	0	0	0	0
0	0	0	0	0	0	20	0	0	0	0	0	0	0	0	0	3	0	0	0	1	0	0	0	0	0	0	0	355	0	0	0	0	0	0	0	0	0	0	28	0	0	0	0	0	0	0	0	0	0
0	0	0	0	0	0	0	0	0	0	0	0	0	0	0	0	0	657	0	0	0	0	0	0	0	0	0	0	0	0	0	0	0	0	0	0	0	0	0	0	0	0	0	0	0	0	0	0	0	0
0	0	0	0	0	0	10	0	0	0	0	0	0	0	0	0	0	0	0	0	0	0	0	0	0	0	0	0	11	0	0	0	0	0	0	0	0	0	0	0	0	0	0	0	0	0	0	0	0	0
0	0	0	0	0	49	0	2	0	0	0	0	0	0	0	2	0	0	0	0	0	0	0	0	0	0	0	0	1	0	0	3	2441	0	0	5	0	0	0	0	0	0	0	0	0	0	0	0	0	0
0	0	0	0	0	0	0	0	0	0	0	0	0	0	0	0	0	0	0	0	60	0	6277	0	0	0	0	0	5720	0	603	81	0	0	0	0	0	0	0	2	0	0	0	0	0	0	0	0	0	0
0	0	0	0	0	0	3	4	0	0	0	3	1	0	0	0	0	5405	0	0	0	0	0	0	0	0	0	0	389	0	0	0	0	2	5	0	0	0	0	0	0	0	0	0	0	0	0	0	0	0
0	0	0	0	84	0	0	0	0	0	0	0	0	0	0	0	0	0	0	1	0	0	0	0	0	0	0	0	0	0	0	0	0	0	0	0	0	0	0	0	0	0	0	0	0	0	0	0	0	0
6	1	2	0	0	0	0	0	0	0	0	21	3	7	35	0	1	0	0	0	260	0	0	0	54	0	22	0	17	0	0	20	0	0	0	0	5	0	11	0	134	0	0	0	0	0	0	0	0	19
0	0	0	0	0	0	0	0	0	0	0	0	0	0	0	0	0	0	0	0	0	0	0	0	0	0	0	0	0	0	0	0	0	0	0	0	0	0	0	0	0	0	0	0	0	0	0	0	0	0
0	0	0	0	0	0	0	0	0	0	0	0	0	0	0	0	0	0	0	0	0	0	0	0	0	0	0	0	0	0	0	0	0	0	0	0	4057	0	0	0	0	0	0	0	0	0	0	0	0	0
0	1	1	0	0	0	0	0	0	2	4	39	0	0	0	0	0	0	0	0	1	0	0	0	0	48	0	0	19	0	0	15	0	0	0	0	45	0	0	69	0	0	0	0	2403	0	0	0	0	0
0	0	0	0	0	0	0	0	0	0	0	0	1	1	0	0	0	0	0	0	11	0	0	0	0	0	0	0	2	0	0	0	0	0	0	6	25	0	0	0	0	0	0	0	0	0	0	0	0	0
0	0	0	0	0	0	0	0	0	0	71	3	1	0	0	0	0	0	0	0	0	0	0	0	0	0	0	0	0	0	0	0	0	0	0	0	1148	0	0	0	0	0	0	0	0	0	0	0	0	0
11	0	0	0	0	0	0	0	0	0	0	0	0	0	0	0	171	0	0	0	840	0	5	0	0	0	0	0	862	0	0	0	0	0	0	0	0	0	0	210	0	0	0	0	0	0	0	0	0	0
0	0	0	0	0	0	0	0	0	0	0	0	0	0	0	0	0	0	0	0	0	0	0	0	0	0	0	0	0	0	0	0	0	0	0	0	0	0	0	0	0	0	0	0	0	0	0	0	0	0
0	0	0	0	1	0	1	243	0	0	0	3	0	0	0	0	0	0	0	0	0	0	154	0	0	0	0	0	0	0	0	0	0	0	0	0	0	0	0	0	0	0	0	0	0	0	0	0	0	0
0	0	11	0	0	0	19	355	0	1	0	0	0	0	0	0	0	0	0	0	0	0	0	0	0	0	0	0	4	0	0	0	0	0	0	0	0	0	0	0	0	0	0	0	0	0	0	0	0	0
0	0	0	0	0	0	4	0	0	0	0	0	1	0	0	0	0	0	0	0	0	0	101	0	0	0	0	0	288	0	0	0	0	0	0	2	0	0	0	14	0	0	0	0	0	0	0	0	0	0
63	0	0	0	0	0	0	0	0	0	0	0	0	0	0	0	26	0	0	69	224	0	0	0	0	0	0	0	0	0	0	0	0	0	0	3	11	0	0	1	0	0	0	0	0	0	0	0	0	0
0	0	14	0	0	0	14	0	0	0	0	0	0	0	0	0	0	0	0	0	1	0	5	0	0	0	0	0	192	0	0	0	0	0	0	0	0	0	1	0	0	0	0	0	0	0	0	0	0	0
0	1	0	0	0	0	0	0	0	0	0	0	1	1	0	1	1	2	0	0	0	9	4	4	0	0	4	0	2728	0	1	15	6	8	0	0	0	0	0	2	0	0	0	0	0	0	0	0	0	0
0	1	0	0	0	0	0	126	0	0	2	4	0	0	0	0	0	0	0	0	4	0	0	0	0	2	0	0	6	0	0	1	0	0	0	5	8	0	0	1	0	0	0	1	100	0	0	0	0	0
0	0	0	1	0	0	0	0	0	0	0	0	5	0	0	0	10	0	0	0	6	0	0	0	0	0	0	0	0	0	0	0	0	0	0	62	92	0	0	0	0	0	0	0	0	0	0	0	0	0
65	0	5	7	17	0	3	0	0	0	450	0	0	0	0	0	0	0	0	0	143	0	23	0	0	0	0	0	2	0	0	0	0	0	0	4	0	0	0	0	0	0	0	0	0	0	0	0	0	0
0	0	0	0	0	0	0	0	0	0	0	0	0	0	0	0	0	0	0	0	0	0	0	0	0	0	0	0	0	0	0	79	0	0	0	0	0	0	0	0	0	0	0	0	0	0	0	0	0	0
2	0	0	0	0	0	0	0	0	0	769	0	9	0	0	0	11	0	0	0	36	0	0	0	0	0	0	0	0	0	0	0	0	0	0	30	1	0	0	0	0	0	0	0	0	0	0	0	0	0
0	0	0	0	0	0	0	0	0	0	0	0	0	0	0	0	0	0	0	0	0	0	0	0	0	0	0	0	0	0	0	0	0	0	0	0	1137	0	0	0	0	0	0	0	0	0	0	0	0	0
0	0	3	0	0	0	6	0	0	0	0	63	9	7	0	0	2	0	0	0	90	0	0	0	0	4	0	0	13	2	0	0	2	0	0	0	598	0	0	2	0	0	0	0	0	0	0	0	0	0
0	0	0	0	0	0	0	0	0	0	9	0	0	0	0	0	0	0	0	0	3	0	0	0	0	0	0	0	0	0	0	0	0	0	0	0	0	0	0	0	0	0	0	0	0	0	0	0	0	0
0	0	0	0	0	0	0	0	0	0	0	0	0	0	0	0	0	0	0	2	0	0	0	0	0	0	0	0	0	0	0	0	0	0	0	0	0	0	0	0	0	0	0	0	0	0	0	0	0	0
0	0	0	0	0	0	0	0	0	0	0	0	0	0	0	0	0	0	0	0	0	0	0	0	0	0	0	0	0	0	0	0	0	102	0	0	3	0	0	0	0	0	0	0	0	0	0	0	0	0
1243	0	0	841	3	0	0	0	0	0	0	0	2	0	0	0	171	0	0	0	1832	0	1033	0	378	0	2651	0	0	0	2	19	580	10	14	4	33523	0	0	854	602	0	0	0	0	0	0	0	0	0
0	0	0	0	0	0	0	0	0	0	1697	7	0	0	0	0	1	0	0	0	4	0	0	0	0	0	0	0	0	0	0	0	0	0	0	77	11	0	0	0	0	0	0	0	0	0	0	0	0	0
0	0	0	0	0	0	0	0	4	0	2	7	0	0	0	0	0	0	0	0	0	0	0	0	2	57	0	0	47	0	0	0	9	0	0	0	1	0	0	4	0	0	0	0	0	0	0	0	0	0
118	0	0	3	0	0	0	0	0	0	0	0	0	0	0	0	4	0	0	0	165	0	921	0	0	0	0	0	8235	0	23	1	0	0	0	0	0	0	0	44	0	0	0	0	0	0	0	0	0	0
0	0	0	0	0	0	13	182	0	0	0	0	0	0	0	0	0	0	0	0	1	0	8	0	0	0	0	0	0	0	0	0	0	0	0	0	0	0	13	0	0	0	0	0	0	0	0	0	0	0
0	0	0	0	11	0	0	0	0	0	0	0	1	0	0	0	5	0	0	0	25	0	257	0	0	0	0	0	0	0	10	0	0	0	0	0	0	0	0	0	0	0	0	0	58	0	0	0	0	0
0	0	0	0	0	0	0	0	0	0	0	0	0	0	0	0	15	0	0	0	9	0	4577	0	0	0	0	0	0	0	0	19	1	0	0	0	0	0	0	51	0	0	0	0	0	0	0	0	0	0
23	0	0	0	0	0	0	0	0	0	0	1	0	0	0	0	0	0	0	0	76	0	0	0	0	0	0	0	1	0	122	0	49	0	0	0	321	0	0	0	7	0	0	0	0	0	0	0	0	0
0	0	0	0	0	0	0	0	0	0	0	0	1	0	0	0	31	0	0	3	0	0	0	0	0	0	0	0	0	0	0	1	0	0	0	0	6257	0	0	0	0	0	0	0	0	0	0	0	0	0
4	0	82	0	0	0	0	9	0	0	0	0	4	1	5	0	34	0	0	0	462	0	0	0	94	0	37	0	14	0	0	14	0	0	0	2	18	0	0	1090	44	0	0	0	0	0	0	0	0	0
0	0	0	0	0	0	0	0	0	0	0	0	0	0	0	0	0	0	0	0	0	0	625	0	0	0	334	0	1561	0	311	1404	0	0	0	0	0	0	0	0	0	0	0	0	96	0	0	0	0	0
0	0	0	0	0	0	0	0	0	0	0	0	0	0	0	0	0	0	0	0	0	0	0	0	0	0	0	0	0	0	0	0	0	0	0	0	0	0	0	0	0	0	0	0	0	0	0	0	0	0
8	0	0	0	0	0	0	2	0	0	0	0	0	0	0	0	11	0	0	0	2	0	0	0	0	0	0	0	0	0	0	0	0	0	0	10	6	0	0	2	0	0	0	0	0	0	0	0	0	0
4	0	5	0	0	0	7	181	0	5	6	0	4	0	0	0	0	0	0	0	44	0	0	0	0	0	0	0	0	0	0	0	0	0	0	1	0	0	3	0	0	0	0	0	158	0	0	0	0	0
0	0	0	0	0	0	7	0	0	0	1	0	0	0	0	0	0	0	0	0	0	0	12	0	0	0	0	0	664	0	0	0	0	0	0	0	0	0	0	0	0	0	0	0	0	0	0	0	0	0
0	0	0	0	0	0	7	0	0	0	0	0	5	0	0	0	0	0	0	0	0	0	4	0	0	0	0	0	0	0	0	0	0	0	0	8	0	0	11	0	0	0	0	0	0	0	0	0	0	0
17	0	0	0	0	0	0	0	0	0	0	0	1	0	0	0	0	0	0	0	264	0	0	0	0	0	0	0	0	0	72	0	1	0	0	0	0	0	0	0	0	0	0	2	0	0	0	0	0	0
0	0	0	0	0	0	0	0	0	0	0	7	0	3	0	0	0	0	0	0	0	0	0	0	2	29	0	0	147	0	0	0	6	0	0	0	17	0	0	14	0	0	0	0	0	0	0	0	0	0
0	0	0	0	0	0	0	0	0	0	0	0	1	40	0	0	0	0	0	0	0	0	6	15	0	0	0	0	0	0	0	0	11	0	0	0	0	0	16	0	0	0	0	0	0	0	0	0	0	0
0	0	0	0	0	0	0	0	0	0	0	9	0	0	0	0	0	0	135	0	0	0	13	139	0	0	0	0	0	8	0	0	0	0	0	0	4	0	0	4	0	0	0	0	0	0	0	0	0	0
0	0	0	0	0	0	0	0	12	0	0	0	0	0	0	0	0	0	0	1	0	0	0	0	0	0	0	0	0	7	0	0	0	0	0	0	0	0	0	1	0	0	0	0	1	0	0	0	0	0
0	0	0	0	0	0	4	0	0	0	0	0	0	34	0	0	0	0	0	230	0	0	0	0	0	0	0	0	0	0	0	0	0	0	0	2	0	0	0	0	0	0	0	0	0	0	0	0	0	0
0	0	0	0	0	0	0	0	0	0	0	0	0	148	0	0	0	0	0	0	0	0	0	0	0	0	0	0	0	0	0	0	0	0	0	0	370	0	0	0	0	0	0	0	0	0	0	0	0	0
0	0	0	0	0	0	0	0	0	0	1	13	0	0	0	0	0	0	0	0	0	0	0	0	0	63	0	0	130	0	0	0	0	0	0	0	42	0	0	11	0	0	0	0	0	0	0	0	0	0
0	0	0	0	0	0	0	0	0	0	0	0	0	0	0	0	0	14	0	0	0	0	0	0	0	0	0	0	0	0	0	0	0	0	0	0	0	0	0	0	0	0	0	0	0	0	0	0	0	0
0	0	6	1	0	0	0	0	0	0	0	0	0	6	0	0	0	0	0	0	29	0	4	0	0	0	0	0	0	1	0	0	0	0	0	0	459	0	0	0	0	0	0	0	0	0	0	0	0	0
0	0	0	0	0	0	0	0	0	0	0	0	0	8	0	0	0	0	0	291	0	0	0	0	0	0	0	0	0	0	0	0	0	0	0	0	0	0	0	0	0	0	0	0	0	0	0	0	0	0
0	0	0	0	0	5	0	1	0	0	0	0	0	0	0	1	0	0	0	0	0	0	0	0	0	3	0	0	0	0	0	0	701	0	0	0	2	0	0	2	0	0	0	0	0	0	0	0	0	0
0	0	0	0	0	0	0	0	0	0	0	0	0	0	0	0	0	0	0	0	0	0	0	0	0	5	0	0	35	0	0	0	0	0	0	0	45	0	0	7	0	0	0	0	0	0	0	0	0	0
0	0	0	0	0	0	0	0	0	0	166	0	0	2	0	0	4	0	0	0	0	0	0	0	0	0	0	0	1	0	0	0	0	0	0	63	0	0	0	0	0	0	0	0	0	0	0	0	0	0
0	0	9	0	0	0	9	0	0	0	0	3	0	0	0	0	0	0	0	0	16	0	0	0	0	0	0	0	5	0	0	2	0	0	0	7	12	0	3	0	0	0	0	0	0	0	0	0	0	0
0	0	0	0	0	0	0	0	0	0	0	0	0	0	0	0	0	0	0	0	7	0	0	0	0	0	0	0	12	0	0	0	0	0	0	6	0	0	0	0	0	0	0	0	0	0	0	0	0	0
0	0	0	0	0	0	1	39	0	0	0	0	0	0	0	0	0	0	0	0	0	0	0	0	0	0	0	0	0	0	0	0	0	0	0	0	0	0	0	0	0	0	0	0	0	0	0	0	0	0
0	0	0	0	0	130	0	0	0	0	0	0	0	0	0	2	0	0	0	0	0	0	0	0	0	0	0	0	4	0	0	0	267	0	0	0	670	0	0	1	0	0	0	0	0	0	0	0	0	0
0	0	0	0	0	0	0	0	0	0	0	0	0	0	0	0	0	0	0	0	76	0	0	0	0	0	0	0	4491	0	1107	1154	0	0	0	0	0	0	0	0	0	0	0	0	6	0	0	0	0	0
0	0	94	0	1	0	0	0	0	0	0	0	0	0	0	0	0	0	0	0	926	0	18	0	0	0	0	0	310	0	0	0	0	0	0	101	0	0	0	68	0	0	0	0	0	0	0	0	0	0
0	0	0	0	0	0	0	0	0	0	0	0	0	0	0	0	0	0	0	0	0	0	3	0	0	0	0	0	239	0	0	0	0	0	0	0	0	0	0	0	0	0	0	0	0	0	0	0	0	0
0	0	4	0	0	0	0	119	0	0	0	0	0	0	0	0	0	0	0	0	1	0	0	0	0	3	0	0	14	0	2	0	0	0	0	4	15	0	0	5	0	0	0	0	0	0	0	0	0	0
0	0	0	0	0	0	0	0	0	0	0	0	1	0	0	0	0	0	0	0	0	0	40	1	0	0	0	0	0	0	0	0	0	0	0	0	1	0	1	0	0	0	0	0	0	0	0	0	0	0
0	0	0	0	0	0	0	0	0	0	0	0	0	0	0	0	19	0	0	0	36	0	1187	0	0	0	0	0	769	0	9	0	0	0	0	0	0	0	0	5	0	0	0	0	0	0	0	0	0	0
0	0	0	0	0	0	0	0	0	0	0	0	8	0	0	0	0	0	0	0	0	0	2	0	0	0	0	0	503	0	0	1	0	0	0	0	0	0	0	0	0	0	0	0	0	0	0	0	0	0
0	0	0	0	0	0	0	0	8	0	9	6	0	0	0	0	0	0	0	0	0	0	0	0	5	32	0	0	8	0	0	2	0	0	0	0	14	1	1	45	0	0	0	1	0	0	0	0	0	0
0	0	0	0	0	0	40	0	0	0	0	0	0	5	0	0	0	0	0	616	0	0	0	0	0	0	0	0	0	0	0	0	0	0	0	0	0	0	0	0	0	0	0	0	0	0	0	0	0	0
0	0	0	0	0	0	0	0	0	0	0	0	1	0	0	0	0	0	0	0	0	0	0	0	0	0	0	0	126	0	0	0	0	0	0	0	0	0	0	0	0	0	0	0	0	0	0	0	0	0
0	0	0	0	0	0	0	0	0	0	0	0	0	0	0	0	11	0	0	64	168	0	0	0	0	0	0	0	0	0	0	2040	0	0	0	10	5	0	0	4	0	0	0	0	0	0	0	0	0	0
0	0	0	0	0	0	12	0	0	0	0	0	0	0	0	0	0	0	0	0	0	0	0	0	0	0	0	0	24	0	0	0	0	0	0	0	0	0	4	0	0	0	0	0	0	0	0	0	0	0
0	0	5	0	0	0	0	0	0	0	0	0	1	0	0	0	4	0	0	0	56	0	0	0	0	0	0	0	110	0	0	0	0	0	0	2	0	0	0	7	0	0	0	0	0	0	0	0	0	0
0	0	0	0	0	0	0	0	0	0	723	0	0	0	0	0	0	0	0	0	0	0	0	0	0	0	0	0	1	0	0	0	3	0	0	23	10	0	2	0	0	0	0	0	0	0	0	0	0	0
0	0	0	0	0	0	0	0	0	0	0	0	0	0	0	0	0	0	0	0	0	0	2	0	0	0	0	0	3352	0	10	3521	0	0	0	0	0	0	0	0	0	0	0	0	0	0	0	1	0	0
0	1	0	0	0	0	0	1	0	0	0	0	0	0	0	0	0	0	0	0	0	0	0	0	0	0	0	0	0	0	0	0	0	0	0	0	0	0	0	0	0	0	0	0	0	0	0	0	0	0
0	0	0	1	0	0	12	852	0	0	0	499	0	0	0	0	4	0	0	0	49	0	0	0	0	0	0	0	0	0	0	0	0	0	0	0	0	0	0	27	0	0	0	0	0	0	0	0	0	0
0	0	0	0	0	0	0	0	0	0	0	0	0	0	0	0	22	0	0	0	8	0	0	0	0	0	0	0	155	0	0	63	0	0	0	0	0	0	0	0	0	0	0	0	1	0	0	0	0	0
0	0	8	0	2	0	18	143	0	0	0	0	0	0	0	0	0	0	0	0	0	0	0	0	0	1	0	0	5	0	0	2	0	0	0	0	0	0	0	0	2	0	0	0	0	0	0	0	0	0
0	0	18	0	0	0	5	0	5	0	0	0	1	0	0	0	0	0	0	0	0	0	251	610	0	0	0	0	9	0	0	165	0	0	0	0	0	0	0	0	0	0	0	0	0	0	0	0	0	0
0	0	0	0	0	0	0	0	0	0	0	0	1	0	0	0	0	0	0	0	0	0	26	0	0	0	0	0	0	0	0	0	0	0	0	0	0	0	0	0	0	0	0	0	0	0	0	0	0	0
0	0	0	0	0	0	0	0	106	0	0	411	0	1	0	0	0	2	15	0	0	0	0	1	7	0	0	0	0	9	0	0	0	0	0	0	9	0	0	0	0	4	0	0	0	0	0	0	0	0
0	0	0	0	0	0	0	0	0	0	0	0	0	2	0	0	0	0	0	0	0	0	0	0	0	0	0	0	0	0	0	0	0	0	0	0	0	0	0	0	0	0	0	0	0	0	0	0	0	0
0	0	0	0	0	0	0	349	0	0	0	1	0	13	0	0	0	0	0	1108	0	0	0	91	0	0	0	0	0	0	0	0	0	0	0	0	0	0	0	0	0	0	0	0	0	0	0	0	0	0
0	0	0	0	0	0	40	0	0	0	0	0	2	0	0	0	0	0	0	0	0	0	9	0	0	0	0	0	130	0	0	0	0	0	0	0	0	0	24	0	0	0	0	0	0	0	0	0	0	0
0	0	0	0	0	0	2	0	0	0	0	0	1	0	0	0	0	0	0	0	0	0	5	0	0	0	0	0	0	0	0	0	0	0	0	0	0	0	0	0	0	0	0	0	0	0	0	0	0	0
0	0	8	0	0	0	23	73	0	0	0	0	0	0	0	0	0	0	0	0	0	0	2	0	0	0	0	0	5	0	0	0	0	0	0	0	3	0	0	0	0	0	0	0	0	0	0	0	0	0
0	0	10	0	0	0	0	64	1	0	0	219	0	147	0	0	0	0	0	51	0	0	0	0	0	512	0	0	491	149	0	287	0	0	0	0	1139	11	54	94	0	0	0	0	0	0	0	0	0	0
0	0	0	0	0	0	0	0	0	0	0	0	0	13	0	0	0	0	0	10	2	0	0	0	0	13	0	0	33	2	0	0	3	0	0	0	447	2	0	22	0	0	0	0	0	0	0	0	0	0
0	0	59	0	0	0	12	0	0	0	0	0	0	269	0	0	0	0	0	0	0	0	44	0	0	0	0	0	0	0	0	0	0	0	0	0	1726	0	0	0	0	0	0	0	0	0	0	0	0	0
0	0	0	0	0	0	20	0	0	0	14	0	3	54	0	0	0	0	0	0	0	0	34	0	0	0	0	0	0	0	1	5	0	0	0	1	0	0	0	0	0	0	0	0	0	0	0	0	0	0
0	0	0	0	0	0	0	0	0	0	0	0	0	0	0	0	1	0	0	0	0	0	0	0	0	0	0	0	0	0	0	0	0	0	0	36	242	0	0	1	0	0	0	0	0	0	0	0	0	0
0	0	1	0	0	0	0	0	0	0	61	0	0	0	0	0	0	0	0	0	0	0	14	0	0	0	0	0	5	0	0	27	0	0	0	0	0	0	0	0	0	0	0	0	0	0	0	0	0	0
0	0	0	0	0	0	0	5	1	0	0	0	0	0	0	0	0	0	0	0	152	0	0	0	0	1	0	0	0	0	0	61	0	0	0	3	19	0	0	0	0	0	0	0	0	0	0	0	0	0
0	0	0	0	0	0	0	0	0	0	38	0	0	0	0	0	1	0	0	0	0	0	0	0	0	0	0	0	0	0	0	0	0	0	0	0	0	0	0	0	0	0	0	0	0	0	0	0	0	0
0	0	0	0	7	0	4	0	0	0	0	0	0	0	0	0	1	0	0	0	26	0	730	0	0	0	0	0	0	0	0	8	0	0	0	0	0	0	0	0	0	0	0	0	0	0	0	0	0	0
0	0	0	0	0	0	0	0	0	0	0	0	0	0	0	0	736	0	0	14	333	0	0	1	0	0	0	0	691	12	0	0	0	0	0	12	0	0	61	0	0	0	0	0	0	0	0	0	0	0
0	0	0	0	0	0	0	0	0	0	0	0	11	1	0	0	0	0	0	0	0	0	0	0	0	0	0	0	0	0	0	134	0	0	0	0	4721	0	1	0	0	0	0	0	0	0	0	0	0	0
2	0	0	0	0	0	0	0	0	0	0	0	0	1	0	0	215	0	0	0	20	0	30	0	0	0	0	0	3021	0	0	0	0	0	0	0	0	0	0	45	0	0	0	0	2	0	0	0	0	0
0	0	18	0	0	0	0	206	0	2	0	8	1	0	0	0	0	0	0	0	7	0	0	0	0	22	0	0	9	0	0	0	0	0	0	3	2	0	0	10	0	0	0	0	0	0	0	0	0	0
0	0	0	0	0	0	18	0	0	0	0	1	0	0	0	0	0	0	0	0	0	0	0	0	0	0	0	0	0	0	0	0	0	62	0	0	0	0	0	0	0	0	0	0	0	0	0	0	0	0
0	0	0	0	0	0	0	0	0	0	0	0	0	0	0	0	0	0	0	0	0	1	0	0	0	0	102	0	5657	0	0	458	0	0	0	0	0	0	0	0	0	0	0	0	117	0	0	0	0	0
0	0	13	0	0	0	0	0	0	7	173	0	0	0	0	0	0	0	0	0	13	0	8	0	0	0	0	0	0	3	0	0	0	0	0	11	0	0	0	0	0	0	0	0	0	0	0	0	0	0
9	0	6	0	31	0	0	0	0	0	166	0	0	0	0	0	0	0	0	0	98	0	26	0	0	0	0	0	0	2	0	0	0	0	0	0	0	0	0	0	0	0	0	0	0	0	0	0	0	0
1	0	10	0	0	0	0	685	0	2	0	12	0	0	0	0	0	0	0	0	8	0	0	0	0	0	0	0	187	0	0	0	0	0	0	0	2	0	2	0	1	0	0	0	0	0	0	0	0	0
0	0	0	0	0	0	0	0	0	0	0	182	0	0	0	0	0	0	228	0	0	0	0	0	0	34	0	0	0	1	0	0	0	0	0	0	0	0	0	0	0	22	0	0	0	0	0	0	0	0
0	0	0	0	0	0	0	0	0	0	0	0	9	124	0	0	0	0	0	0	0	0	0	0	0	0	0	0	0	0	0	6	0	0	0	0	0	0	0	0	0	0	0	0	0	0	0	0	0	0
0	0	5	0	0	0	2	0	28	0	0	0	0	0	0	0	15	0	0	11	9	0	0	0	0	0	0	0	0	4	0	0	3	0	0	2	0	0	0	8	0	0	0	0	0	0	0	0	0	0
5	0	16	0	0	0	0	0	0	0	0	0	0	0	0	0	0	0	0	7	22	0	0	0	0	0	0	0	0	0	0	0	16	0	0	4	0	0	0	0	0	0	0	0	0	0	0	0	0	0
0	0	0	0	0	0	0	2	0	0	0	0	0	1	0	0	12	0	0	0	1	0	0	0	0	0	0	0	0	0	0	0	0	0	0	14	14	0	0	0	0	0	0	0	0	0	0	0	0	0
1	1	6	0	1	0	0	507	0	6	1	3	1	0	0	0	0	0	0	0	10	0	0	0	0	0	0	0	4	0	0	0	0	0	0	0	0	0	8	0	10	0	0	0	11	0	0	0	0	0
0	0	0	0	0	0	0	0	0	0	0	0	0	0	0	0	0	17	0	0	0	0	0	0	0	0	0	0	0	0	0	0	0	0	0	0	0	0	0	0	0	0	0	0	0	0	0	0	0	0
0	0	0	0	126	0	0	0	0	0	0	0	0	0	0	0	0	0	0	0	2	0	0	0	0	0	0	0	0	0	0	0	0	0	27	0	0	0	0	0	0	0	0	0	0	0	0	0	0	0
0	0	1	0	0	0	0	144	0	0	0	13	3	0	0	0	0	0	0	0	0	0	0	7	0	0	0	0	0	0	0	0	0	0	0	0	0	0	0	0	0	0	0	0	0	0	0	0	0	0
0	0	69	0	0	0	0	0	0	0	0	0	0	0	0	0	8	0	0	35	16	0	0	0	0	0	0	0	0	6	0	3	0	0	0	0	1	0	0	1	0	0	0	0	0	0	0	0	0	0
87	0	0	0	0	0	0	0	0	0	0	0	0	0	0	0	767	0	0	0	5866	0	1	0	0	0	0	0	0	0	2	2	0	0	0	0	1	0	0	111	0	0	0	0	0	0	0	0	0	0
0	0	0	0	0	0	0	0	22	0	0	0	0	0	0	0	0	0	0	0	0	0	0	0	0	53	0	0	79	0	0	0	1	0	0	0	33	0	0	78	1	0	0	0	0	0	0	0	0	0
0	0	0	0	0	0	0	0	0	0	0	0	0	2	0	0	0	0	0	0	0	0	0	0	0	0	0	0	0	0	6	0	0	0	0	0	0	0	0	0	0	0	0	0	0	0	0	0	0	0
0	0	1	0	0	0	0	0	0	0	0	0	0	13	0	0	0	0	0	97	0	0	0	0	0	0	0	0	0	0	0	0	0	0	0	0	0	0	12	0	0	0	0	0	0	0	0	0	0	0
0	0	0	0	0	0	0	0	0	0	0	0	0	0	0	0	0	0	0	0	0	0	1	0	0	0	0	0	5	0	0	32	0	0	0	0	0	0	0	0	0	0	0	0	0	0	0	0	0	0
0	0	0	0	0	0	0	0	0	0	0	0	0	0	0	0	0	0	0	0	0	0	0	0	0	0	0	0	2	0	0	0	0	0	0	0	0	0	0	1	0	0	0	0	0	0	0	0	0	0
0	0	30	0	0	0	27	191	0	0	0	1	0	3	0	0	0	0	0	2	1	0	0	0	0	0	0	0	2	0	0	0	0	0	0	0	15	0	1	2	0	0	0	0	171	0	0	0	0	0
0	1	7	0	0	0	16	6	0	0	0	36	4	1	0	0	0	0	0	0	13	0	0	0	0	0	0	0	2	0	0	0	0	0	0	0	10	0	4	0	0	0	0	0	180	0	0	0	0	0
0	0	0	0	0	0	0	0	0	0	0	300	0	0	0	0	0	0	20	0	0	0	0	0	0	20	0	0	0	0	0	0	0	0	0	0	0	2	0	0	0	5	0	0	0	0	0	0	0	0
0	0	0	0	22	0	0	0	0	0	0	0	1	0	0	0	0	0	0	0	0	0	6	0	0	0	0	0	0	0	2	0	0	0	0	0	0	0	0	0	0	0	0	0	0	0	0	0	0	0
0	0	0	0	0	0	0	0	0	0	0	0	0	628	0	0	0	0	0	0	0	0	1	0	0	0	0	0	0	0	0	11	0	0	0	0	0	0	0	0	0	0	0	0	0	0	0	0	0	0
0	0	0	0	0	0	0	0	0	0	0	0	0	0	0	0	0	0	33	0	0	0	0	1038	0	0	0	0	0	0	0	0	0	35	0	0	32	0	0	0	0	0	0	0	0	0	0	0	0	0
0	0	0	0	0	0	0	0	0	0	0	0	0	1	0	0	6	0	0	0	131	0	1545	0	0	0	0	0	0	0	2026	6	1	0	0	0	0	0	0	139	0	0	0	0	0	0	0	0	0	0
0	0	0	0	0	0	0	216	0	0	0	0	0	2	0	0	0	0	0	671	0	0	0	0	0	0	0	0	0	0	0	0	0	0	0	0	0	0	0	0	0	0	0	0	0	0	0	0	0	0
0	0	0	0	0	0	18	0	0	0	0	0	1	1	0	0	0	0	0	0	26	0	8	0	0	0	0	0	50	0	0	5	0	0	0	0	0	0	5	0	0	0	0	0	0	0	0	0	0	0
0	0	0	0	0	0	0	0	0	0	0	0	1	0	0	0	0	0	0	0	13	0	339	0	0	0	0	0	2	0	0	4	0	0	0	0	0	0	0	0	0	0	0	0	0	0	0	0	0	0
0	0	0	0	0	0	0	0	0	0	0	0	0	0	0	0	0	0	0	0	0	0	0	0	72	0	0	0	0	0	0	0	0	0	0	0	0	0	0	0	0	0	0	0	0	0	0	0	0	0
0	0	32	0	1	0	12	0	12	0	0	0	0	0	0	0	0	0	0	0	5673	0	0	1	0	0	0	0	198	24	0	0	0	0	0	24	2	0	0	0	8	0	0	0	0	0	0	0	0	0
0	0	0	0	0	0	0	0	0	0	0	0	0	144	0	0	0	0	0	0	18	0	0	0	0	0	0	0	1414	0	614	12	0	0	0	0	0	0	0	3	0	0	0	0	0	0	0	0	0	0
0	0	0	0	0	0	0	0	0	0	0	0	6	0	0	0	14	0	0	0	0	0	0	1	0	0	0	0	0	0	0	0	0	0	0	3	0	0	0	0	0	0	0	0	0	0	0	0	0	0
0	0	0	0	0	0	0	0	0	0	8	0	6	0	0	0	0	0	0	0	0	0	2	0	0	0	0	0	0	0	0	0	0	0	0	0	0	0	2	6	0	0	0	0	0	0	0	0	0	0
0	0	0	0	0	0	0	0	0	0	0	0	0	0	0	0	0	0	0	0	0	0	0	0	0	0	0	0	1	0	0	0	0	0	0	0	0	0	0	0	0	0	0	0	0	0	0	0	0	0
2	0	0	0	0	0	3	0	0	0	1	0	0	0	0	0	0	0	0	0	6	0	13	0	0	0	0	0	213	0	0	0	0	0	0	0	0	0	0	0	0	0	0	0	0	0	0	0	0	0
0	0	0	0	0	0	0	0	10	0	0	3	0	1	0	0	0	0	0	0	0	0	0	0	2	10	0	0	21	1	0	0	5	0	0	0	258	0	7	4	0	0	0	0	0	0	0	0	0	0
40	0	1462	286	0	0	0	0	0	0	0	0	0	0	179	0	113	0	74	0	20	0	3	16	315	52	10	0	0	22	150	23	3549	0	0	0	2137	1	0	247	1593	0	0	0	0	0	0	0	0	0
0	0	0	0	0	0	0	0	0	0	0	0	0	0	0	0	0	241	0	0	0	0	0	0	0	0	0	0	0	0	0	0	0	0	0	0	0	0	0	0	0	0	0	0	0	0	0	0	0	0
2	0	19	0	2	0	0	0	0	0	0	0	0	0	0	0	23	0	0	0	2	0	0	0	0	0	0	0	0	0	0	0	0	720	216	0	1	0	0	0	0	0	0	0	0	0	0	0	0	559
1	0	0	0	0	0	0	0	0	0	0	0	0	0	0	0	6	0	0	0	4	0	0	0	0	0	0	0	427	0	0	0	0	0	0	7	0	0	0	0	0	0	0	0	0	0	0	0	0	0
0	0	0	0	0	0	0	0	0	0	0	0	0	0	0	0	0	0	0	0	0	0	0	0	0	0	0	0	0	0	0	0	0	0	0	0	2913	0	0	0	0	0	0	0	0	0	0	0	0	0
0	0	0	0	0	0	0	0	0	0	0	0	0	0	0	0	0	0	0	0	0	0	166	0	0	0	0	0	0	0	0	576	0	0	0	0	0	0	0	0	0	0	0	0	0	0	0	0	0	0
0	0	0	0	0	0	0	0	0	0	0	185	0	0	0	0	0	0	0	1	0	0	0	0	0	0	0	0	2	0	0	13	0	0	0	0	12	0	0	3	0	0	0	0	0	0	0	0	0	0
0	0	0	0	0	0	3	0	0	0	0	0	0	0	0	0	0	0	0	0	0	0	0	0	0	0	0	0	618	0	0	0	0	0	0	15	0	0	0	0	0	0	0	0	0	0	0	0	0	0
0	0	0	0	0	0	0	0	0	0	0	0	0	0	0	0	0	0	0	0	0	0	0	0	0	0	0	0	0	0	1	1744	0	0	0	0	47	0	0	0	0	0	0	0	0	0	0	0	0	0
0	0	315	2	0	0	0	19	0	0	0	0	0	0	0	0	5	4	0	0	300	0	0	0	0	0	0	0	5	2	0	0	0	0	0	0	0	0	49	0	0	0	0	0	5	0	0	0	0	0
0	0	0	0	0	0	4	42	0	0	0	2	2	0	0	0	0	0	0	0	0	0	0	0	0	0	0	0	1	0	0	0	0	0	0	0	3	0	0	1	0	0	0	0	0	0	0	0	0	0
0	0	0	0	0	0	0	0	0	0	0	0	0	0	0	0	0	67	0	0	0	0	0	0	0	0	0	0	0	0	0	0	0	0	0	0	0	0	0	0	0	0	0	0	0	0	0	0	0	0
0	0	6	0	0	0	0	8	0	0	0	1	0	0	0	0	0	5982	0	0	47	0	0	0	0	0	0	0	738	0	0	0	0	0	1	0	1	0	20	0	0	0	0	0	0	0	0	0	0	0
0	0	37	0	0	0	43	0	0	0	0	0	0	994	0	0	0	0	0	0	0	0	26	168	0	0	0	0	0	0	0	266	0	0	0	0	127	0	0	0	0	0	0	0	0	0	0	0	0	0
0	0	10	0	0	0	0	576	0	0	0	0	0	0	0	0	0	0	0	0	10	0	2	0	0	0	0	0	71	0	0	0	0	0	0	0	40	0	1	0	0	0	0	0	0	0	0	0	0	0
0	0	0	0	0	0	0	0	0	0	0	0	1	40	0	0	0	0	0	0	0	0	0	0	0	0	0	0	0	0	0	0	0	0	0	0	0	0	0	1	0	0	0	0	0	0	0	0	0	0
0	0	29	0	0	0	0	148	0	0	0	0	0	0	0	0	0	0	0	0	0	0	5	0	0	0	0	0	139	0	0	0	0	0	0	2	0	0	2	1	0	0	0	0	0	0	0	0	0	0
0	0	0	0	0	0	0	0	0	0	0	0	0	0	0	0	0	0	0	0	0	0	0	103	0	0	0	0	0	0	0	39	0	0	0	0	311	0	0	77	0	0	0	0	0	0	0	0	0	0
0	0	0	0	0	0	0	0	0	0	0	0	0	0	0	0	0	0	0	0	199	0	174	0	0	0	0	0	0	0	12	0	0	0	0	0	1	0	0	0	0	0	0	0	0	0	0	0	0	0
0	0	0	0	0	0	0	0	0	0	0	0	0	0	0	0	0	0	0	0	0	0	0	0	0	0	0	0	0	0	0	0	0	0	0	0	18	0	0	0	0	0	0	0	0	0	0	0	0	0
0	0	0	0	0	0	0	0	0	0	0	0	0	0	0	0	0	0	0	0	60	0	7	0	0	0	0	0	3451	0	8	0	0	0	0	0	0	0	0	3	0	0	0	0	0	0	0	0	0	0
0	0	0	0	1	11	0	4	0	0	0	0	0	0	0	0	0	0	0	0	24	0	0	0	0	0	0	0	0	0	0	157	0	0	0	0	1	0	0	1	0	0	0	0	0	0	0	0	0	0
0	0	0	0	0	0	0	1	0	1	0	8	0	2	0	0	0	0	0	0	0	0	0	2	0	7	0	2	1	0	0	1	0	0	0	0	39	2	5	0	0	0	0	0	0	0	0	0	0	0
0	0	0	0	0	0	0	0	0	0	0	0	0	0	0	0	0	0	0	0	0	0	0	0	0	0	0	0	0	0	0	0	0	0	0	0	0	0	0	0	0	0	0	0	0	0	0	0	0	0
0	0	0	0	0	0	0	0	0	0	0	0	1	0	0	0	3	0	0	0	51	0	0	0	0	0	0	0	0	0	0	0	0	0	0	0	13	0	13	0	0	0	0	0	0	0	0	0	0	0
0	0	0	0	0	0	0	0	0	0	0	0	0	0	0	0	9	0	0	0	10	0	12	14	0	0	0	0	12	0	0	0	0	0	0	0	0	0	0	0	0	0	0	0	0	0	0	0	0	0
0	0	3	0	0	0	0	39	0	0	0	0	4	0	0	0	0	0	0	0	12	0	0	0	0	0	0	0	12	0	0	0	0	0	0	1	0	0	2	2	0	0	0	0	0	0	0	0	0	0
2	0	35	0	0	0	21	3	0	3	0	12	2	4	0	0	0	0	0	0	0	0	0	0	0	46	0	0	11	0	1	0	3	0	0	12	7	0	0	6	0	0	0	0	0	0	0	0	0	0
0	0	0	0	0	0	0	1	0	0	0	8	2	8	0	0	0	0	0	0	1	0	0	0	12	787	0	0	543	7	0	0	82	0	0	0	61	1	0	400	0	0	0	0	0	0	0	0	0	0
0	0	3	0	0	0	0	677	0	0	0	0	0	0	0	0	0	0	0	0	0	0	41	0	0	0	0	0	2	0	0	1	0	0	0	0	0	0	0	0	0	0	0	0	0	0	0	0	0	0
0	0	0	0	0	0	0	0	0	0	0	0	0	0	0	0	0	0	0	0	0	0	0	0	16	0	0	0	0	0	0	0	0	0	0	0	0	0	0	0	0	0	0	0	0	0	0	0	0	0
0	0	0	0	0	0	0	0	0	0	0	0	1	0	0	0	0	0	0	0	0	0	0	0	0	0	0	0	0	0	1	0	0	0	0	11	18	0	2	0	2	0	0	0	0	0	0	0	0	0
0	0	0	0	0	0	0	2	0	0	0	0	0	0	0	0	0	0	0	0	11	0	0	0	0	0	0	0	0	0	0	5	0	0	0	0	1	0	0	0	0	0	0	0	0	0	0	0	0	0
0	0	0	0	0	0	0	0	0	0	0	0	5	0	0	0	0	0	0	0	14	0	38	0	0	0	0	0	189	0	0	0	0	0	0	1	0	0	0	0	0	0	0	0	0	0	0	0	0	0
0	0	0	0	0	0	0	0	0	0	0	0	0	0	0	0	0	0	0	0	0	0	0	0	0	0	0	0	0	0	0	0	1	0	0	0	0	0	0	0	0	0	0	0	0	0	0	0	0	0
1	0	0	0	0	0	0	0	0	0	0	0	1	0	0	0	7	0	0	0	34	0	234	0	0	0	0	0	1167	0	48	0	0	0	0	0	0	0	0	0	0	0	0	0	0	0	0	0	0	0
0	0	0	0	0	0	0	0	0	0	0	0	0	0	0	0	0	0	0	0	6	0	0	0	0	0	0	0	0	0	0	0	0	0	0	150	2	0	5	0	0	0	0	0	0	0	0	0	0	0
0	0	0	0	0	0	13	0	0	1	30	187	2	1	0	0	0	0	0	0	0	0	0	0	3	619	0	8	374	0	0	24	0	0	0	0	250	0	1	167	0	0	0	0	0	0	0	0	0	0
0	0	0	0	31	0	0	0	0	0	0	0	0	0	0	0	0	0	0	0	0	0	0	0	0	0	0	0	0	0	0	0	0	0	7	0	0	0	0	0	0	0	0	0	0	0	0	0	0	0
14	0	29	0	0	0	0	0	0	0	0	0	0	0	0	1	0	0	0	31	306	0	6	0	0	0	0	0	0	0	0	0	0	0	0	0	0	0	44	9	0	0	0	0	0	0	0	0	0	0
0	0	0	0	0	0	0	0	0	0	0	0	1	2	0	0	0	0	0	0	0	0	13	0	0	0	0	0	63	0	0	0	0	0	0	1	0	0	0	0	0	0	0	0	0	0	0	0	0	0
0	0	0	0	0	0	0	3	0	0	2	3	0	0	0	0	0	3892	0	0	0	0	0	0	0	0	2	0	19	0	0	67	0	0	0	0	31	0	2	0	0	0	0	0	0	0	0	0	0	0
0	0	1067	0	0	0	0	0	0	0	0	0	0	31	0	0	0	0	0	207	0	0	0	0	0	0	0	0	0	0	0	0	0	0	0	0	1891	0	0	0	0	0	0	0	0	0	0	0	0	0
0	0	33	0	0	0	0	0	2	0	0	0	0	0	0	0	34	0	0	1	51	0	0	0	0	0	0	0	0	0	0	74	0	0	0	1	12	0	0	3	0	0	0	0	0	0	0	0	0	0
1	0	0	1	0	0	0	0	0	0	0	0	0	0	0	0	23	0	0	0	266	0	230	0	0	0	0	0	144	0	3	0	0	0	0	0	0	0	0	122	0	0	0	0	0	0	0	0	0	0
0	0	0	0	0	0	0	0	0	0	0	0	0	3373	0	0	0	0	0	0	0	0	0	0	0	0	0	0	0	0	0	436	0	0	0	0	0	0	0	0	0	0	0	0	0	0	0	0	0	0
0	0	0	0	0	0	0	0	0	0	0	0	0	0	0	0	0	215	0	0	0	0	0	0	0	0	0	0	0	0	0	0	0	0	0	0	0	0	0	0	0	0	0	0	0	0	0	0	0	0
0	0	0	0	0	0	0	0	0	0	0	0	0	0	0	0	0	0	0	0	0	0	498	0	0	0	0	0	0	0	0	3	0	0	0	0	0	0	0	0	0	0	0	0	0	0	0	0	0	0
0	0	0	0	0	0	0	0	0	0	0	0	0	0	0	0	0	0	0	0	0	0	0	0	0	0	0	0	0	0	0	331	0	0	0	0	0	0	0	0	0	0	0	0	0	0	0	0	0	0
0	0	0	0	0	0	0	0	0	0	0	0	0	0	0	0	0	0	0	0	99	0	8277	0	0	1	0	0	1866	0	671	1342	0	0	0	0	0	0	0	0	0	0	0	0	1	0	0	0	0	0
18	0	0	0	0	0	0	0	0	0	0	0	0	0	0	0	143	0	0	0	206	0	42	0	0	0	0	0	1977	0	15	0	0	0	0	0	0	0	0	2	0	0	0	0	0	0	0	0	0	0
0	0	3	0	3	0	26	418	0	0	0	5	0	0	0	0	0	0	0	0	17	0	0	0	3	18	0	0	5	0	0	0	0	0	0	0	34	0	3	26	0	0	0	0	0	0	0	0	0	0
0	0	0	0	0	0	0	0	0	0	0	0	0	0	0	0	2	0	0	0	0	0	2558	0	0	0	0	0	0	0	13	0	1863	0	0	0	0	0	0	4	0	0	0	0	0	0	0	0	0	0
0	0	0	0	0	0	0	0	0	0	0	2	2	0	0	0	0	0	0	0	0	0	0	0	0	0	0	0	0	0	0	0	0	0	0	1	0	0	0	0	0	0	0	0	0	0	0	0	0	0
0	0	12	0	0	0	0	0	0	0	0	0	0	0	0	2	2	0	0	2	200	0	0	0	0	0	0	0	0	11	0	0	24	0	0	0	0	0	0	8	5	0	0	0	0	0	0	0	0	0
0	0	0	0	0	0	2	0	0	0	0	0	11	10	0	0	0	0	0	0	0	0	0	0	0	0	0	0	36	0	0	0	0	0	0	5	0	0	0	0	0	0	0	0	0	0	0	0	0	0
0	0	0	0	0	0	26	0	0	0	0	0	0	0	0	0	0	0	0	0	1	0	0	0	0	0	0	0	0	0	0	0	0	0	2	0	0	0	0	0	0	0	0	0	0	0	0	0	0	0
0	0	0	0	0	0	0	24	0	0	0	0	0	0	0	0	1	0	0	0	0	0	0	0	0	0	0	0	0	0	0	0	0	0	0	8	0	0	0	0	0	0	0	0	0	0	0	0	0	0
0	0	5	3	0	0	0	0	0	1	130	0	0	30	0	0	0	0	0	1	46	0	69	105	0	0	0	0	0	3	0	0	0	0	0	0	415	0	0	0	0	0	0	0	0	0	0	0	0	0
0	0	0	0	0	0	0	0	0	0	0	0	1	0	0	0	0	0	0	0	0	0	332	0	0	0	0	0	0	0	0	118	0	0	0	0	0	0	0	0	0	0	0	0	0	0	0	0	0	0
0	0	0	0	0	0	0	0	0	0	0	0	0	146	0	0	0	0	0	255	0	0	0	0	0	0	0	0	0	0	0	0	0	0	0	0	16	0	0	0	0	0	0	0	0	0	0	0	0	0
0	1	0	0	0	0	0	0	0	0	3	3	5	0	0	0	0	0	0	0	4	0	0	0	0	0	0	0	0	0	3	0	0	0	0	0	1082	0	0	0	0	0	0	0	0	0	0	0	0	0
0	0	0	0	0	0	0	0	0	0	46	5	0	0	0	0	0	0	0	0	0	0	0	0	0	0	0	0	1	0	0	0	0	0	0	0	0	0	2	1	0	0	0	0	0	0	0	0	0	0
0	0	0	0	0	0	0	0	0	0	0	0	0	0	0	0	0	0	4	0	0	0	0	252	0	0	0	0	0	3	0	1	0	0	0	0	0	0	0	0	0	0	0	0	0	0	0	0	0	0
0	0	1	0	0	0	0	0	0	0	0	0	1	31	0	0	0	0	0	115	0	0	0	0	0	0	0	0	0	0	0	0	0	0	0	0	40	0	0	0	0	0	0	0	0	0	0	0	0	0
0	0	15	0	0	0	0	2	0	0	0	1	0	0	0	0	22	0	0	1	1	0	0	0	0	0	0	0	0	0	0	0	3	0	0	0	30	0	0	0	1	0	0	0	0	0	0	0	0	0
0	0	0	0	0	0	0	0	0	0	0	0	0	0	0	0	0	0	0	0	0	0	0	0	0	0	0	0	0	0	0	0	0	0	0	0	0	0	0	0	0	0	0	0	0	0	0	0	0	0
0	0	0	0	0	0	0	26	0	0	0	1	0	0	0	0	0	4	0	0	31	0	0	0	0	0	0	0	4	0	0	0	0	0	0	0	4	0	0	0	34	0	0	0	0	0	0	0	0	0
0	0	0	0	1	0	20	0	0	0	0	0	0	0	0	0	0	0	0	0	5	0	83	0	0	0	0	0	21	0	0	0	0	0	0	0	0	0	0	0	0	0	0	0	29	0	0	0	0	0
0	0	0	0	0	0	21	0	0	0	0	0	8	0	0	0	0	0	0	0	2	0	6	0	0	0	0	0	74	0	0	0	0	0	0	0	0	0	0	0	0	0	0	0	0	0	0	0	0	0
0	0	11	0	0	0	0	759	0	3	0	5	6	0	0	0	0	0	0	2	18	0	0	0	0	0	0	0	10	0	0	0	0	0	0	0	0	0	0	0	0	0	0	0	166	0	0	0	0	0
0	0	0	0	0	0	0	0	0	0	0	0	0	0	0	0	0	0	0	0	0	0	0	0	0	0	0	0	0	0	0	0	0	0	0	0	260	0	0	0	0	0	0	0	0	0	0	0	0	0
0	0	0	0	0	0	0	0	0	0	0	0	0	0	0	0	0	0	0	0	0	840	0	0	0	0	22	0	285	0	0	72	0	0	0	0	0	0	0	0	0	0	0	0	0	0	0	0	0	0
0	0	2	0	1	0	0	0	0	0	0	0	0	0	0	0	2	0	0	0	11	0	0	0	0	9	0	0	2	0	0	0	0	0	0	0	0	0	1	0	0	0	0	0	69	0	0	0	0	0
0	0	3	0	0	0	29	0	0	0	31	0	11	7	0	0	0	0	0	0	0	0	314	0	0	0	0	0	15	0	0	0	0	0	0	0	0	0	0	0	0	0	0	0	0	0	0	0	0	0
0	0	0	0	0	0	22	0	0	0	0	0	0	154	0	0	0	0	0	0	0	0	0	0	0	0	0	0	0	0	0	2	0	0	0	0	196	0	0	0	0	0	0	0	0	0	0	0	0	0
0	0	0	0	6	0	0	0	0	0	11	0	0	0	0	0	0	0	0	0	0	0	0	0	0	0	0	0	0	0	0	0	0	0	0	0	0	0	0	0	0	0	0	0	0	0	0	0	0	0
0	0	0	0	0	0	0	0	0	0	0	0	0	0	0	0	0	213	0	0	0	0	0	0	0	0	0	0	0	0	0	0	0	0	0	0	0	0	0	0	0	0	0	0	0	0	0	0	0	0
0	0	0	0	0	0	0	0	0	0	0	0	0	0	0	0	0	0	0	0	0	0	0	0	0	0	0	0	0	0	0	0	0	0	0	0	2	0	0	0	0	0	0	0	0	0	0	0	0	0
0	0	0	0	0	0	29	0	0	0	0	0	1	0	0	0	0	0	0	0	6	0	97	0	0	0	0	0	226	0	0	0	0	0	0	0	0	0	0	0	0	0	0	0	0	0	0	0	0	0
0	0	0	0	0	0	0	0	0	0	0	0	0	51	0	0	0	0	0	221	0	0	0	0	0	0	0	0	0	0	0	0	0	0	0	0	0	0	0	0	0	0	0	0	0	0	0	0	0	0
1	0	329	0	0	0	0	0	26	0	0	0	0	0	0	0	2	0	0	3	49	0	5	0	0	0	0	0	0	0	0	0	30	0	0	0	0	0	0	0	0	0	0	0	0	0	0	0	0	0
0	0	0	0	0	0	0	0	0	0	0	0	0	47	0	0	0	0	0	69	0	0	0	0	0	0	0	0	0	0	0	0	0	0	0	0	0	0	0	0	0	0	0	0	0	0	0	0	0	0
0	0	0	0	0	0	0	0	0	0	0	0	0	9	0	0	0	0	0	1	0	0	0	0	0	0	0	0	0	0	0	0	0	0	0	0	0	0	0	0	0	0	0	0	0	0	0	0	0	0
0	0	0	0	0	0	0	1	0	0	5	0	0	0	0	0	0	0	0	0	0	0	0	0	0	0	0	0	0	0	0	0	0	0	1	0	0	0	0	0	0	0	0	0	0	0	0	0	0	0
0	0	6	0	0	0	0	143	0	0	0	121	1	0	0	0	0	0	0	0	42	0	0	0	0	0	0	0	2	0	0	0	0	0	0	2	3	0	3	0	0	0	0	0	0	0	0	0	0	0
0	0	20	0	0	0	0	565	0	0	0	0	4	0	0	0	0	0	0	0	7	0	1	0	0	0	0	0	1	0	0	0	0	0	0	3	0	0	11	0	0	0	0	0	0	0	0	0	0	0
0	0	7	0	0	0	0	0	7	0	66	64	1	38	0	0	0	0	0	0	0	0	0	10	3	46	0	1	75	0	0	0	7	0	0	0	69	1	36	16	0	0	0	0	0	0	0	0	0	0
0	0	0	0	0	0	0	0	0	0	0	0	0	0	0	0	4	0	0	0	0	0	0	0	0	0	0	0	1	0	1	0	0	0	0	10	1	0	1	0	0	0	0	0	0	0	0	0	0	0
0	0	0	0	0	0	0	0	0	0	0	0	0	0	0	0	0	0	0	0	0	0	0	102	3	0	0	0	0	0	0	0	0	0	0	0	0	0	0	0	0	0	0	0	0	0	0	0	0	0
0	0	0	0	0	0	0	0	2	0	0	0	0	0	0	0	0	0	0	0	0	0	0	0	0	4	0	1	0	0	0	0	0	0	0	0	3583	0	5	0	0	0	0	0	0	0	0	0	0	0
0	0	0	0	0	169	0	0	0	0	3	1	0	0	0	0	0	0	0	0	0	0	0	0	0	3	0	0	2	0	0	0	322	0	0	0	0	0	2	0	0	0	0	0	0	0	0	0	0	0
0	0	0	0	0	0	0	0	0	0	0	0	0	0	0	0	0	0	0	0	0	0	0	0	0	0	0	0	0	0	0	0	0	0	0	0	1700	0	0	0	0	0	0	0	0	0	0	0	0	0
0	0	0	0	0	0	0	0	0	0	0	0	0	0	0	0	0	0	0	0	0	0	0	0	0	0	0	0	1	0	0	0	0	0	0	0	0	0	0	0	0	0	0	0	0	0	0	0	0	0
0	0	0	0	765	0	0	0	0	0	0	0	0	0	0	0	0	0	0	0	1087	0	41	16	0	0	0	0	0	0	0	0	0	0	0	35	259	0	0	0	0	0	0	0	0	0	0	0	0	0
6	0	28	0	31	0	0	219	0	0	1	3	0	0	0	0	0	0	0	0	52	0	0	0	0	1	0	0	5	0	0	0	0	0	0	0	0	0	52	0	13	0	0	0	141	0	0	0	0	0
0	0	11	0	0	0	0	0	0	0	0	0	0	0	0	0	0	0	0	0	1	0	40	0	0	0	0	0	0	0	0	0	0	0	0	0	16	0	2	0	0	0	0	0	0	0	0	0	0	0
0	0	0	0	0	0	0	0	9	0	0	4	0	0	0	0	0	0	0	0	0	0	0	0	1	45	0	0	14	0	0	0	2	0	0	0	6	0	0	34	0	0	0	0	374	0	0	0	0	0
0	0	10	0	0	0	0	0	1	0	0	0	0	0	0	0	10	0	0	9	452	0	0	0	0	0	0	0	0	0	0	0	2	0	0	0	3	0	0	2	0	0	0	0	0	0	0	0	0	0
0	0	0	0	0	0	1	1	0	0	0	0	1	0	0	0	0	0	0	0	0	0	0	0	0	0	0	0	0	0	0	0	0	0	0	0	6	0	0	0	0	0	0	0	0	0	0	0	0	0
0	0	0	0	0	0	0	0	0	0	6	0	0	23	0	0	0	0	0	46	0	0	73	0	0	0	0	0	0	0	0	7	0	0	0	3	0	0	0	0	0	0	0	0	0	0	0	0	0	0
0	0	0	0	0	0	0	0	0	0	0	0	0	0	0	0	0	0	0	0	0	0	0	0	0	0	0	0	0	0	0	0	0	0	0	0	0	0	0	0	0	0	0	0	0	0	0	0	0	0
0	0	0	0	0	0	0	0	0	0	0	0	0	0	0	0	1	0	0	0	0	0	22	0	0	0	0	0	0	0	2	0	0	0	0	0	0	0	0	0	0	0	0	0	55	0	0	0	0	0
0	0	0	0	0	0	0	0	0	0	0	0	0	0	0	0	0	2196	0	0	0	0	0	0	0	0	0	0	551	0	0	2	0	0	5	7	20	0	0	1	0	0	0	0	0	0	0	0	0	0
0	0	0	0	0	0	0	0	0	0	0	0	0	0	0	0	0	0	0	0	28	0	2810	0	0	0	0	0	3293	0	183	0	0	0	0	0	0	0	0	0	0	0	0	0	0	0	0	0	0	0
0	0	5	0	0	0	0	0	0	0	0	0	0	0	0	1	60	0	0	9	80	0	0	0	0	0	0	0	0	22	0	6	297	0	0	0	59	0	0	8	42	0	0	0	2711	0	0	0	0	0
0	0	1	0	0	0	0	0	0	0	0	4	1	0	0	0	0	0	0	0	5	0	0	0	0	0	0	0	0	0	0	0	0	0	0	1	2	0	0	0	0	0	0	0	0	0	0	0	0	0
0	0	0	0	0	0	0	0	0	0	0	0	0	20	0	0	0	0	0	0	0	0	0	0	0	0	0	0	0	0	0	8	0	0	0	0	0	0	0	0	0	0	0	0	0	0	0	0	0	0
0	0	0	0	0	0	0	0	0	0	0	0	0	1	0	0	0	0	0	0	25	0	9	0	0	6	0	0	2295	0	4	0	0	0	0	0	0	0	0	11	0	0	0	0	0	0	0	0	0	0
0	0	0	0	0	0	0	0	0	0	0	0	0	0	0	0	0	200	0	0	0	0	0	0	0	0	0	0	0	0	0	0	0	0	0	0	0	0	0	0	0	0	0	0	0	0	0	0	0	0
0	0	15	0	0	0	2	0	2	0	0	1	0	0	0	0	17	0	0	0	21	0	0	0	0	0	0	0	0	20	0	0	0	0	0	0	3	0	0	0	11	0	0	0	0	0	0	0	0	0
0	0	0	0	0	0	0	0	0	0	0	0	0	0	0	0	0	0	0	0	1	0	96	0	0	0	0	0	1732	0	9	1	0	0	0	0	0	0	0	0	0	0	0	0	0	0	0	0	0	0
0	0	0	0	0	0	0	0	0	0	0	3	0	2	0	84	0	0	0	0	0	0	0	0	0	0	0	0	5	1	0	0	52	0	0	0	0	0	0	1	0	0	0	0	0	0	0	0	0	0
0	0	0	0	0	0	17	0	82	0	0	171	0	76	0	0	0	0	0	32	0	0	0	0	1	77	0	0	264	23	0	42	0	0	0	0	2374	0	125	13	0	0	0	0	0	0	0	0	0	0
0	0	0	0	0	0	1	0	0	0	0	0	0	49	0	0	0	0	0	24	0	0	0	0	0	0	0	0	0	0	0	0	0	0	0	4	3	0	3	0	0	0	0	0	29	0	0	0	0	0
0	0	5	13	0	0	0	230	0	0	0	0	0	0	0	0	0	0	0	0	30	0	9	6	0	0	0	0	0	11	0	0	0	0	0	0	0	0	0	0	0	0	0	0	0	0	0	0	0	0
0	0	0	0	0	0	0	0	0	0	7	0	0	0	0	0	0	0	0	0	0	0	0	0	0	4	0	0	8	0	0	0	0	0	0	0	995	0	0	1	0	0	0	0	0	0	0	0	0	0
1	0	0	0	0	0	0	354	0	0	0	0	0	1	0	0	0	0	0	0	17	0	9	0	0	0	0	0	30	0	0	0	0	0	0	28	0	0	3	1	2	0	0	0	0	0	0	0	0	0
0	0	0	0	0	0	0	0	0	0	0	0	1	0	0	0	0	0	0	0	3	0	6	0	0	0	0	0	0	0	0	0	0	0	0	0	0	0	0	0	0	0	0	0	0	0	0	0	0	0
0	0	0	0	0	0	5	0	0	0	0	0	1	0	0	0	0	0	0	0	0	0	2	0	0	0	0	0	0	0	0	0	0	0	0	1	0	0	8	0	0	0	0	0	0	0	0	0	0	0
0	0	0	0	0	0	0	0	0	0	0	0	0	0	0	0	0	0	0	0	0	0	0	0	0	0	0	0	0	0	0	0	0	0	0	0	203	0	0	0	0	0	0	0	0	0	0	0	0	0
0	0	0	0	0	0	0	0	0	0	0	0	1	0	0	0	0	0	0	0	0	0	0	0	0	0	0	0	110	0	0	0	0	0	0	0	0	0	0	0	0	0	0	0	0	0	0	0	0	0
0	0	0	0	0	0	1	0	0	0	0	0	1	0	0	0	0	0	0	0	1	0	5	0	0	0	0	0	2013	0	0	0	0	0	0	0	0	0	0	0	0	0	0	0	0	0	0	0	0	0
0	0	0	0	0	0	0	0	0	0	0	0	0	0	0	0	0	0	0	4	0	0	0	0	0	0	0	0	0	0	0	0	0	0	0	0	0	0	0	0	0	0	0	0	0	0	0	0	0	0
0	0	0	0	0	0	0	1	0	0	0	0	0	0	0	0	0	0	0	0	15	0	0	0	0	0	0	0	0	0	0	40	0	0	0	0	1	0	0	0	0	0	0	0	0	0	0	0	0	0
0	0	0	0	0	0	0	0	0	0	0	109	0	0	0	0	0	0	0	0	0	0	0	0	0	0	0	0	211	0	0	0	0	0	0	0	2092	0	0	54	0	0	0	0	0	0	0	0	0	0
0	0	0	0	0	0	0	0	0	0	0	0	1	43	0	0	78	0	0	0	63	0	0	0	0	0	0	0	15	0	0	4	0	0	0	0	0	0	3	0	0	0	0	0	0	0	0	0	0	0
0	0	0	0	0	0	0	0	0	0	0	1	2	0	0	0	0	0	0	0	1	0	0	0	0	0	0	0	4	0	0	0	0	0	0	0	0	0	1	0	0	0	0	0	0	0	0	0	0	0
0	0	0	0	0	0	0	0	0	0	15	0	0	0	0	0	4	0	0	0	3	0	125	0	0	0	0	0	299	0	0	1	0	0	0	3	0	0	1	19	0	0	0	0	0	0	0	0	0	0
0	0	0	0	0	0	0	0	0	0	0	0	0	210	0	0	0	0	0	0	0	0	523	0	0	0	0	0	0	0	0	6	0	0	0	0	0	0	0	0	0	0	0	0	0	0	0	0	0	0
19	0	0	0	0	0	0	0	0	0	0	0	0	0	0	0	0	0	0	0	178	0	420	0	0	0	0	0	0	0	68	0	30	0	0	0	0	0	0	0	0	0	0	0	0	0	0	0	0	0
0	0	5	0	3	0	0	2	0	0	0	0	0	0	0	0	0	5255	0	0	2	0	0	0	0	0	0	0	80	0	0	0	0	18	0	0	1	0	1	0	0	0	0	0	0	0	0	0	0	0
0	0	0	0	0	0	0	0	11	0	0	0	0	0	0	0	0	0	0	0	0	0	140	0	0	0	0	0	0	0	0	0	0	0	0	0	0	0	0	0	0	0	0	0	0	0	0	0	0	0
0	0	0	0	0	0	0	0	0	0	0	0	0	0	0	0	0	0	0	0	0	0	1	0	0	0	0	0	381	0	0	0	0	0	0	0	0	0	0	0	0	0	0	0	177	0	0	0	0	0
0	0	0	0	0	0	0	0	0	0	0	0	0	0	0	0	6	0	0	0	20	0	102	0	0	130	0	0	398	0	0	0	0	0	0	0	0	0	0	73	0	0	0	0	0	0	0	0	0	0
0	0	0	0	0	0	0	0	0	0	0	0	0	0	0	0	0	47	0	0	0	0	0	0	0	0	0	0	0	0	0	0	0	0	0	0	0	0	0	0	0	0	0	0	0	0	0	0	0	0
0	0	0	0	0	0	0	878	0	0	0	0	0	0	0	0	0	0	0	0	146	0	0	0	0	0	0	0	6	0	0	0	0	0	0	16	7	0	0	0	0	0	0	0	5	0	0	0	0	0
0	0	0	0	0	0	0	0	0	0	0	0	10	0	0	0	0	0	0	0	1	0	28	0	0	0	0	0	39	0	0	0	0	0	0	0	1	0	0	31	0	0	0	0	0	0	0	0	0	0
10	0	1	2	0	0	0	2	0	0	451	1	0	0	0	0	0	0	0	0	14	0	0	0	0	0	0	0	0	0	0	1	677	0	0	0	1	0	0	0	0	0	0	0	0	0	0	0	0	0
2	0	0	0	0	0	0	0	0	0	0	0	0	0	0	0	0	0	0	0	47	0	12	0	0	0	0	0	0	0	53	0	0	0	0	0	0	0	0	0	0	0	0	0	0	0	0	0	0	0
0	0	0	0	0	0	0	0	0	0	0	0	0	0	0	0	363	0	0	0	251	0	65	0	0	0	0	0	0	0	173	9	2	0	0	0	0	0	0	419	0	0	0	1	0	0	0	0	0	0
0	0	0	0	0	0	0	0	0	0	0	0	0	0	0	0	0	0	0	0	0	0	2	0	0	0	0	0	823	0	17	6804	0	0	0	0	0	0	0	0	0	0	0	0	0	0	0	0	0	0
0	0	0	0	0	0	0	0	0	0	1	1	0	0	0	0	0	0	0	0	1	0	0	0	1	0	0	0	0	0	0	0	0	0	0	1	3	0	0	0	0	0	0	0	0	0	0	0	0	0
0	0	0	0	0	0	0	0	0	0	0	0	1	10	0	0	0	0	0	0	19	0	50	21	0	0	0	0	35	0	0	0	0	0	0	1	0	0	0	0	0	0	0	0	0	0	0	0	0	0
0	0	0	0	0	0	0	0	0	0	0	0	0	0	0	0	0	0	0	0	0	0	0	0	0	0	0	0	0	0	0	0	0	0	0	0	1667	0	0	0	0	0	0	0	0	0	0	0	0	0
0	0	0	0	0	0	0	0	0	0	0	0	0	0	0	0	0	0	0	0	0	0	0	0	0	0	0	0	0	0	0	0	0	0	0	0	557	0	0	0	0	0	0	0	0	0	0	0	0	0
0	0	0	0	0	0	0	0	52	0	0	1	2	0	0	0	0	0	0	0	0	0	0	7	0	0	0	0	7	0	0	1	0	0	0	0	5628	0	0	0	0	0	0	0	0	0	0	0	0	0
0	0	0	0	0	9	0	0	0	0	16	3	0	0	0	1	0	0	0	0	0	0	0	0	0	18	0	0	10	0	0	0	192	0	0	0	1797	0	0	18	0	0	0	0	0	0	0	0	0	0
0	0	16	0	0	0	0	0	0	0	214	0	0	0	0	0	0	0	0	0	0	0	30	0	0	0	0	0	9	0	0	0	0	0	0	0	0	0	0	0	0	0	0	0	0	0	0	0	0	0
0	0	0	0	0	0	0	0	0	0	0	0	0	0	0	0	0	0	0	0	0	0	0	0	0	0	0	0	0	0	0	0	0	0	0	0	0	0	0	0	0	0	0	0	0	0	0	0	0	0
0	0	3	0	12	0	0	0	0	0	0	2	0	0	0	0	1	0	0	0	0	0	0	0	1	0	0	0	11	0	0	0	0	0	0	0	3	0	0	2	0	0	0	2	129	0	0	0	0	0
0	0	0	0	0	0	0	0	0	0	0	0	0	0	0	0	0	0	0	0	0	0	0	0	5	0	0	0	0	0	0	0	0	0	0	0	0	0	0	0	0	0	0	0	0	0	0	0	0	0
0	0	0	0	0	0	0	0	0	0	0	0	0	0	0	0	0	0	0	0	0	0	0	0	0	0	0	0	0	0	0	0	0	0	0	0	0	0	0	0	0	0	0	0	0	0	0	0	0	0
0	0	0	0	0	0	0	31	0	0	0	0	0	254	0	0	0	0	0	49	0	0	1	13	0	0	0	0	0	0	0	0	16	0	0	0	8	0	2	0	0	0	0	0	0	0	0	0	0	0
0	0	0	0	0	0	0	0	0	0	0	0	0	0	0	0	0	0	0	0	0	0	0	0	0	0	0	0	0	0	0	0	0	0	0	0	8	0	0	0	0	0	0	0	0	0	0	0	0	0
0	0	3	0	7	0	0	0	0	0	0	0	0	0	0	0	0	0	0	0	0	0	1	0	0	0	0	0	62	0	0	0	0	0	0	0	0	0	0	0	0	0	0	0	0	0	0	0	0	0
0	0	12	0	9	0	0	0	0	0	0	4	0	0	0	0	0	273	0	0	0	0	0	0	0	0	0	0	57	0	0	88	0	0	0	0	982	0	0	0	0	0	0	0	0	0	0	0	0	0
0	0	0	0	0	0	0	0	0	0	0	0	1	7	0	0	4	0	0	0	0	0	147	14	0	0	1	0	41	0	0	8	0	0	0	3	0	0	0	14	0	0	0	0	0	0	0	0	0	0
0	0	0	0	0	0	0	0	0	0	0	0	0	0	0	0	0	0	0	0	0	0	0	2	0	0	0	0	1148	0	0	83	0	0	0	0	0	0	0	0	0	0	0	0	10	0	0	0	0	0
0	0	0	0	0	0	0	0	0	0	0	0	0	0	0	0	0	0	0	0	0	0	0	0	12	0	0	0	0	0	0	0	0	0	0	0	0	0	0	0	0	0	0	0	0	0	0	0	0	0
0	0	0	0	0	4	0	41	5	0	0	4	2	2	0	0	0	0	0	0	1	0	0	0	0	5	0	0	6	1	0	1084	0	0	0	18	20	0	0	0	0	0	0	0	0	0	0	0	0	0
2	0	0	0	0	0	0	0	0	0	0	0	0	0	0	0	64	0	0	0	238	0	36	0	0	23	0	0	4898	0	4	0	0	0	0	0	0	0	0	19	0	0	0	0	0	0	0	0	0	0
0	0	0	0	0	0	6	0	0	0	0	0	0	0	0	0	0	0	0	0	0	0	0	0	0	0	0	0	0	0	0	0	0	0	0	0	0	0	0	0	0	0	0	0	0	0	0	0	0	0
0	0	0	0	0	0	0	3	0	0	0	1	4	0	0	0	0	0	0	0	5	0	0	0	0	0	0	0	0	0	0	1	0	0	0	2	478	0	0	0	0	0	0	0	0	0	0	0	0	0
0	0	0	0	0	0	0	0	0	0	0	0	0	113	0	0	0	0	0	80	0	0	0	0	0	0	0	0	0	0	0	0	0	0	0	0	0	0	0	0	0	0	0	0	0	0	0	0	0	0
33	0	55	0	0	0	18	0	369	0	0	0	0	0	0	0	8	0	0	0	98	0	1	0	0	0	0	0	0	0	0	0	0	0	0	0	11	0	0	36	19	0	0	0	0	0	0	0	0	0
0	0	0	0	16	0	0	0	0	0	0	0	1	0	0	0	0	0	0	0	29	0	1	0	0	0	0	0	177	0	0	0	0	0	0	1	0	0	0	0	0	0	0	0	0	0	0	0	0	0
0	0	0	0	0	0	0	0	0	0	0	0	0	0	0	0	0	0	59	0	0	0	0	311	0	0	0	0	0	0	0	0	1	23	0	0	200	0	0	0	0	0	0	0	0	0	0	0	0	0
0	0	0	0	0	0	0	0	23	0	0	359	0	2	0	0	0	0	68	0	0	0	0	31	0	23	0	0	0	1	0	0	0	0	0	0	1	20	0	0	0	21	0	0	0	0	0	0	0	0
0	0	0	0	0	0	0	0	0	0	0	0	0	0	0	0	0	139	0	0	0	0	0	0	0	0	0	0	0	0	0	0	0	0	0	0	0	0	0	0	0	0	0	0	0	0	0	0	0	0
0	0	0	0	0	0	0	0	0	0	0	0	0	0	0	0	0	0	0	0	0	0	0	0	0	0	0	0	0	0	0	0	0	0	0	0	6497	0	0	0	0	0	0	0	0	0	0	0	0	0
0	0	0	0	0	0	0	8	0	0	0	0	0	0	0	0	1	0	0	0	0	0	0	0	0	0	0	0	0	0	0	0	0	0	0	1	0	0	0	0	0	0	0	0	0	0	0	0	0	0
0	0	0	0	0	0	0	0	0	0	0	0	0	0	0	0	0	0	0	0	0	0	16	0	0	0	0	0	0	0	1	0	0	0	0	0	0	0	0	0	0	0	0	0	0	0	0	0	0	0
0	0	0	0	7	90	0	0	0	0	0	0	0	0	0	0	0	0	0	0	0	0	0	0	0	0	0	0	0	0	0	1	517	0	0	0	1	0	0	0	0	0	0	0	0	0	0	0	0	0
0	0	0	0	0	0	0	0	0	0	12	0	1	0	0	0	0	0	0	0	3	0	10	206	0	0	0	0	2	0	0	0	0	0	0	0	0	0	0	0	0	0	0	3	5	0	0	0	0	0
0	0	0	0	0	0	0	0	2	0	0	1	0	1	0	14	0	0	0	5	0	0	0	0	4	26	0	0	26	0	0	0	34	0	0	0	12	0	0	27	0	0	0	0	0	0	0	0	0	0
0	0	0	0	0	0	0	0	0	0	11	0	1	0	0	0	0	0	0	0	0	0	0	0	0	3	0	0	1	0	0	0	0	0	0	0	0	0	0	0	0	0	0	0	0	0	0	0	0	0
0	0	0	0	0	0	0	0	0	0	0	0	0	0	0	0	0	0	0	0	0	0	0	0	0	0	0	0	0	0	0	0	0	0	0	0	1589	0	0	0	0	0	0	0	0	0	0	0	0	0
0	0	0	0	0	0	18	0	0	0	0	0	4	0	0	0	0	0	0	0	2	0	19	0	0	0	0	0	32	0	1	0	0	0	0	0	0	0	2	0	0	0	0	0	0	0	0	0	0	0
0	0	0	0	0	0	0	0	0	0	0	0	0	0	0	0	0	0	0	0	0	0	1	1	0	0	0	0	0	0	0	0	0	0	0	0	0	0	0	0	0	0	0	0	0	0	0	0	0	0
0	0	0	0	0	0	0	0	0	0	0	2	1	0	0	0	0	0	0	0	0	0	0	0	0	0	0	0	0	0	0	0	137	0	0	0	265	0	0	0	0	0	0	0	0	0	0	0	0	0
1	0	10	0	2	0	0	445	0	0	0	0	8	0	0	0	0	0	0	0	0	0	0	0	0	0	0	0	1	0	0	0	0	0	0	0	0	0	0	0	0	0	0	0	15	0	0	0	0	0
0	0	0	0	0	0	0	0	0	0	0	0	0	0	0	0	0	0	0	0	0	0	0	0	0	0	0	0	0	0	0	0	0	0	0	0	0	0	0	0	0	0	0	0	0	0	0	0	0	0
0	0	13	0	0	0	7	0	2	0	0	0	0	0	0	0	1	0	0	0	15	0	4	0	0	0	0	0	73	0	0	0	0	0	0	0	0	0	1	0	0	0	0	0	0	0	0	0	0	0
0	0	0	0	0	0	0	0	0	0	0	12	0	130	0	0	0	0	0	0	0	0	0	165	0	0	0	0	0	0	0	27	0	0	0	0	75	0	0	0	0	0	0	0	0	0	0	0	0	0
1	0	1	0	0	0	0	110	0	0	2	0	0	0	0	0	0	0	0	0	35	0	4	0	0	0	0	0	0	0	0	0	0	0	0	0	0	0	0	0	0	0	0	0	0	0	0	0	0	0
0	0	10	0	0	0	0	0	0	2	0	1	6	0	0	0	0	0	0	0	7	0	0	0	0	2	0	0	11	0	0	3	0	0	0	0	7	0	4	2	0	0	0	0	0	0	0	0	0	0
0	0	0	0	0	0	0	0	0	0	0	0	1	0	0	0	0	0	0	0	0	0	0	0	0	0	0	0	221	0	0	0	0	0	0	0	0	0	38	0	0	0	0	0	0	0	0	0	0	0
0	0	0	0	0	0	28	0	0	0	1	0	0	0	0	0	2	0	0	0	8	0	240	0	0	0	0	0	149	0	0	2	0	0	0	1	0	0	4	0	0	0	0	0	0	0	0	0	0	0
0	0	0	0	0	0	0	0	0	0	0	0	0	0	0	0	0	0	0	0	0	0	0	0	0	0	0	0	0	0	0	0	0	0	0	0	10	0	0	0	0	0	0	0	0	0	0	0	0	0
0	0	2	0	0	0	0	6	0	0	0	0	0	0	0	0	0	0	0	0	0	0	0	0	0	0	0	3	2	1	0	0	0	0	0	0	782	0	0	5	0	0	0	0	0	0	0	0	0	0
0	0	0	0	0	0	0	0	0	0	0	0	0	798	0	0	0	0	0	0	0	0	0	0	0	0	0	0	0	0	0	16	0	0	0	0	0	0	0	0	0	0	0	0	0	0	0	0	0	0
0	0	7	0	0	0	0	0	0	0	40	37	0	2	0	0	0	0	0	0	2	0	0	1	12	289	0	0	1025	0	0	0	108	0	0	0	30	0	3	58	0	0	0	0	0	0	0	0	0	0
0	0	0	0	0	0	0	0	0	0	0	0	0	0	0	0	0	0	0	35	73	0	0	0	0	0	0	0	0	0	0	286	0	0	0	0	9	0	0	0	3	0	0	0	0	0	0	0	0	0
0	0	0	0	0	0	0	0	0	0	0	0	0	0	0	0	0	0	0	0	0	0	0	0	0	0	0	0	0	0	0	0	0	0	0	2	5	0	0	0	0	0	0	0	0	0	0	0	0	0
0	0	1	0	0	0	0	0	0	0	0	0	1	0	0	0	0	0	0	0	0	0	0	0	0	0	0	0	0	0	0	0	0	0	0	17	0	0	0	0	0	0	0	0	0	0	0	0	0	0
0	0	0	0	2	0	11	0	0	0	0	0	0	0	0	0	0	0	0	0	0	0	278	2	0	0	0	0	0	0	0	0	0	0	0	0	0	0	0	8	0	0	0	0	0	0	0	0	0	0
0	0	0	0	0	0	0	0	0	0	0	0	0	0	0	0	0	0	0	0	0	0	0	0	0	0	0	0	0	0	0	0	0	0	0	0	0	0	0	0	0	0	0	0	0	0	0	0	0	0
0	0	0	0	0	0	0	0	0	0	0	0	0	0	0	0	0	0	0	0	0	0	0	0	0	0	0	0	0	0	0	1	0	0	0	1	31	0	0	0	0	0	0	0	0	0	0	0	0	0
0	0	0	0	0	0	0	0	0	0	0	0	0	0	0	0	0	0	0	0	0	0	0	0	0	0	0	0	0	0	0	0	0	0	0	0	1	0	0	0	0	0	0	0	0	0	0	0	0	0
0	0	0	0	0	0	0	0	0	0	0	0	4	79	0	0	0	0	0	0	0	0	0	0	0	0	0	0	0	0	0	15	0	0	0	0	0	0	0	0	0	0	0	0	0	0	0	0	0	0
0	0	0	0	0	0	0	0	0	0	0	0	0	0	0	0	0	17	0	0	0	0	0	0	0	0	0	0	0	0	0	0	0	0	0	0	0	0	0	0	0	0	0	0	0	0	0	0	0	0
0	0	0	13	2	0	0	0	0	0	0	0	0	0	0	0	41	0	0	2958	606	0	0	903	0	0	0	29	36	192	0	0	2	0	0	63	0	0	0	9	1	0	0	0	0	0	0	0	0	0
0	0	0	0	0	0	0	0	0	0	0	0	0	0	0	0	22	0	0	0	0	0	122	0	0	0	0	0	0	0	1035	0	10	0	0	0	0	0	0	0	0	0	0	0	0	0	0	0	0	0
0	0	2	0	0	0	0	0	33	0	1	6	0	1	0	0	0	0	0	0	0	0	0	0	2	65	0	0	29	0	0	0	6	0	0	0	7	5	0	115	0	0	0	3	938	0	0	0	0	0
1	0	0	0	3	0	15	0	0	0	0	0	0	0	0	0	0	0	0	0	4	0	39	0	0	0	0	0	0	0	0	0	0	0	0	0	0	0	0	0	0	0	0	0	0	0	0	0	0	0
0	0	0	0	0	0	0	0	0	0	0	0	11	0	0	0	0	0	0	40	0	0	0	0	0	0	0	0	33	0	0	3	0	0	0	7	7	0	1	0	0	0	0	0	0	0	0	0	0	0
0	0	0	0	0	0	0	0	12	0	0	7	0	0	0	0	0	0	0	0	0	0	0	0	0	0	0	0	87	0	0	0	0	0	0	0	5028	0	0	0	0	0	0	0	0	0	0	0	0	0
0	0	0	0	0	0	0	0	0	0	0	0	0	0	0	0	0	0	9	75	0	0	0	79	0	0	0	0	0	5	0	0	0	0	0	0	83	0	0	0	0	0	0	0	0	0	0	0	0	0
0	0	0	0	0	0	0	0	0	0	0	0	0	0	0	0	0	0	0	0	0	0	0	0	0	0	0	0	0	0	0	0	0	0	0	0	0	0	0	0	0	0	0	0	0	0	0	0	0	0
0	0	0	0	0	0	0	0	0	0	0	0	0	0	0	0	9	1	0	0	1	0	0	0	0	0	0	0	519	0	0	0	0	0	0	0	0	0	0	5	0	0	0	0	0	0	0	0	0	0
0	0	1	0	0	0	0	0	0	0	0	5	0	0	0	0	2	0	0	0	2	0	0	0	0	0	0	0	0	0	0	0	0	0	0	0	7	0	0	0	0	0	0	0	0	0	0	0	0	0
0	0	0	0	0	0	0	0	13	0	0	1	0	0	0	0	0	0	0	0	0	0	0	0	0	5	0	0	20	0	0	0	0	0	0	0	2	0	0	0	0	0	0	0	0	0	0	0	0	0
0	0	0	0	0	0	0	0	0	0	0	0	0	0	0	0	0	1	528	5	0	0	0	79	0	0	0	0	0	4	0	0	0	0	0	0	0	0	0	2	0	0	0	0	0	0	0	0	0	0
0	0	0	0	0	0	0	0	0	0	0	11	1	0	0	0	0	0	0	0	0	0	0	0	0	0	0	0	0	0	28	0	0	0	0	0	737	0	0	0	0	0	0	0	0	0	0	0	0	0
0	0	0	0	0	0	0	0	0	0	22	1	0	0	0	0	0	0	0	0	0	0	0	0	0	0	0	0	0	0	0	0	0	0	0	6	15	0	0	0	0	0	0	2	0	0	0	0	0	0
0	0	0	0	0	0	0	0	0	0	0	0	0	1	0	0	0	0	0	0	1	0	0	0	0	0	0	0	0	0	0	0	0	0	0	0	0	0	0	0	0	0	0	0	0	0	0	0	0	0
0	0	0	0	0	2	0	0	2	0	14	3	0	2	0	15	0	0	0	0	1	0	0	0	0	3	0	0	23	3	0	0	423	0	0	0	3	0	2	8	0	0	0	0	0	0	0	0	0	0
0	0	0	0	0	0	0	0	0	0	0	0	0	0	0	0	3	0	0	0	2	0	10	0	0	0	0	0	2	0	0	0	0	0	0	0	0	0	0	1	0	0	0	2	0	0	0	0	0	0
0	0	0	0	0	0	0	0	0	0	0	0	0	0	0	0	0	0	7	0	0	0	0	8	0	0	0	0	0	0	0	0	0	11	0	0	414	0	0	0	0	0	0	0	0	0	0	0	0	0
0	0	0	0	0	0	0	0	0	0	0	0	0	0	0	0	0	0	0	0	0	0	0	0	0	0	0	0	0	0	0	16	0	0	0	0	0	0	0	0	0	0	0	0	0	0	0	0	0	0
0	0	0	0	0	0	0	0	0	0	9	0	1	0	0	0	0	0	0	0	0	0	4	0	0	0	0	0	0	0	0	0	0	0	0	0	0	0	0	0	0	0	0	0	0	0	0	0	0	0
0	0	2	0	0	0	0	0	0	8	0	13	0	0	0	0	3	0	0	11	22	0	0	0	7	76	0	14	44	8	0	0	16	0	0	0	10	10	17	97	0	0	0	0	0	0	0	0	0	0
0	0	0	0	0	0	0	0	0	0	0	0	1	3	0	0	0	0	0	0	1	0	0	0	0	0	0	0	0	0	0	0	0	0	0	0	0	0	0	0	0	0	0	0	0	0	0	0	0	0
0	0	0	0	0	0	0	0	0	0	0	0	1	99	0	0	0	0	0	0	0	0	120	23	0	0	0	0	4	0	0	40	0	0	0	0	0	0	3	0	0	0	0	0	0	0	0	0	0	0
0	0	0	0	0	0	0	0	0	0	0	0	0	0	0	0	0	0	0	0	0	0	0	0	0	0	0	0	0	0	0	0	0	0	0	0	49636	0	0	0	0	0	0	0	0	0	0	0	0	0
0	0	7	0	0	0	0	221	0	3	0	11	0	10	0	0	0	0	0	3	4	0	0	8	0	164	0	2	222	9	0	7	0	0	0	0	133	1	5	28	0	0	0	0	0	0	0	0	0	0
0	0	0	0	0	0	0	0	0	0	0	0	0	0	0	0	0	0	0	0	0	0	0	0	0	0	0	0	0	0	0	0	0	1	0	0	127	0	0	0	0	0	0	0	0	0	0	0	0	0
0	0	0	0	0	0	0	0	0	0	0	0	0	0	0	0	0	0	0	0	0	0	0	0	0	0	0	0	0	0	0	0	0	0	0	0	8350	0	0	0	0	0	0	0	0	0	0	0	0	0
5	0	0	0	0	0	0	0	0	0	0	0	0	0	0	0	20	0	0	0	229	0	0	0	0	0	0	0	4	0	0	0	0	0	0	0	0	0	0	0	0	0	0	0	0	0	0	0	0	0
0	0	104	1	0	0	13	49	0	0	0	4	0	0	0	0	2	100	0	0	36	0	0	0	0	0	4	0	22	0	0	0	0	0	0	0	0	0	2	6	0	0	0	2	0	0	0	0	0	0
60	0	0	0	221	0	0	0	0	0	0	0	0	0	0	0	0	0	0	0	8	0	247	0	0	0	0	0	1	0	1248	0	2	0	0	0	0	0	0	0	0	0	0	3	0	0	0	0	0	0
1	0	0	0	0	0	0	0	0	0	0	0	7	0	0	0	7	0	0	0	10	0	0	0	0	0	0	0	0	0	0	4	0	0	0	28	61	0	0	0	0	0	0	0	0	0	0	0	0	0
0	0	0	0	0	0	0	0	0	0	0	0	0	0	0	0	0	0	0	0	0	0	0	0	0	0	0	0	0	0	0	0	0	0	0	0	1708	0	0	0	0	0	0	0	0	0	0	0	0	0
0	0	0	0	0	0	0	0	0	0	0	0	0	0	0	0	0	0	0	0	2	0	0	0	0	0	0	0	345	0	0	121	0	0	0	0	0	0	0	28	0	0	0	0	0	0	0	0	0	0
0	0	0	0	0	0	0	0	0	0	0	0	0	0	0	0	0	0	0	0	0	0	0	0	0	0	0	0	0	0	0	0	0	0	0	0	0	0	0	0	0	0	0	0	0	0	0	0	0	0
0	0	0	13	0	0	0	0	0	0	0	0	0	0	0	0	1	0	0	0	0	0	21	0	0	0	0	0	0	0	0	1	0	0	0	0	0	0	0	0	0	0	0	0	0	0	0	0	0	0
0	0	0	0	0	0	0	0	0	0	0	39	0	544	246	0	0	0	965	132	0	0	0	94	0	69	0	0	0	63	0	0	0	0	0	0	252	3	0	1	0	32	0	0	0	0	0	0	0	0
0	0	0	0	0	0	0	0	0	0	0	0	3	33	0	0	0	0	0	3	0	0	0	0	0	0	0	0	0	0	0	0	0	0	0	7	124	0	0	0	0	0	0	0	0	0	0	0	0	0
0	0	0	0	0	0	0	7	0	0	2852	0	0	0	0	0	2	0	0	0	0	0	0	0	0	0	0	0	0	0	0	0	0	0	0	0	0	0	0	0	0	0	0	0	0	0	0	0	0	0
6	0	0	0	0	0	0	0	0	0	0	0	0	0	0	0	670	0	0	0	66	0	0	0	0	0	0	0	0	0	40	0	0	0	0	144	0	0	40	0	47	0	0	0	0	0	0	0	0	0
0	0	0	0	0	0	46	2	0	0	308	0	0	3	0	0	0	0	0	0	0	0	1613	0	0	0	0	0	0	0	54	185	0	0	0	2	0	0	0	0	0	0	0	0	0	0	0	0	0	0
0	0	0	0	0	0	0	0	0	0	0	0	0	0	0	0	0	0	0	0	0	0	0	0	0	0	0	0	0	0	0	0	0	0	0	0	2	0	0	0	0	0	0	0	0	0	0	0	0	0
0	0	0	0	0	0	0	0	0	0	0	0	0	0	0	0	0	236	0	0	0	0	0	0	0	0	0	0	0	0	0	0	0	0	0	0	0	0	0	0	0	0	0	0	0	0	0	0	0	0
0	0	12	0	0	0	0	2	0	0	0	44	0	34	14	0	0	7	0	0	306	0	0	0	37	0	16	0	3	0	0	5	0	0	0	1	28	0	14	181	7	0	0	0	0	0	0	0	0	0
0	0	0	0	0	0	0	0	0	0	0	0	0	0	0	0	0	0	0	0	19	0	1	0	0	0	0	0	1	0	0	77	0	0	0	2	3	0	0	1	0	0	0	0	0	0	0	0	0	0
0	0	0	0	0	0	0	0	0	0	0	0	0	231	0	0	0	0	0	333	0	0	0	0	0	0	0	0	0	0	0	0	0	0	0	0	0	0	0	0	0	0	0	0	0	0	0	0	0	0
0	0	0	0	0	0	0	0	0	0	76	0	0	13	0	0	0	0	0	1	0	0	0	0	0	0	0	0	0	0	0	0	0	0	0	0	9	0	0	0	0	0	0	0	0	0	0	0	0	0
0	0	0	0	0	0	0	9	0	0	303	0	1	0	0	0	0	0	0	0	30	0	0	0	0	0	0	0	0	0	0	33	0	0	0	2	0	0	0	0	0	0	0	0	0	0	0	0	0	0
54	0	600	0	0	0	28	0	53	0	0	0	0	0	0	0	12	0	0	9	299	0	0	0	0	0	0	0	0	5	0	0	0	0	0	5	4	0	17	53	0	0	0	0	0	0	0	0	0	0
0	0	0	0	0	0	0	0	0	0	0	0	0	1	0	0	29	0	0	0	158	0	44	0	0	0	0	0	0	0	21	0	0	5	0	0	0	0	0	1	0	0	0	0	2	0	0	0	0	0
135	0	0	0	0	0	0	0	0	0	0	0	0	0	0	0	0	0	0	0	135	0	129	0	0	0	0	0	0	0	118	0	2	0	0	0	1	0	0	0	0	0	0	0	2	0	0	0	0	0
0	0	0	0	0	0	0	0	0	0	0	0	0	0	0	0	0	0	0	0	0	0	7	0	0	0	0	0	0	0	0	0	0	0	0	0	0	0	0	0	0	0	0	0	0	0	0	0	0	0
0	0	0	0	0	0	0	0	0	0	0	0	0	0	0	0	1	0	0	0	0	0	0	0	0	4	0	0	27	0	0	0	0	0	0	0	482	0	0	0	0	0	0	0	0	0	0	0	0	0
0	0	0	0	0	0	0	0	0	0	0	0	0	0	0	0	0	0	0	0	0	0	0	0	0	0	0	0	0	0	0	0	0	0	0	7	0	0	0	0	0	0	0	0	0	0	0	0	0	0
0	0	3	0	0	0	0	0	0	0	46	0	3	257	0	0	0	0	0	0	0	0	493	149	0	0	0	0	7	0	0	290	0	0	0	3	0	0	2	0	0	0	0	0	0	0	0	0	0	0
0	0	0	0	4	0	0	0	0	0	0	0	3	0	0	0	21	0	0	4	6	0	0	0	0	1	0	0	2	0	0	3	0	0	0	4	189	0	0	0	0	0	0	0	0	0	0	0	0	0
0	0	0	0	0	3	0	0	4	0	0	0	0	0	0	1	0	0	0	1	0	0	0	0	0	4	0	0	10	0	0	0	150	0	0	0	4	0	0	0	0	0	0	0	0	0	0	0	0	0
0	0	24	0	0	0	23	0	0	0	0	0	1	0	0	0	33	0	0	0	15	0	141	0	0	0	0	0	79	0	0	9	0	0	0	2	0	0	0	0	0	0	0	0	0	0	0	0	0	0
0	0	0	0	0	0	2	0	0	0	0	0	0	750	0	0	0	0	0	0	0	0	7	165	0	0	0	0	0	0	0	188	0	0	0	0	807	0	0	0	0	0	0	0	0	0	0	0	0	0
0	0	103	0	0	0	0	0	0	0	0	0	0	1	0	0	0	0	0	0	0	0	0	0	0	0	0	0	1	0	0	88	0	0	0	0	102	0	0	0	0	0	0	0	0	0	0	0	0	0
0	0	0	1	0	1	0	0	0	0	0	0	1	1	0	0	0	4	0	0	0	0	0	0	2	0	1	0	1085	0	0	303	0	0	0	0	2	0	0	0	0	0	0	0	0	0	0	0	0	0
0	0	0	0	3	460	0	0	0	0	0	5	0	0	0	1	0	0	0	0	0	0	0	0	0	0	0	0	1	2	0	2	1184	0	0	0	0	0	1	0	0	0	0	0	0	0	0	0	0	0
2	0	2	0	0	0	0	239	0	0	0	0	0	0	0	0	0	0	0	0	12	0	0	0	0	1	0	0	21	0	0	0	0	0	0	0	3	0	0	2	0	0	0	0	0	0	0	0	0	0
4	0	0	0	0	0	0	0	0	0	0	0	0	0	0	0	179	0	0	0	2	0	32	0	0	0	0	0	0	0	46	0	0	0	0	103	0	0	101	0	0	0	0	0	0	0	0	0	0	0
0	0	0	0	0	0	0	0	0	0	0	0	3	76	0	0	0	0	0	443	0	0	0	0	5	0	0	0	0	0	0	0	5	0	0	8	297	0	0	0	0	0	0	0	0	0	0	0	0	0
9	0	0	0	0	0	0	0	0	0	0	0	3	0	0	0	0	0	0	0	13	0	0	0	0	0	0	0	0	0	1	0	0	0	0	98	156	0	5	0	0	0	0	0	0	0	0	0	0	0
0	0	20	0	0	0	16	0	16	0	123	0	1	0	0	0	14	0	0	0	948	0	0	0	0	0	0	0	0	0	0	0	0	0	0	7	0	0	15	0	11	0	0	0	1	0	0	0	0	0
0	0	227	2	0	0	0	0	0	0	0	0	2	0	8	0	22	44	0	1	150	0	1	0	0	0	4	0	0	34	0	0	0	0	0	0	0	0	6	0	0	0	0	0	0	0	0	0	0	124
2	0	0	0	0	0	19	0	0	0	902	0	0	0	0	0	0	0	0	0	3	0	22	0	0	0	0	0	0	0	0	0	0	0	0	0	0	0	1	15	0	0	0	0	0	0	0	0	0	0
0	0	0	0	0	0	0	0	0	0	0	0	0	0	0	0	0	0	0	0	0	0	2	0	0	0	0	0	0	0	0	11	0	0	0	1	0	0	0	0	0	0	0	0	0	0	0	0	0	0
0	0	0	0	0	0	43	0	0	0	0	0	1	0	0	0	0	0	0	0	14	0	3	0	0	0	0	0	121	0	0	2	0	0	0	5	0	0	4	0	0	0	0	0	0	0	0	0	0	0
0	1	0	0	0	0	0	0	0	0	0	2	0	0	0	0	13	0	0	0	255	0	0	0	0	0	0	0	3	0	85	0	0	0	0	169	0	0	21	0	0	0	0	0	1	0	0	0	0	0
0	0	0	0	0	0	0	0	0	0	0	0	0	0	0	0	4	0	0	0	7	0	372	0	0	0	0	0	540	0	50	0	0	0	0	0	0	0	0	0	0	0	0	0	0	0	0	0	0	0
0	0	3	0	0	0	4	14	6	6	0	27	2	7	0	0	0	0	0	0	0	0	0	4	1	15	0	0	34	0	0	3	0	0	0	0	8	6	0	26	0	0	0	0	0	0	0	0	0	0
2	0	0	0	0	0	0	0	0	0	1	0	0	0	0	0	704	0	0	0	4	0	0	0	0	0	0	0	1	0	44	0	0	0	0	205	0	0	64	0	0	0	0	2	0	0	0	0	0	0
0	0	0	0	0	0	0	0	0	0	0	0	0	0	0	0	0	0	0	0	0	0	9	0	0	0	0	0	4	0	0	0	0	0	0	11	0	0	0	0	0	0	0	0	0	0	0	0	0	0
0	0	0	0	0	0	0	7	0	0	0	13	0	64	29	0	2	0	0	0	565	0	1	0	70	0	34	0	1	0	0	19	0	0	0	0	0	0	0	0	31	0	0	0	0	0	0	0	0	0
0	0	0	0	0	0	0	0	0	0	0	0	0	0	0	0	2	0	0	0	0	0	0	0	0	0	0	0	0	0	0	0	0	0	0	23	9	0	1	0	0	0	0	0	0	0	0	0	0	0
1	0	7	0	0	0	0	0	0	0	0	0	0	12	0	0	0	0	0	0	0	0	0	1	0	78	0	1	34	0	0	3	0	0	0	0	8	2	14	15	0	0	0	0	0	0	0	0	0	0
2	0	0	0	0	0	0	0	0	0	0	0	0	0	0	0	23	0	0	0	236	0	396	0	0	0	0	0	2823	0	5	0	0	0	0	0	0	0	0	95	0	0	0	0	0	0	0	0	0	0
0	0	0	0	0	0	0	0	0	0	0	0	0	0	0	0	2	0	0	0	0	0	0	0	0	0	0	0	0	0	0	0	0	0	0	0	0	0	0	0	0	0	0	0	0	0	0	0	0	0
0	0	0	0	0	0	0	0	92	0	0	675	0	0	0	0	0	0	62	0	0	0	0	0	0	0	0	0	0	0	0	0	0	0	0	0	36	0	0	0	0	23	0	0	0	0	0	0	0	0
0	0	0	0	0	0	0	1	0	0	0	0	1	0	0	0	6	0	0	0	5	0	0	0	0	0	0	0	0	0	1	0	0	0	0	0	0	0	0	0	0	0	0	0	0	0	0	0	0	0
0	0	0	0	0	0	0	0	0	0	0	0	0	0	0	0	0	0	0	0	0	0	0	0	0	0	0	0	4	0	0	128	0	0	0	0	0	0	0	0	0	0	0	0	0	0	0	0	0	0
0	0	0	0	0	0	0	0	0	0	0	0	0	0	0	0	0	0	0	0	0	0	0	0	0	0	0	0	0	0	0	0	0	0	0	0	1117	0	0	0	0	0	0	0	0	0	0	0	0	0
0	0	0	0	0	0	24	0	0	0	0	0	3	2	0	0	0	0	0	0	0	0	4	0	0	0	0	0	0	0	0	0	0	0	0	4	0	0	0	0	0	0	0	0	0	0	0	0	0	0
0	0	0	0	0	0	0	0	0	0	0	0	0	0	0	0	0	0	0	0	0	0	0	0	0	0	0	0	0	0	0	0	0	0	0	0	2469	0	0	0	0	0	0	0	0	0	0	0	0	0
0	0	0	0	0	0	0	0	0	0	0	0	0	0	0	0	0	0	0	0	147	0	537	0	0	0	0	0	0	0	47	0	0	0	0	0	0	0	4	0	0	0	0	0	0	0	0	0	0	0
26	0	3	0	0	0	5	0	1	0	0	0	0	0	0	0	40	0	0	44	588	0	0	0	0	0	0	0	0	12	0	0	8	0	0	0	7	0	0	37	0	0	0	0	0	0	0	0	0	0
6	0	22	8	8	0	0	0	0	0	137	0	0	0	0	0	0	0	0	0	72	0	4	0	0	0	0	0	0	9	0	0	0	0	0	4	0	0	0	0	0	0	0	0	0	0	0	0	0	0
0	0	0	0	0	0	5	149	1	0	0	127	0	3	0	0	0	0	0	3	0	0	0	0	0	20	0	0	46	5	0	0	0	0	0	0	201	0	7	5	0	0	0	0	0	0	0	0	0	0
0	0	0	0	0	0	0	0	0	0	0	0	0	0	0	0	0	0	29	50	0	0	0	134	0	0	0	0	0	0	0	0	0	0	0	0	18	0	0	0	0	0	0	0	0	0	0	0	0	0
0	0	0	0	0	0	0	0	0	0	0	0	5	1	0	0	0	0	0	0	0	0	2	0	0	0	0	0	3	0	4	0	0	0	0	0	0	0	0	0	0	0	0	0	0	0	0	0	0	0
0	0	0	0	0	0	0	0	12	0	0	0	0	0	0	0	0	0	0	0	1	0	0	0	0	47	0	0	85	2	0	4	0	0	0	0	1183	0	2	10	0	0	0	0	0	0	0	0	0	0
0	0	14	0	0	0	0	0	0	1	0	1	10	0	0	0	0	0	0	0	16	0	0	0	0	0	0	0	0	0	0	0	0	0	0	0	0	0	3	2	0	0	0	0	0	0	0	0	0	0
0	0	0	0	0	0	0	0	0	0	0	0	1	0	0	0	2	0	0	0	17	0	0	0	0	0	0	0	0	0	0	0	0	0	0	15	41	0	0	0	0	0	0	0	0	0	0	0	0	0
0	0	0	0	0	0	0	0	0	0	0	0	0	0	0	0	0	1136	0	0	0	0	0	0	0	0	0	0	0	0	0	0	0	34	0	0	0	0	0	0	0	0	0	0	0	0	0	0	0	0
1	0	11	0	0	0	0	163	0	0	0	3	0	0	0	0	3	0	0	0	30	0	0	0	0	0	0	0	47	0	0	0	0	0	0	0	0	0	2	19	0	0	0	0	0	0	0	0	0	0
2	0	31	0	0	0	0	145	0	0	0	311	1	0	0	0	0	0	0	0	14	0	0	0	0	0	0	0	1	0	0	0	0	0	0	0	9	0	0	0	0	0	0	0	0	0	0	0	0	0
0	0	0	0	0	0	0	0	0	0	0	0	0	1	0	0	1418	0	0	0	302	0	8	0	0	0	0	0	0	0	0	0	0	0	0	0	0	0	0	422	0	0	0	0	0	0	0	0	0	0
0	0	0	0	0	0	0	0	0	0	0	5	0	0	1	0	1	0	0	0	2	0	0	0	0	0	0	0	0	0	0	11	0	0	0	0	1114	0	0	0	0	0	0	0	0	0	0	0	0	0
0	0	0	0	0	0	0	0	0	0	0	4	0	0	0	0	0	0	0	0	0	0	0	0	0	11	0	0	154	0	0	0	7	0	0	0	815	0	0	13	0	0	0	0	0	0	0	0	0	0
0	0	0	0	0	0	0	0	0	0	0	0	0	0	0	0	0	0	0	0	0	0	0	0	0	0	0	0	0	0	0	0	0	0	0	0	387	0	0	0	0	0	0	0	0	0	0	0	0	0
0	0	0	0	0	0	19	0	0	0	0	0	1	0	0	0	0	0	0	0	0	0	0	0	0	0	0	0	0	0	0	5	0	0	0	0	0	0	0	0	0	0	0	0	0	0	0	0	0	0
0	0	0	0	0	0	0	0	0	0	0	0	0	0	0	0	0	280	0	0	0	0	0	0	0	0	0	0	0	0	0	0	0	0	0	0	0	0	0	0	0	0	0	0	0	0	0	0	0	0
0	0	0	0	0	0	0	5	0	0	0	0	0	0	0	0	0	0	0	0	0	0	0	0	0	0	0	0	0	0	0	0	0	0	0	0	0	0	0	0	0	0	0	0	0	0	0	0	0	0
0	0	0	0	0	0	0	0	0	0	0	0	0	0	0	0	0	0	0	0	0	0	0	0	0	0	0	0	1	0	0	0	0	0	0	1	0	0	0	0	0	0	0	0	0	0	0	0	0	0
0	0	0	2	0	0	0	0	0	0	195	0	0	0	0	0	0	0	0	0	12	0	12	11	0	0	0	0	0	9	0	1	0	0	0	0	1041	0	0	0	0	0	0	0	0	0	0	0	0	0
0	0	0	0	0	0	0	0	0	0	0	0	0	0	0	0	12	0	0	0	15	0	28	0	0	0	0	0	116	0	14	1	0	0	0	0	0	0	0	0	0	0	0	0	0	0	0	0	0	0
0	0	0	0	0	0	0	0	34	0	0	0	0	0	0	0	0	0	0	0	0	0	0	0	0	0	0	0	0	0	0	0	0	0	0	0	0	0	0	0	0	0	0	0	1	0	0	0	0	0
0	0	0	0	0	0	0	0	0	0	0	0	0	0	0	0	0	0	10	11	0	0	0	148	0	0	0	0	0	0	0	0	0	3	0	0	2	0	0	0	0	0	0	0	0	0	0	0	0	0
0	0	4	0	0	0	2	0	0	0	0	65	1	0	0	0	0	0	0	0	108	0	15	0	0	0	0	0	10	0	0	0	0	0	0	5	0	0	14	26	0	0	0	0	0	0	0	0	0	0
1	0	0	0	0	0	0	0	0	0	321	0	1	0	0	0	0	0	0	0	31	0	0	0	0	0	0	0	0	0	0	2	0	0	0	4	198	0	0	0	0	0	0	0	0	0	0	0	0	0
3	0	0	0	0	15	0	0	0	5	0	4	0	0	0	0	0	0	0	0	0	0	0	0	1	7	0	0	1	0	0	0	6	0	0	0	0	0	0	20	0	0	0	0	0	0	0	0	0	0
0	0	0	0	1	0	0	0	0	0	4	0	0	0	0	0	0	0	0	0	3	0	8	0	0	0	0	0	0	0	0	0	0	0	0	0	0	0	0	0	0	0	0	1	10	0	0	0	0	0
0	0	0	0	0	0	0	0	0	0	0	0	1	0	0	0	0	0	0	0	0	0	0	0	0	0	0	0	2761	0	0	4	0	0	0	0	0	0	0	0	0	0	0	0	0	0	0	0	0	0
0	0	0	0	1	0	6	0	0	0	5	0	1	0	0	0	0	0	0	0	11	0	10	0	0	0	0	0	9	0	1	0	0	0	0	0	0	0	0	0	0	0	0	0	0	0	0	0	0	0
0	0	0	0	0	0	0	0	0	0	0	0	3	1	0	0	0	0	0	0	0	0	4	0	0	0	0	0	8	0	3	0	0	0	0	0	0	0	0	0	0	0	0	0	0	0	0	0	0	0
0	1	0	0	0	0	0	0	0	0	0	5	0	0	0	0	0	0	0	0	0	0	0	0	4	106	0	0	198	0	0	0	5	0	0	0	12	0	0	7	0	0	0	0	0	0	0	0	0	0
8	0	0	0	0	0	0	0	0	0	0	0	0	0	0	0	0	0	0	0	3	0	0	0	0	0	0	0	0	0	8	0	0	0	0	223	0	0	2	0	41	0	0	0	0	0	0	0	0	0
0	0	21	5	0	0	0	0	0	0	0	0	0	0	0	0	49	0	0	4	1682	0	0	0	0	1	0	0	1362	0	0	0	0	0	0	52	11	0	0	0	0	0	0	0	0	0	0	0	0	0
0	0	0	0	0	0	0	0	0	0	0	0	0	0	0	0	0	0	0	0	0	0	0	0	5	0	0	0	0	0	0	0	0	0	0	0	0	0	0	0	0	0	0	0	0	0	0	0	0	0
0	0	6	0	0	0	0	0	0	0	0	0	4	0	0	0	0	0	0	0	0	0	20	0	0	0	0	0	31	0	0	0	0	0	0	0	0	0	0	0	0	0	0	0	0	0	0	0	0	0
0	0	0	0	0	0	0	0	0	0	0	0	0	0	0	0	0	0	0	0	0	0	0	0	0	0	0	0	0	0	0	0	0	0	0	0	120	0	0	0	0	0	0	0	0	0	0	0	0	0
0	0	0	0	0	0	0	0	0	0	0	0	0	0	0	0	0	0	0	2	0	0	0	0	0	0	0	0	2	0	0	0	0	0	0	0	0	0	0	0	0	0	0	0	0	0	0	0	0	0
0	0	0	0	0	0	0	0	0	0	0	209	1	0	0	0	1	23	0	0	0	0	0	0	0	0	0	0	0	0	0	0	0	1	0	0	0	0	0	0	0	0	0	0	0	0	0	0	0	0
0	0	0	0	0	13	5	0	0	0	0	811	1	26	16	0	3	0	0	22	28	0	0	0	6	193	0	0	268	0	0	310	0	0	0	3	601	0	5	78	0	0	0	0	0	0	0	0	0	20
0	0	0	1	0	0	0	0	0	0	0	64	0	0	0	0	0	0	372	0	0	0	0	7	0	14	0	0	0	12	0	0	0	0	0	0	2	2	0	0	0	9	0	0	0	0	0	0	0	0
0	0	0	0	0	0	0	16	0	0	0	1	0	0	0	0	0	0	0	0	0	0	0	0	0	1	0	0	4	0	0	0	0	0	0	0	614	0	0	0	0	0	0	0	0	0	0	0	0	0
0	0	0	2	0	0	0	0	0	0	432	0	0	0	0	0	0	0	0	0	101	0	5	0	0	0	0	0	0	0	0	21	0	0	0	5	0	0	0	1	0	0	0	0	0	0	0	0	0	0
0	0	0	0	3	0	29	0	0	0	0	0	0	0	0	0	0	0	0	0	0	0	55	0	0	0	0	0	0	0	1	9	0	0	0	0	0	0	0	0	0	0	0	0	0	0	0	0	0	0
0	0	14	0	51	0	34	799	0	0	2	1	0	0	0	0	0	0	0	0	2	0	0	0	0	0	0	0	0	1	0	0	0	0	0	0	11	0	19	0	0	0	0	0	0	0	0	0	0	0
0	0	0	0	0	0	0	205	3	0	0	0	0	0	0	0	0	0	0	0	0	0	0	0	0	0	0	0	0	0	0	0	0	0	0	0	21	0	0	0	0	0	0	0	0	0	0	0	0	0
0	0	0	0	0	0	0	0	0	0	0	0	0	0	0	0	8	0	0	51	194	0	0	0	0	0	0	0	0	0	0	4	0	0	0	0	0	0	0	0	15	0	0	0	0	0	0	0	0	0
0	0	0	0	0	0	0	0	0	0	0	0	0	0	0	0	0	463	0	0	0	0	0	0	0	0	0	0	0	0	0	0	0	0	0	0	0	0	0	0	0	0	0	0	0	0	0	0	0	0
0	0	0	0	0	0	0	0	0	0	0	0	0	0	0	0	0	0	0	0	0	0	0	0	0	0	0	0	1	0	0	32554	31	0	0	0	0	0	0	0	0	0	0	0	0	0	0	12	0	0
0	0	0	0	0	0	0	0	0	0	0	0	1	2	0	0	0	0	0	0	1	0	351	9	0	0	0	0	67	0	0	1	0	0	0	0	0	0	2	0	0	0	0	0	0	0	0	0	0	0
0	0	0	0	0	0	0	0	0	0	0	0	0	0	0	0	0	21	0	0	0	0	0	0	0	0	0	0	0	0	0	0	0	0	0	0	0	0	0	0	0	0	0	0	0	0	0	0	0	0
0	0	0	0	0	0	0	0	0	0	0	0	0	0	0	0	0	0	0	0	0	0	0	0	0	0	0	0	0	0	0	0	0	0	0	0	0	0	0	0	0	0	0	0	0	0	0	0	0	0
0	0	12	0	0	0	0	0	0	0	0	352	1	0	0	0	0	0	0	0	0	0	0	0	0	0	0	0	0	0	0	0	0	0	0	4	0	0	0	0	0	0	0	0	25	0	0	0	0	0
0	0	0	0	0	0	0	0	0	0	0	3	0	0	0	0	41	0	0	0	42	0	13	0	0	0	0	0	1	0	24	0	0	0	0	71	0	0	3	0	0	0	0	0	0	0	0	0	0	0
0	0	0	0	0	0	0	0	0	0	0	0	0	0	0	0	0	0	0	0	0	0	0	0	0	0	0	0	0	0	0	0	0	0	0	0	1214	0	0	0	0	0	0	0	0	0	0	0	0	0
0	0	26	0	0	0	0	0	0	0	0	0	1	0	0	0	22	0	0	0	4	0	92	0	0	0	0	0	91	0	0	6	0	0	0	0	0	0	20	35	0	0	0	0	0	0	0	0	0	0
0	0	2	0	0	0	3	271	0	0	0	0	3	0	0	0	0	0	0	0	34	0	0	0	0	15	0	0	6	2	0	0	1	0	0	5	2	0	7	6	0	0	0	0	0	0	0	0	0	0
0	0	0	0	0	0	0	0	0	0	0	0	0	0	0	0	18	0	0	2	176	0	31	0	0	0	0	0	0	8	0	0	0	0	0	0	3	0	0	21	6	0	0	0	0	0	0	0	0	0
0	0	0	0	0	0	0	5	0	0	0	0	0	0	0	0	0	0	0	0	0	0	2	0	0	0	0	0	0	0	0	0	0	0	0	0	0	0	0	0	0	0	0	0	0	0	0	0	0	0
2	0	0	0	0	0	0	0	0	0	2750	5	3	3	1	0	0	0	0	0	2	0	0	0	0	0	0	0	0	0	0	2	0	0	0	74	14	0	3	0	0	0	0	0	0	0	0	0	0	0
0	0	0	0	0	0	0	0	0	0	0	0	0	336	0	0	0	0	0	3	0	0	135	0	0	0	0	0	0	0	0	69	0	0	0	13	0	0	0	0	0	0	0	2	0	0	0	0	0	0
0	0	0	0	0	0	0	0	0	0	0	0	0	0	0	0	0	0	0	0	0	0	0	0	0	0	0	0	0	0	0	0	0	0	0	0	0	0	0	0	0	0	0	0	0	0	0	0	0	0
0	0	11	0	22	0	0	0	0	0	0	0	1	0	0	0	0	0	0	0	0	0	40	0	6	0	0	0	8	0	0	13	0	0	0	0	53	0	0	0	0	0	0	0	0	0	0	0	0	0
0	0	0	0	0	0	0	0	0	0	0	0	0	0	0	0	0	0	0	0	0	0	0	0	5	0	0	0	0	0	0	0	0	0	0	0	0	0	0	0	0	0	0	0	0	0	0	0	0	0
0	0	1	0	25	0	19	0	0	0	0	0	4	1	0	0	0	0	0	0	0	0	19	0	0	0	0	0	168	0	0	1	0	0	0	0	0	0	0	0	0	0	0	0	0	0	0	0	0	0
0	0	0	0	0	0	0	0	0	0	0	0	1	0	0	0	0	0	0	0	0	0	0	0	0	0	0	0	11	0	2	0	0	0	0	0	0	0	0	0	0	0	0	0	0	0	0	0	0	0
0	0	0	0	0	0	0	0	0	0	0	0	0	0	0	0	0	0	0	0	0	0	6322	0	0	0	0	0	0	0	0	0	0	0	0	0	0	0	0	0	0	0	0	0	0	0	0	0	0	0
0	0	0	0	0	0	0	0	0	0	0	0	0	0	0	0	0	0	47	2	0	0	0	2	0	0	0	0	0	0	0	0	0	0	0	0	0	0	0	0	0	0	0	0	0	0	0	0	0	0
0	0	96	1	0	0	5	16	0	0	0	17	0	0	0	0	0	42	0	0	86	0	0	0	0	0	0	0	6	20	0	0	0	0	0	0	2	0	57	0	45	0	0	0	6	0	0	0	0	1
0	0	0	0	0	0	0	0	0	0	0	0	0	0	0	0	0	0	0	0	0	0	10	0	0	0	37	0	3638	0	0	679	0	0	0	0	0	0	0	0	0	0	0	0	0	0	0	0	0	0
0	0	2	0	0	0	0	0	0	0	0	0	1	0	0	0	0	0	0	0	0	0	24	0	0	0	0	0	105	0	0	0	0	0	0	2	0	0	1	0	0	0	0	0	0	0	0	0	0	0
0	0	0	0	0	0	6	0	0	0	0	0	0	0	0	0	0	0	0	0	0	0	0	0	0	0	0	0	0	0	0	0	0	0	0	0	0	0	0	0	0	0	0	0	0	0	0	0	0	0
0	0	0	0	0	0	0	0	0	0	0	0	0	0	0	0	0	0	0	0	0	0	0	0	0	0	0	0	0	0	0	0	0	0	0	0	440	0	0	0	0	0	0	0	0	0	0	0	0	0
0	0	0	0	0	0	0	0	0	0	0	0	0	0	0	0	0	0	0	0	0	0	0	0	0	0	0	0	0	0	0	0	0	0	0	0	2412	0	0	0	0	0	0	0	0	0	0	0	0	0
0	0	0	0	0	0	0	0	0	0	0	0	0	0	0	0	0	0	0	0	2	0	0	0	0	0	0	0	0	0	0	0	0	0	0	0	2	0	0	0	0	0	0	0	0	0	0	0	0	0
0	0	0	0	0	0	0	2	0	0	0	0	0	0	0	0	0	0	0	0	58	0	0	0	0	0	0	0	0	0	0	0	0	0	0	0	502	0	0	0	0	0	0	0	0	0	0	0	0	0
0	0	0	0	0	0	37	0	0	0	6	0	2	0	0	0	0	0	0	0	2	0	0	0	0	0	0	0	0	0	0	0	0	0	0	0	0	0	0	0	0	0	0	0	0	0	0	0	0	0
0	0	62	0	0	0	0	0	0	0	0	0	1	23	0	0	0	0	0	0	0	0	258	0	0	0	0	0	463	0	0	0	0	0	0	0	0	0	0	0	0	0	0	0	0	0	0	0	0	0
0	0	0	0	0	0	0	0	0	0	0	0	3	0	0	0	0	85	0	0	0	0	0	0	0	2	3	0	315	0	0	0	0	210	0	0	61	0	0	0	0	0	0	0	0	0	0	0	0	0
0	0	0	0	0	0	0	0	0	0	0	0	0	0	0	0	0	221	0	0	0	0	0	0	0	0	0	0	0	0	0	0	0	0	0	0	0	0	0	0	0	0	0	0	0	0	0	0	0	0
0	0	0	0	0	0	0	0	0	0	0	0	0	1	0	0	0	0	0	2279	0	0	0	0	0	0	0	0	0	0	0	0	0	0	0	0	0	0	0	0	0	0	0	0	0	0	0	0	0	0
0	0	0	0	0	0	0	0	0	0	0	0	0	82	0	0	0	0	0	0	0	0	0	0	3	0	0	0	1	0	0	1	0	0	0	0	0	0	0	0	0	0	0	0	0	0	0	0	0	0
0	0	0	0	0	0	0	0	0	0	0	0	0	0	0	0	0	0	0	0	0	0	0	0	0	0	0	0	0	0	0	0	0	0	0	0	1161	0	0	0	0	0	0	0	0	0	0	0	0	0
0	0	0	0	0	0	0	0	0	0	0	0	0	0	0	0	0	0	0	0	23	0	0	0	0	0	0	0	0	0	0	0	0	0	0	0	4848	0	0	0	0	0	0	0	0	0	0	0	0	0
0	0	0	0	0	0	1	0	0	0	0	0	7	2	0	0	0	0	0	5	0	0	19	0	0	0	0	0	109	0	0	0	0	0	0	0	0	0	0	0	0	0	0	0	0	0	0	0	0	0
6	0	0	0	0	0	0	0	0	0	0	1	0	0	0	0	144	0	0	0	233	0	0	0	0	0	0	0	0	0	27	0	0	0	0	108	0	0	0	0	64	0	0	0	586	0	0	0	0	0
0	0	0	0	0	0	0	0	0	0	0	0	1	0	0	0	0	0	0	0	0	0	0	0	0	0	0	0	0	0	0	0	0	0	0	28	31	0	0	0	0	0	0	0	0	0	0	0	0	0
0	0	17	0	0	0	12	347	0	0	0	0	1	0	0	0	0	0	0	0	8	0	0	0	0	37	0	0	456	0	0	0	1	0	0	0	34	1	0	1	0	0	0	0	44	0	0	0	0	0
0	0	0	0	0	0	23	0	0	0	0	0	0	10	0	0	0	0	0	0	0	0	249	0	0	0	0	0	75	0	0	0	0	0	0	0	0	0	0	0	0	0	0	0	0	0	0	0	0	0
0	0	0	0	0	0	0	0	0	0	0	0	0	225	0	0	0	0	0	238	0	0	0	0	0	0	0	0	0	0	0	0	0	0	0	0	0	0	0	0	0	0	0	0	0	0	0	0	0	0
0	0	0	0	0	0	0	0	0	0	0	0	0	1	0	0	0	0	0	0	0	0	0	0	0	0	0	0	0	0	0	0	0	0	0	0	0	0	0	0	0	0	0	0	0	0	0	0	0	0
0	0	0	0	0	0	2	0	0	0	0	0	0	1	0	0	0	0	0	0	0	0	2	0	0	0	0	0	0	0	0	0	0	0	0	5	0	0	0	0	0	0	0	0	0	0	0	0	0	0
0	0	0	0	0	0	1	0	0	0	0	27	0	0	0	0	0	0	0	0	0	0	0	0	0	0	14	0	0	0	0	4	0	0	0	0	4439	0	0	0	0	0	0	0	0	0	0	0	0	0
0	0	0	0	0	0	0	0	0	0	0	0	0	0	0	0	0	0	0	0	0	0	0	0	0	0	0	0	0	0	0	0	0	0	0	0	600	0	0	0	0	0	0	0	0	0	0	0	0	0
0	0	9	0	6	0	0	50	0	0	0	155	3	0	0	0	0	0	0	0	1	0	1	0	0	0	0	0	37	0	0	0	0	0	0	0	0	0	0	0	0	0	0	0	0	0	0	0	0	0
0	0	0	0	0	0	5	0	0	0	0	0	0	402	0	0	0	0	0	0	0	0	0	7	0	0	0	0	0	0	0	243	0	0	0	0	37	0	0	0	0	0	0	0	0	0	0	0	0	0
0	0	0	0	0	0	0	0	0	0	0	0	0	0	0	0	3	0	0	0	1	0	0	0	0	0	0	0	419	0	0	0	0	0	0	16	0	0	0	0	0	0	0	0	0	0	0	0	0	0
0	0	0	0	0	0	0	0	0	0	0	0	0	0	0	0	0	21	0	0	0	0	0	0	0	0	0	0	0	0	0	0	0	0	0	0	0	0	0	0	0	0	0	0	0	0	0	0	0	0
0	0	0	0	0	0	0	0	0	0	0	0	0	0	0	0	1	0	0	0	0	0	0	0	0	0	0	0	1782	0	0	38	0	0	0	0	0	0	0	2	0	0	0	0	0	0	0	0	0	0
0	0	24	0	0	0	2	0	2	0	0	0	1	0	0	0	0	0	0	0	2032	0	0	0	0	0	0	0	38	0	0	0	0	0	0	53	0	0	673	12	0	0	0	0	0	0	0	0	0	0
0	0	0	0	0	0	0	0	0	0	0	0	0	1	0	0	1	0	0	0	6	0	354	0	0	0	0	0	2137	0	674	3041	0	0	0	0	0	0	0	0	0	0	0	0	11	0	0	0	0	0
0	0	0	0	0	0	0	0	0	0	0	0	0	0	0	0	0	225	0	0	0	0	0	0	0	0	0	0	0	0	0	0	0	0	0	0	0	0	0	0	0	0	0	0	0	0	0	0	0	0
0	0	0	0	0	0	0	0	0	0	0	0	0	15	0	0	0	0	0	105	0	0	1	0	0	0	0	0	0	0	0	6	0	0	0	0	0	0	0	0	0	0	0	0	0	0	0	0	0	0
0	0	0	0	0	0	0	0	2	0	2	0	0	0	0	0	0	0	0	0	0	0	0	0	0	34	0	0	0	0	0	0	1	0	0	0	1	0	0	36	0	0	0	0	0	0	0	0	0	0
0	0	5	0	13	0	0	970	0	0	1	8	0	0	0	0	0	0	0	0	8	0	0	0	0	5	0	0	0	0	0	2	0	0	0	0	5	0	0	1	0	0	0	2	117	0	0	0	0	0
0	0	0	0	2	0	0	16	1	0	5468	1	0	0	0	0	0	0	0	0	38	0	0	0	0	0	0	0	1	0	0	154	0	0	0	0	57	0	0	2	0	0	0	1	91	0	0	0	0	0
0	0	0	0	0	0	0	0	0	0	1	1	1	0	0	0	0	0	0	0	0	0	0	0	0	0	0	0	0	0	16	0	0	0	0	0	9375	0	0	0	0	0	0	1	205	0	0	0	0	0
1	1	0	0	0	0	0	0	0	0	0	0	0	0	0	0	59	0	0	0	147	0	0	0	0	0	0	0	1066	0	18	1	0	0	0	0	0	0	0	1	0	0	0	1	0	0	0	0	0	0
0	0	0	0	2	0	0	0	0	0	0	0	0	0	0	0	0	0	0	0	7	0	5	0	0	0	0	0	222	0	0	0	0	0	0	0	0	0	0	5	0	0	0	0	0	0	0	0	0	0
0	0	0	0	0	0	0	0	0	0	0	0	0	0	0	0	0	521	0	0	0	0	0	0	1	0	0	0	0	0	0	0	0	0	0	0	0	0	0	0	0	0	0	0	0	0	0	0	0	0
0	0	7	0	16	0	0	69	0	0	0	0	0	0	0	0	0	0	0	0	5	0	0	0	0	0	0	0	14	0	1	0	0	0	0	0	12	0	0	2	0	0	0	0	0	0	0	0	0	0
0	0	0	5	0	0	0	232	0	2	0	0	0	0	0	0	0	0	0	0	49	0	19	0	0	0	0	0	21	0	0	0	0	0	0	0	0	0	0	0	0	0	0	0	0	0	0	0	0	0
0	0	0	0	0	0	0	0	0	0	0	0	0	0	0	0	0	0	0	0	0	0	52	0	0	0	0	0	0	0	0	0	0	0	0	14	0	0	3	0	0	0	0	0	0	0	0	0	0	0
0	0	0	0	0	0	0	0	0	0	0	0	0	411	0	0	0	0	0	0	0	0	81	0	0	0	0	0	0	0	0	10	0	0	0	0	0	0	0	0	0	0	0	0	0	0	0	0	0	0
2	0	0	0	0	0	8	10	0	0	4	0	0	0	0	0	0	0	0	0	531	0	1	0	0	0	0	0	0	0	0	0	0	0	0	0	0	0	0	2	0	0	0	0	0	0	0	0	0	0
0	0	0	0	0	0	0	0	0	0	0	0	0	0	0	0	0	0	0	0	0	0	0	0	0	0	0	0	0	0	0	0	0	0	0	0	667	0	0	0	0	0	0	0	0	0	0	0	0	0
0	0	6	1	0	0	72	105	72	0	13	409	8	67	20	0	0	0	0	12	3	0	0	48	52	55	0	1	181	4	0	86	0	0	0	0	267	0	1	4	2	0	0	0	0	0	0	0	0	3
0	0	0	0	0	0	0	0	0	0	0	0	0	0	0	0	0	0	0	0	0	0	0	0	0	0	0	0	0	0	0	0	0	0	0	0	713	0	0	0	0	0	0	0	0	0	0	0	0	0
0	0	2	0	0	0	5	39	0	7	0	15	0	1	0	0	0	0	0	0	0	0	0	0	0	1	0	0	3	0	0	0	5	0	0	0	23156	0	0	0	0	0	0	0	0	0	0	0	0	0
0	0	0	0	0	0	0	0	0	0	0	0	0	0	0	0	0	0	0	0	0	0	0	0	0	0	0	0	0	0	0	0	0	0	0	0	0	0	0	0	0	0	0	0	0	0	0	0	0	0
0	0	0	0	0	0	2	0	0	0	0	0	0	0	0	0	0	0	0	0	1	0	0	0	0	0	0	0	0	0	0	0	3	0	0	0	27	0	0	0	0	0	0	0	0	0	0	0	0	0
0	0	3	0	0	0	0	98	0	0	0	32	1	1	0	0	0	0	0	0	0	0	0	12	0	0	0	0	0	0	0	0	0	0	0	6	0	0	0	0	0	0	0	0	0	0	0	0	0	0
0	0	0	0	0	0	0	0	0	0	0	0	1	6	0	0	0	0	0	0	0	0	0	5	0	0	0	0	0	0	0	0	0	0	0	0	1	0	0	0	0	0	0	0	0	0	0	0	0	0
4	0	4	0	0	0	39	754	0	0	0	57	5	0	0	0	0	0	0	0	1	0	0	0	0	0	0	0	80	0	0	0	0	0	0	2	2	0	0	0	0	0	0	0	0	0	0	0	0	0
0	0	0	0	0	0	0	0	0	0	0	0	0	0	0	0	0	0	0	0	0	0	0	0	1133	0	0	0	0	0	0	0	0	320	0	0	146	0	0	0	0	0	0	0	0	0	0	0	0	0
0	0	0	0	0	0	0	0	0	0	0	0	0	0	0	0	0	0	0	0	0	0	1965	0	0	0	0	0	0	0	0	45	0	0	0	0	0	0	0	0	0	0	0	1	0	0	0	0	0	0
0	0	0	0	0	0	0	0	0	0	0	1	0	0	0	0	0	0	56	0	0	0	0	0	0	0	0	0	0	16	0	0	0	0	0	0	0	0	0	0	0	0	0	0	0	0	0	0	0	0
0	0	0	0	0	0	0	0	0	0	0	0	0	0	0	0	238	0	0	0	242	0	28	0	0	0	0	0	0	0	477	0	0	0	0	0	0	0	0	132	0	0	0	0	0	0	0	0	0	0
0	0	0	0	0	0	0	0	0	0	0	0	0	0	0	0	0	0	0	0	0	0	0	0	3	0	0	0	0	0	0	0	0	0	0	0	0	0	0	0	0	0	0	0	0	0	0	0	0	0
0	0	1	0	0	0	0	0	0	0	5	0	1	0	0	0	0	0	0	0	0	0	0	0	0	0	0	0	0	0	0	0	0	0	0	0	4660	0	0	0	0	0	0	2	562	0	0	0	0	0
0	0	0	0	0	0	0	0	0	0	1663	0	0	0	0	0	0	0	0	0	0	0	0	0	0	0	0	0	0	0	0	0	0	0	0	0	0	0	0	0	0	0	0	0	0	0	0	0	0	0
0	0	0	0	0	0	0	0	0	0	0	504	0	0	0	0	0	0	440	0	0	0	0	3	0	28	0	0	0	0	0	0	0	0	0	0	33	2	0	0	0	13	0	0	0	0	0	0	0	0
0	0	0	0	0	0	0	0	0	0	0	0	0	0	0	0	0	0	0	0	0	0	0	0	0	0	0	0	0	0	0	0	0	0	0	0	673	0	0	0	0	0	0	0	0	0	0	0	0	0
0	0	0	0	0	82	0	0	2	0	0	0	0	1	0	1	0	0	0	0	3	0	0	0	0	2	0	0	1	0	0	0	17	0	0	0	1	0	0	0	0	0	0	0	0	0	0	0	0	0
0	0	0	0	0	0	0	0	0	0	0	0	0	0	0	0	0	513	0	0	0	0	0	0	0	0	0	0	0	0	0	0	0	0	0	0	0	0	0	0	0	0	0	0	0	0	0	0	0	0
0	0	0	0	0	0	0	0	0	0	0	0	10	0	0	0	0	0	0	0	0	0	0	0	0	0	0	0	229	0	0	0	0	0	0	5	3	0	0	0	0	0	0	0	0	0	0	0	0	0
0	0	0	0	0	0	0	0	0	0	0	0	0	0	0	0	16	0	0	0	8	0	7	0	0	0	0	0	0	0	12	0	0	0	0	0	0	0	0	0	0	0	0	0	0	0	0	0	0	0
0	0	0	0	0	0	0	0	0	0	0	0	8	0	0	0	0	215	0	2	0	0	0	0	0	0	0	0	4	0	0	0	0	0	0	0	0	0	0	0	0	0	0	0	0	0	0	0	0	0
0	0	0	0	0	0	0	0	0	0	0	0	0	0	0	0	0	0	0	0	0	0	0	0	0	0	0	0	0	0	0	1	0	0	0	0	0	0	0	0	0	0	0	0	0	0	0	0	0	0
2	0	0	0	0	0	0	0	0	0	0	0	0	0	0	0	1	0	0	0	172	0	36	0	0	0	0	0	0	0	0	0	0	0	0	1	97	0	64	30	0	0	0	0	0	0	0	0	0	0
0	0	6	0	0	0	0	0	0	0	177	0	0	0	0	0	0	0	0	0	264	0	7	5	0	0	0	0	0	0	0	0	0	0	0	2	0	0	0	0	0	0	0	0	0	0	0	0	0	0
0	0	0	0	4	0	4	0	0	0	0	0	3	1	0	0	2	0	0	0	0	0	18	0	0	0	0	0	0	0	0	2	0	0	0	0	0	0	0	0	0	0	0	0	0	0	0	0	0	0
0	0	0	0	0	0	0	0	0	0	187	0	0	0	0	0	11	0	0	4	0	0	1	0	0	0	0	0	0	0	0	3	0	0	0	0	0	0	1	0	0	0	0	3	0	0	0	0	0	0
17	0	0	2	0	0	0	1	0	0	0	0	0	0	0	0	7	0	0	0	0	0	0	0	0	0	0	0	0	0	0	1	0	0	0	42	31	0	0	0	0	0	0	0	0	0	0	0	0	0
0	0	0	1	0	0	0	340	0	0	8	0	0	0	0	0	0	0	0	0	3	0	0	0	0	0	0	0	0	0	0	0	0	0	0	0	2	0	0	0	0	0	0	0	0	0	0	0	0	0
10	0	7	0	81	0	1	0	12	0	1	9	3	3	0	0	0	0	0	0	9	0	0	1	0	23	0	0	17	0	0	50	0	0	0	0	322	0	3	8	0	0	0	0	3863	0	0	0	0	0
0	0	0	0	0	0	0	0	0	0	0	0	8	0	0	0	11	0	0	0	19	0	0	0	0	0	0	0	0	0	0	0	0	0	0	3	0	0	5	4	0	0	0	0	0	0	0	0	0	0
0	0	0	0	0	0	0	0	0	0	0	0	0	0	0	0	2	0	0	0	3	0	1	0	0	0	0	0	0	0	0	0	0	0	0	0	0	0	2	0	0	0	0	0	0	0	0	0	0	0
0	0	0	0	0	0	0	0	0	0	0	0	0	0	0	0	0	0	0	0	34	0	0	0	0	0	0	0	0	0	0	0	0	0	0	0	0	0	0	0	0	0	0	0	0	0	0	0	0	0
0	0	0	0	5	0	0	0	0	0	0	0	0	0	0	0	0	0	0	0	0	0	0	0	0	0	0	0	0	0	104	45	0	0	0	0	738	0	0	0	0	0	0	0	0	0	0	0	0	0
0	0	0	0	0	0	0	0	9	0	0	0	0	0	0	0	0	0	0	0	11	0	26	0	0	0	0	0	0	0	0	0	0	0	0	0	0	0	0	0	0	0	0	0	1	0	0	0	0	0
0	0	0	0	0	0	0	0	0	0	0	0	0	0	0	0	0	0	0	0	0	0	0	0	0	0	0	0	0	0	0	0	19	0	0	0	0	0	0	0	0	0	0	0	0	0	0	0	0	0
0	0	0	0	0	0	0	0	0	0	0	0	0	167	0	0	0	0	0	0	0	0	0	0	0	0	0	0	0	0	0	1	0	0	0	0	0	0	0	0	0	0	0	0	0	0	0	0	0	0
0	0	0	0	0	0	0	0	0	0	0	0	1	0	0	0	0	0	0	0	0	0	0	0	0	0	0	0	1	0	2	110	0	0	0	0	361	0	0	0	0	0	0	0	0	0	0	0	0	0
0	0	0	0	0	0	0	0	0	0	0	0	1	0	0	0	3	0	0	0	3	0	5	0	0	0	0	0	0	0	0	8	0	0	0	0	0	0	0	0	0	0	0	0	0	0	0	0	0	0
0	0	0	0	0	0	0	0	0	0	0	0	0	0	0	0	9	0	0	0	31	0	0	0	0	0	0	0	4	0	0	0	0	0	0	0	0	0	0	0	0	0	0	0	0	0	0	0	0	0
0	0	0	0	0	0	0	0	0	0	0	0	3	0	0	0	0	0	0	0	1	0	23	0	0	0	0	0	0	0	0	0	0	0	0	0	0	0	0	0	0	0	0	0	0	0	0	0	0	0
0	0	0	0	0	0	0	0	0	0	0	0	0	0	0	0	0	0	0	0	0	0	0	0	0	0	0	0	0	0	0	0	0	0	0	0	0	0	0	0	0	0	0	0	3	0	0	0	0	0
0	0	81	0	0	0	0	0	0	0	25	0	1	3	0	0	0	0	0	0	0	0	691	245	0	0	0	0	9	0	0	27	0	0	0	0	0	0	0	0	0	0	0	0	0	0	0	0	0	0
0	0	0	0	0	0	11	0	0	0	0	0	5	0	0	0	0	0	0	0	0	0	54	0	0	0	0	0	0	0	0	0	0	0	0	1	0	0	0	0	0	0	0	0	0	0	0	0	0	0
0	0	0	0	0	0	0	0	0	0	0	0	0	0	0	0	222	0	0	0	164	0	119	0	0	0	0	0	0	0	89	3	16	0	0	0	0	0	0	120	0	0	0	0	0	0	0	0	0	0
0	0	0	0	0	0	0	0	0	0	0	0	0	0	0	0	0	0	0	0	0	0	0	0	35	0	0	0	0	0	0	0	0	0	0	0	0	0	0	0	0	0	0	0	0	0	0	0	0	0
0	0	0	0	0	0	0	0	0	0	0	0	0	0	0	0	42	0	0	0	897	0	1137	0	0	0	0	0	282	0	36	0	0	0	0	0	0	0	0	14	0	0	0	0	0	0	0	0	0	0
0	0	0	0	0	0	0	0	0	0	2	55	0	0	0	0	0	0	0	0	0	0	0	0	0	0	0	0	0	0	0	24	0	0	0	0	596	0	0	0	0	0	0	0	0	0	0	0	0	0
0	0	0	0	0	0	0	0	76	0	0	0	0	0	0	0	0	0	0	0	53	0	8	0	0	0	0	0	0	0	0	0	0	0	0	0	0	0	0	0	0	0	0	0	1	0	0	0	0	0
0	0	0	0	0	0	0	0	0	0	0	0	0	0	0	0	22	0	0	0	6	0	982	0	0	0	0	0	230	0	3	0	0	0	0	0	0	0	0	0	0	0	0	0	0	0	0	0	0	0
0	0	3	46	3	0	0	0	0	0	0	0	3	0	0	0	630	0	0	79	18	0	0	919	0	0	0	18	0	146	0	0	1	0	0	231	22	0	0	0	38	0	0	0	0	0	0	0	0	0
0	0	0	0	0	0	0	0	0	0	0	0	0	0	0	0	0	0	0	0	0	0	0	0	0	0	0	0	0	0	0	0	0	0	0	0	1407	0	0	0	0	0	0	0	0	0	0	0	0	0
0	0	0	0	0	0	0	0	0	0	0	0	0	0	0	0	0	0	0	0	0	0	0	0	0	0	0	0	0	0	0	0	0	0	0	0	1152	0	0	0	0	0	0	0	0	0	0	0	0	0
0	0	0	0	0	0	15	0	0	0	0	0	2	11	0	0	0	0	0	2	3	0	0	0	0	0	0	0	0	0	0	0	0	0	0	1	0	0	0	4	0	0	0	0	0	0	0	0	0	0
0	0	0	0	0	0	0	0	0	0	0	0	0	0	0	0	0	0	0	0	70	0	297	0	0	0	0	0	2866	0	610	261	0	0	0	0	0	0	0	4	0	0	0	0	0	0	0	0	0	0
0	0	0	0	0	0	0	0	0	0	0	0	0	331	0	0	0	0	0	185	0	0	0	0	0	0	0	0	0	0	0	0	0	0	0	0	0	0	0	0	0	0	0	0	0	0	0	0	0	0
1	0	0	0	0	0	0	0	0	0	0	0	1	0	0	0	0	0	0	0	0	0	0	0	0	0	0	0	0	0	0	0	0	0	0	0	16	0	0	0	0	0	0	0	0	0	0	0	0	0
0	0	5	0	0	0	0	0	0	0	0	0	1	0	0	0	0	0	0	1	4	0	11	0	0	0	0	0	37	0	0	0	0	0	0	0	0	0	0	0	0	0	0	0	0	0	0	0	0	0
0	0	0	0	4	0	0	0	0	0	6	0	0	0	0	0	0	0	0	0	11	0	7	0	0	0	0	0	0	0	0	0	0	0	2	0	0	0	0	0	0	0	0	2	0	0	0	0	0	0
8	0	11	0	0	0	0	0	0	0	0	0	0	0	0	0	29	0	0	15	103	0	0	0	0	0	0	0	0	0	0	4	0	0	0	0	1	0	0	3	16	0	0	0	0	0	0	0	0	0
0	0	0	0	0	0	0	0	0	0	0	0	0	0	0	0	0	0	0	0	0	0	0	0	0	0	0	0	0	0	0	0	0	0	0	0	10	0	0	0	0	0	0	0	0	0	0	0	0	0
0	0	0	0	0	0	0	0	0	0	0	0	0	1	0	0	0	0	0	0	14	0	20	0	0	0	0	0	0	0	0	0	0	0	0	0	0	0	0	0	0	0	0	0	0	0	0	0	0	0
0	0	2	0	0	0	3	0	0	0	0	0	0	0	0	0	0	0	0	4	29	0	0	0	0	0	0	0	0	0	0	3	0	0	0	0	4	0	0	0	3	0	0	0	0	0	0	0	0	0
0	0	0	0	0	0	0	0	0	0	0	0	0	0	0	0	0	0	0	0	0	0	0	0	0	0	0	0	0	0	0	0	0	0	0	0	1787	0	0	0	0	0	0	0	0	0	0	0	0	0
0	0	0	0	0	0	0	0	0	0	0	0	0	0	0	0	20	0	0	0	3	0	0	0	0	0	0	0	1	0	0	0	1	0	0	46	25	0	0	0	0	0	0	0	0	0	0	0	0	0
0	0	97	0	1	0	0	0	0	0	0	0	0	0	0	0	0	0	0	0	4215	0	0	0	0	0	0	0	0	0	0	0	0	0	0	23	7	0	0	0	26	0	0	0	0	0	0	0	0	0
0	0	0	0	0	0	0	0	0	0	0	0	0	0	0	0	0	0	0	0	0	0	0	0	0	0	0	0	68	0	1	0	0	0	0	0	0	0	0	0	0	0	0	0	0	0	0	0	0	0
0	0	0	0	0	0	0	0	0	0	0	0	0	0	0	0	0	111	0	0	0	0	0	0	0	0	0	0	0	0	0	0	0	0	0	0	0	0	0	0	0	0	0	0	0	0	0	0	0	0
0	0	0	0	0	0	0	0	0	0	0	0	0	0	0	0	0	0	0	0	0	0	1	0	0	0	0	0	0	0	0	0	0	0	0	0	0	0	0	0	0	0	0	0	0	0	0	0	0	0
0	0	0	0	0	0	0	0	0	0	0	0	0	0	0	1	1	0	0	1	17	0	9	0	0	0	0	0	0	0	0	0	0	0	0	0	23	0	0	0	2	0	0	0	0	0	0	0	0	0
0	0	0	0	0	0	0	0	0	0	0	0	1	2	0	0	4	0	0	0	15	0	14	8	0	0	0	0	343	0	0	1	0	0	0	0	0	0	0	21	0	0	0	0	0	0	0	0	0	0
0	0	0	0	0	0	0	0	0	0	0	0	1	0	0	0	0	0	0	0	0	0	0	0	0	0	0	0	0	0	0	0	0	0	0	0	6	0	0	0	0	0	0	0	0	0	0	0	0	0
0	0	0	0	0	0	0	0	0	0	0	41	0	0	0	0	0	0	297	0	0	0	0	0	0	56	0	0	0	0	0	0	0	0	0	0	0	1	0	0	0	1	0	0	0	0	0	0	0	0
0	0	0	0	0	0	0	0	0	0	10	1	0	0	0	0	0	0	0	0	3	0	0	0	0	5	0	0	5	0	0	0	0	0	0	0	422	0	0	1	0	0	0	0	568	0	0	0	0	0
1	0	0	0	1	0	22	0	0	0	6	0	0	0	0	0	0	0	0	0	8	0	127	0	0	0	0	0	0	0	0	1	0	0	0	0	0	0	0	0	0	0	0	0	0	0	0	0	0	0
0	0	0	0	0	0	0	0	0	0	0	0	0	0	0	0	0	0	0	0	0	0	2	0	0	0	0	0	1162	0	0	0	0	0	0	0	0	0	0	0	0	0	0	0	0	0	0	0	0	0
0	0	0	0	0	0	0	0	0	0	18	0	0	0	0	0	0	0	0	0	13	0	0	0	0	0	0	0	0	0	0	0	0	0	0	0	0	0	0	0	0	0	0	0	0	0	0	0	0	0
0	0	0	0	30	0	0	0	0	0	0	0	0	0	0	0	0	0	0	0	0	0	0	0	0	0	0	0	0	0	0	0	16	0	0	0	0	0	0	0	0	0	0	0	0	0	0	0	0	0
0	0	0	0	1	0	5	0	0	0	0	0	1	0	0	0	0	0	0	0	15	0	3	0	0	0	0	0	73	0	0	0	0	0	0	0	0	0	0	0	0	0	0	0	0	0	0	0	0	0
0	0	0	0	0	0	0	0	0	0	0	0	0	0	0	0	0	0	0	0	0	0	0	0	0	0	0	0	0	0	0	0	0	0	0	0	24	0	0	0	0	0	0	0	0	0	0	0	0	0
0	0	0	0	0	0	0	0	0	0	0	0	0	0	0	0	22	0	0	0	426	0	612	0	0	0	0	0	1155	0	11	1	0	0	0	0	0	0	0	93	0	0	0	0	0	0	0	0	0	0
0	0	1	0	0	0	0	0	0	0	0	0	1	88	0	0	0	0	0	294	0	0	0	0	0	0	0	0	0	0	0	0	0	0	0	0	239	0	0	0	0	0	0	0	0	0	0	0	0	0
0	0	4	0	0	0	0	0	0	0	0	0	0	0	0	0	4	0	0	2	0	0	210	3	0	0	0	0	0	20	0	0	0	0	0	0	0	0	0	7	0	0	0	0	0	0	0	0	0	0
0	0	0	0	0	0	0	0	0	0	0	0	0	0	0	0	0	0	2	11	0	0	0	315	0	0	0	0	0	0	0	0	0	1	0	0	0	0	0	5	0	0	0	0	0	0	0	0	0	0
0	0	0	0	0	0	0	0	0	0	0	0	0	0	0	0	26	0	0	0	1	0	113	0	0	0	0	0	751	0	83	0	0	0	0	0	0	0	0	28	0	0	0	0	0	0	0	0	0	0
4	0	0	0	0	0	0	0	0	0	0	0	0	0	0	0	275	0	0	0	134	0	103	0	0	0	0	0	1124	0	59	0	0	0	0	0	0	0	0	29	0	0	0	0	0	0	0	0	0	0
0	0	0	0	0	0	0	0	0	0	0	0	6	0	0	0	12	0	0	0	141	0	28	0	0	0	0	0	396	0	0	0	0	0	0	0	0	0	0	0	0	0	0	0	0	0	0	0	0	0
0	0	0	0	0	0	0	0	0	0	0	0	0	0	0	0	0	0	0	0	0	0	0	0	0	0	0	0	0	0	0	0	0	0	0	0	424	0	0	0	0	0	0	0	0	0	0	0	0	0
0	0	0	0	0	0	0	0	0	0	0	0	1	0	0	0	19	0	0	5	35	0	0	0	0	0	0	0	0	0	2	0	0	0	0	0	118	0	45	0	0	0	0	0	0	0	0	0	0	0
0	0	0	0	0	0	0	0	0	0	348	0	0	0	0	0	0	0	0	0	26	0	11	2	0	0	0	0	0	0	0	2	0	0	0	2	0	0	0	0	0	0	0	0	0	0	0	0	0	0
0	1	0	0	0	0	0	0	0	0	8	1	1	1	0	0	0	0	0	0	7	0	0	0	0	0	0	0	1	0	0	0	0	0	0	2	8	0	0	0	0	0	0	0	69	0	0	0	0	0
0	0	0	0	0	0	0	0	0	0	0	0	1	2	0	0	0	4	1	0	1	38	7	1	5	0	0	0	2187	0	0	0	32	1	0	0	5	0	0	1	0	0	0	0	0	0	0	0	0	0
0	0	0	0	0	0	0	0	0	0	0	0	0	0	0	0	0	0	0	0	0	0	0	0	0	0	0	0	0	0	0	0	0	0	0	0	0	0	0	0	0	0	0	0	0	0	0	0	0	0
0	0	0	0	0	0	0	0	0	0	0	0	0	0	0	0	0	0	0	0	0	0	0	0	0	0	0	0	0	0	0	0	0	0	0	0	1501	0	0	0	0	0	0	0	0	0	0	0	0	0
0	0	12	0	0	0	17	23	0	0	0	0	0	0	0	0	0	0	0	0	0	0	0	0	0	0	0	0	15	0	0	0	0	0	0	0	6	0	0	0	0	0	0	0	0	0	0	0	0	0
0	0	0	0	0	0	0	0	0	0	0	2	0	0	0	0	0	0	29	0	0	0	0	0	0	0	0	0	0	7	0	0	0	0	0	0	0	0	0	0	0	0	0	0	0	0	0	0	0	0
0	0	476	0	0	0	0	0	0	0	0	0	0	18	0	0	0	0	0	372	0	0	0	0	0	0	0	0	0	0	0	0	0	0	0	0	1265	0	0	0	0	0	0	0	0	0	0	0	0	0
1	0	21	0	0	0	0	91	0	4	0	0	3	0	0	0	0	0	0	0	0	0	0	0	0	0	0	0	141	0	0	0	0	0	0	0	0	0	2	0	0	0	0	0	0	0	0	0	0	0
0	0	0	0	0	0	0	0	0	0	90	0	1	132	0	0	0	0	0	339	0	0	0	0	0	0	0	0	0	0	0	38	0	0	0	0	0	0	0	0	0	0	0	0	0	0	0	0	0	0
0	0	0	0	0	0	5	0	0	0	0	0	0	0	0	0	0	0	0	0	0	0	0	0	0	0	0	0	0	0	0	24	0	0	0	0	0	0	0	0	0	0	0	0	0	0	0	0	0	0
0	0	0	0	0	0	0	0	0	0	0	0	0	0	0	0	0	0	0	0	0	0	0	0	0	0	0	0	0	0	0	0	0	0	0	0	0	0	0	0	0	0	0	0	0	0	0	0	0	0
0	0	0	0	0	0	0	0	0	0	0	0	0	0	0	0	0	0	0	0	0	0	0	0	0	0	0	0	0	0	0	0	0	0	0	0	7	0	0	0	0	0	0	0	0	0	0	0	0	0
0	0	0	0	0	0	0	0	0	0	0	0	0	0	0	0	0	0	0	0	0	0	0	0	4	0	0	0	0	0	0	0	0	0	0	0	0	0	0	0	0	0	0	0	0	0	0	0	0	0
0	0	0	0	1	0	22	32	0	0	0	0	0	0	0	0	0	0	0	0	0	0	0	0	0	0	0	0	0	0	0	0	0	0	1	0	0	0	0	0	0	0	0	0	0	0	0	0	0	0
0	0	0	0	0	0	11	0	0	0	0	0	0	1333	0	0	0	0	0	0	0	0	112	31	0	0	0	0	0	0	0	94	0	0	0	0	4	0	0	0	0	0	0	0	0	0	0	0	0	0
0	0	0	0	0	0	0	0	17	0	0	0	0	0	0	0	0	0	0	0	0	0	0	0	0	22	0	0	4	1	0	0	0	0	0	0	3	0	0	3	0	0	0	1	1818	0	0	0	0	0
0	0	0	0	0	0	0	0	0	0	0	0	0	0	0	0	0	0	0	0	0	0	263	0	0	0	0	0	2624	0	0	1177	0	0	0	0	0	0	0	0	0	0	0	0	0	0	0	0	0	0
0	0	0	0	0	0	0	0	0	0	0	0	0	0	0	0	0	0	0	0	3	0	0	0	0	0	0	0	3012	0	0	77	0	0	0	0	0	0	0	13	0	0	0	0	0	0	0	0	0	0
0	0	0	0	0	0	0	0	0	0	0	0	0	0	0	0	0	0	0	0	0	0	0	0	0	0	0	0	734	0	10	5460	0	0	0	0	0	0	0	0	0	0	0	0	0	0	0	0	0	0
0	0	0	0	0	0	0	0	0	0	0	0	0	0	0	0	0	0	0	0	0	0	0	0	0	0	0	0	0	0	0	0	0	0	0	0	0	0	0	0	0	0	0	0	0	0	0	0	0	0
0	0	0	0	0	0	0	0	0	0	0	0	0	0	0	0	0	0	0	0	0	0	0	0	0	0	0	0	0	0	0	0	0	0	0	0	644	0	0	0	0	0	0	0	0	0	0	0	0	0
0	0	0	0	0	23	0	0	0	0	7	0	0	0	0	0	0	0	0	0	1	0	0	0	0	5	0	0	27	0	0	0	716	0	0	0	28	0	10	2	0	0	0	0	0	0	0	0	0	0
0	0	0	0	0	0	2	0	0	0	0	0	3	229	0	0	0	0	0	95	0	0	0	0	0	0	0	0	0	0	0	0	0	0	0	0	0	0	0	0	0	0	0	0	0	0	0	0	0	0
0	0	0	0	0	0	0	0	0	0	0	0	2	0	0	0	0	0	0	0	0	0	15	0	0	0	0	0	3	0	0	0	0	0	0	0	0	0	0	0	0	0	0	0	0	0	0	0	0	0
0	0	0	0	0	0	0	0	0	0	0	0	0	0	0	0	0	0	0	0	0	0	0	0	0	0	0	0	0	0	0	0	0	0	0	0	0	0	0	0	0	0	0	0	0	0	0	0	0	0
0	0	0	0	0	0	0	1	0	0	0	0	0	0	0	0	0	0	0	0	40	0	0	0	0	0	0	0	2	0	0	38	0	0	0	7	0	0	0	0	0	0	0	0	0	0	0	0	0	0
0	0	0	0	0	0	0	0	0	0	0	0	0	0	0	0	39	0	0	0	173	0	150	0	0	0	0	0	0	0	97	0	0	0	0	249	0	0	38	0	0	0	0	0	1	0	0	0	0	0
0	0	0	0	0	0	0	0	0	0	0	0	0	0	0	0	0	0	0	0	3	0	3	0	0	0	0	0	0	0	0	0	0	0	0	0	0	0	0	1	0	0	0	0	0	0	0	0	0	0
0	0	0	0	0	0	34	14	0	0	0	380	0	0	4	0	0	0	0	0	0	0	3	0	0	7	0	0	0	0	0	0	0	6	0	0	0	0	0	2	0	0	0	0	0	0	0	0	0	0
0	0	0	0	0	0	0	0	0	0	0	0	0	0	0	0	4	0	0	0	0	0	0	0	0	0	0	0	0	0	0	2	0	0	0	0	0	0	0	0	0	0	0	0	3	0	0	0	0	0
0	0	0	0	0	0	0	0	0	0	0	0	0	0	0	0	0	0	0	0	0	0	0	0	0	0	0	0	0	0	0	0	0	0	0	0	1887	0	0	0	0	0	0	0	0	0	0	0	0	0
0	0	0	0	0	0	18	431	0	7	0	0	0	1	0	0	0	0	0	0	7	0	0	0	0	3	0	1	5	0	0	0	1	0	0	0	6	0	0	1	0	0	0	0	163	0	0	0	0	0
0	0	0	0	0	0	0	0	10	0	0	1	0	0	0	0	0	0	0	0	0	0	0	0	322	0	0	0	5	0	0	0	0	2	0	0	2	0	0	0	0	1	0	0	0	0	0	0	0	0
0	0	62	4	0	0	2	41	0	0	1	1	0	0	0	0	1	2	0	0	6	0	0	0	0	0	0	0	1	0	0	0	0	0	0	0	0	0	4	156	0	0	0	0	0	0	0	0	0	0
0	0	0	0	0	0	0	0	0	0	0	104	0	0	0	0	0	0	10	0	0	0	0	3	0	17	0	0	0	1	0	0	0	0	0	0	1	2	0	0	0	1	0	0	0	0	0	0	0	0
2	0	4	0	0	0	0	0	0	0	0	0	0	1	0	0	1	0	0	9	16	0	0	0	0	0	0	0	0	0	0	349	0	0	0	0	1	0	0	13	24	0	0	0	0	0	0	0	0	0
0	0	0	0	0	0	0	0	0	0	1	0	0	0	0	0	0	0	0	0	0	0	6	0	0	0	0	0	25	1	0	0	0	0	0	0	0	0	0	0	0	0	0	0	0	0	0	0	0	0
0	0	0	0	0	0	0	0	0	0	0	0	0	0	0	0	0	0	0	0	0	0	0	0	0	0	0	0	0	0	0	0	0	0	0	0	0	0	0	0	0	0	0	0	0	0	0	0	0	0
0	0	0	0	1	0	0	0	0	0	0	0	0	0	0	0	0	0	0	0	0	0	0	0	0	0	0	0	0	0	0	0	0	0	0	0	0	0	0	0	0	0	0	0	0	0	0	0	0	0
0	0	0	0	0	0	0	0	0	0	0	0	0	31	0	0	0	0	0	65	0	0	0	0	0	0	0	0	0	0	0	45	0	0	0	0	0	0	0	0	0	0	0	0	0	0	0	0	0	0
0	0	0	0	0	0	2	3	0	0	0	2	0	0	0	0	0	0	0	0	0	0	0	0	0	7	0	0	15	0	0	0	0	0	0	0	217	0	2	8	0	0	0	0	0	0	0	0	0	0
0	0	0	0	0	0	0	0	0	0	0	0	0	0	0	0	0	0	179	0	0	0	0	0	0	0	0	0	0	12	0	0	0	0	0	0	0	0	0	0	0	0	0	0	0	0	0	0	0	0
0	0	0	0	0	0	0	0	0	0	8	0	0	47	0	0	0	0	0	0	0	0	35	7	0	0	0	0	0	0	0	5	0	0	0	0	0	0	0	0	0	0	0	0	0	0	0	0	0	0
0	0	0	0	0	0	0	0	0	0	0	0	0	0	0	0	4	0	0	0	30	0	1576	0	0	0	0	0	1071	0	273	36	0	0	0	0	0	0	0	4	0	0	0	0	3	0	0	0	0	0
0	0	0	0	0	0	13	146	0	0	0	0	1	0	0	0	0	0	0	0	0	0	4	0	0	0	0	0	0	0	0	0	0	0	0	1	0	0	18	0	0	0	0	0	0	0	0	0	0	0
0	0	0	0	0	0	0	0	0	0	0	0	0	87	0	0	0	0	0	289	0	0	0	0	0	0	0	0	0	0	0	0	0	0	0	0	0	0	0	0	0	0	0	0	0	0	0	0	0	0
0	0	0	0	0	0	0	0	0	0	0	0	0	0	0	0	0	0	0	0	0	0	0	0	3	0	0	0	0	0	0	0	0	0	0	0	0	0	0	0	0	0	0	0	0	0	0	0	0	0
0	0	0	0	0	0	0	0	0	0	0	0	0	0	0	0	0	0	0	0	0	0	0	0	0	0	0	0	0	0	0	0	0	0	0	0	0	0	0	0	0	0	0	0	0	0	0	0	0	0
0	0	4	0	0	0	5	0	0	0	0	0	0	0	0	0	17	0	0	1	127	0	0	0	0	0	0	0	0	0	0	0	0	0	0	0	1	0	0	0	0	0	0	0	0	0	0	0	0	0
0	0	15	0	0	0	0	85	0	7	0	0	0	0	0	0	0	0	0	0	0	0	1	0	0	0	0	0	64	0	0	74	0	0	0	0	0	0	0	0	0	0	0	0	0	0	0	0	0	0
0	0	0	0	0	0	0	0	0	0	0	0	0	0	0	0	0	0	0	0	840	0	0	0	0	0	0	0	0	0	0	5	0	0	0	0	0	0	0	7	0	0	0	0	0	0	0	0	0	0
0	0	0	0	0	0	0	0	0	0	0	0	0	0	0	0	0	574	0	0	0	0	0	0	0	0	0	0	0	0	0	0	0	0	0	0	0	0	0	0	0	0	0	0	0	0	0	0	0	0
0	0	0	0	1	0	0	0	0	0	0	0	0	0	0	0	0	0	0	0	33	0	0	0	1	0	0	0	1	0	0	6	0	0	0	0	3	0	0	1	0	0	0	1	21	0	0	0	0	0
0	0	0	0	0	0	0	0	0	0	0	0	0	0	0	0	0	0	1	0	293	0	0	0	0	0	0	0	4041	0	3390	275	0	0	0	0	0	0	0	0	0	0	0	0	10	0	0	0	0	0
0	0	0	0	0	0	0	0	0	0	0	0	0	0	0	0	0	0	0	0	5	0	0	0	0	0	0	0	2	0	60	1174	0	0	0	0	0	0	0	0	0	0	0	0	0	0	0	0	0	0
0	0	0	0	0	0	0	0	0	0	0	0	0	0	0	0	5	0	0	1	8	0	0	0	0	1	0	0	4	0	0	0	2	0	0	14	2	0	43	0	0	0	0	0	0	0	0	0	0	0
0	0	0	0	0	0	1	0	0	0	693	0	0	0	0	0	0	0	0	0	0	0	2	0	0	0	0	0	0	0	0	318	0	0	0	0	0	0	0	0	0	0	0	0	0	0	0	0	0	0
0	0	0	0	0	0	0	0	0	0	0	0	0	0	0	0	8	0	0	0	0	0	0	0	0	0	0	0	0	0	3	0	0	0	0	0	40595	0	0	0	0	0	0	0	0	0	0	0	0	0
0	0	0	0	0	0	0	0	0	0	0	0	0	0	0	0	0	0	0	0	0	0	0	0	0	0	0	0	0	0	0	0	0	0	0	0	0	0	0	0	0	0	0	0	0	0	0	0	0	0
0	0	0	0	0	0	0	0	0	0	0	0	0	0	0	0	0	0	0	0	9	0	2	0	0	0	0	0	2	0	6	0	0	0	0	0	0	0	8	0	0	0	0	0	0	0	0	0	0	0
0	0	0	0	0	0	0	57	0	0	9	0	0	0	0	0	2	0	0	0	5	0	0	0	0	0	0	0	0	0	0	0	0	0	0	0	0	0	0	0	0	0	0	2	0	0	0	0	0	0
0	0	0	0	0	0	0	0	0	0	0	0	1	0	0	0	2	0	0	0	10	0	0	0	0	0	0	0	0	0	2	0	0	0	0	8	8	0	0	0	0	0	0	0	0	0	0	0	0	0
0	0	0	0	0	0	19	0	0	0	0	0	0	0	0	0	0	0	0	0	0	0	6	0	0	0	0	0	66	0	0	0	0	0	0	0	0	0	0	0	0	0	0	0	0	0	0	0	0	0
0	0	0	0	0	0	0	38	0	0	0	0	0	0	0	0	0	0	0	0	0	0	2	0	0	0	0	0	0	0	0	0	0	0	0	3	0	0	24	0	0	0	0	0	0	0	0	0	0	0
1	0	0	0	0	0	0	0	0	0	0	0	0	0	0	0	16	0	0	0	103	0	0	0	0	0	0	0	0	0	0	0	0	0	1	0	1	0	37	0	0	0	0	0	0	0	0	0	0	0
0	0	0	0	0	0	0	0	0	0	0	0	1	9	0	4	1	17	0	0	1	6	4	4	2	0	5	0	111	0	2	7	0	46	0	0	0	0	0	2	0	0	0	0	0	0	0	0	0	0
0	0	0	0	0	0	0	0	0	0	0	0	0	0	0	0	0	0	0	0	0	0	0	0	0	0	0	0	0	0	0	0	0	0	0	0	0	0	0	0	0	0	0	0	0	0	0	0	0	0
0	0	0	54	0	0	0	0	0	0	0	0	0	3869	0	0	0	0	0	0	0	0	0	0	0	0	0	0	0	0	0	74	0	0	0	0	0	0	0	0	0	0	0	0	0	0	0	0	0	0
0	0	0	0	2	0	6	224	0	0	0	0	1	0	0	0	0	0	0	0	0	0	0	0	0	0	0	0	0	0	0	0	0	0	0	0	0	0	3	0	4	0	0	0	35	0	0	0	0	0
0	0	0	0	0	0	2	0	0	0	0	0	0	0	0	0	0	0	0	0	0	0	0	0	0	0	0	0	0	0	0	0	0	0	0	0	2	0	0	0	0	0	0	0	0	0	0	0	0	0
0	0	0	0	0	0	0	0	0	0	0	0	0	0	0	0	0	0	65	2	0	0	0	39	0	0	0	0	0	1	0	2	0	21	0	0	120	0	0	0	0	0	0	0	0	0	0	0	0	0
0	0	0	0	0	0	0	0	0	0	0	0	0	0	0	0	0	0	0	0	0	0	0	0	24	0	0	0	0	0	0	0	0	0	0	0	0	0	0	0	0	0	0	0	0	0	0	0	0	0
0	0	33	0	0	0	0	0	0	0	0	0	2	0	0	0	0	0	0	0	1982	0	0	0	0	0	0	0	0	0	0	0	0	0	0	28	0	0	6	0	0	0	0	0	0	0	0	0	0	0
0	0	0	0	1	0	0	0	0	0	0	0	0	0	0	0	0	0	0	0	0	0	0	0	0	0	0	0	0	0	0	0	0	0	0	0	0	0	0	0	0	0	0	0	0	0	0	0	0	0
0	0	0	0	0	0	0	0	6	0	0	5	0	0	0	0	0	0	0	0	4	0	0	0	0	21	0	0	112	0	0	10	0	0	0	0	54	0	1	41	0	0	0	0	0	0	0	0	0	0
0	0	16	0	0	0	6	0	1	0	0	0	1	0	0	0	0	0	0	0	0	0	33	0	0	0	0	0	380	0	0	0	0	0	0	0	0	0	0	0	0	0	0	0	0	0	0	0	0	0
0	0	0	0	0	0	0	0	0	0	0	41	0	14	413	0	0	0	100	2	0	0	2	52	0	142	0	0	0	1	0	0	0	0	0	0	0	22	0	0	0	20	0	0	0	0	0	0	0	0
0	0	0	0	0	0	1	0	0	0	0	0	0	0	0	0	0	0	0	0	47	0	47	0	0	0	0	0	28	0	0	0	0	0	0	0	0	0	0	0	0	0	0	0	0	0	0	0	0	0
0	0	0	0	0	0	0	0	0	0	0	0	0	0	0	0	0	0	0	0	0	0	0	0	0	0	0	0	0	0	0	0	0	0	0	0	0	0	0	0	0	0	0	0	0	0	0	0	0	0
4	0	0	1	34	0	8	0	8	0	454	0	0	0	0	0	0	0	0	0	768	0	40	0	0	0	0	0	5	4	0	10	0	0	0	0	0	0	0	0	0	0	0	0	0	0	0	0	0	0
0	1	0	0	0	0	0	5	0	0	0	3	0	0	0	0	0	0	0	0	0	0	0	0	1	15	0	0	61	0	0	0	6	0	0	0	4	0	0	30	0	0	0	0	0	0	0	0	0	0
0	0	0	0	0	0	0	0	0	0	0	0	0	0	0	0	0	0	0	0	0	0	0	0	21	0	0	0	0	0	0	0	0	0	0	0	0	0	0	0	0	0	0	0	0	0	0	0	0	0
0	0	0	0	1	0	7	0	0	0	0	0	0	0	0	0	0	0	0	0	2	0	4	0	0	0	0	0	42	0	0	1	0	0	0	0	0	0	0	2	0	0	0	0	0	0	0	0	0	0
0	0	0	0	0	0	0	0	0	0	0	0	0	0	0	0	0	0	0	0	0	0	0	0	0	0	0	0	44	0	69	5678	0	1	0	0	0	0	0	0	0	0	0	0	0	0	0	3	0	0
0	0	0	0	0	0	0	0	1	0	1288	14	0	0	0	0	7	0	0	0	1	0	0	0	0	0	0	0	0	0	0	0	0	0	0	15	19	0	0	0	0	0	0	0	0	0	0	0	0	0
0	0	0	0	0	0	0	0	0	0	0	0	0	0	0	0	0	0	0	0	0	0	0	0	0	0	0	0	0	0	0	0	0	0	0	0	0	0	0	0	0	0	0	0	0	0	0	0	0	0
0	0	0	1	0	0	0	0	0	0	0	8	0	0	0	0	0	0	333	0	0	0	0	1	0	32	0	0	0	11	0	0	0	0	0	0	0	1	0	0	0	4	0	0	0	0	0	0	0	0
0	0	0	0	0	0	42	0	0	0	0	0	0	0	0	0	0	0	0	0	0	0	0	0	0	0	0	0	182	0	0	0	0	0	0	0	0	0	0	0	0	0	0	0	0	0	0	0	0	0
0	0	0	0	0	0	0	0	0	0	0	0	0	0	0	0	0	258	0	0	0	0	0	0	0	0	0	0	0	0	0	0	0	0	0	0	0	0	0	0	0	0	0	0	0	0	0	0	0	0
0	0	0	0	0	0	0	0	0	0	0	0	1	51	0	0	0	0	0	0	0	0	0	0	0	0	0	0	0	0	0	13	0	0	0	0	0	0	0	0	0	0	0	0	0	0	0	0	0	0
0	0	0	0	0	0	3	0	0	0	0	0	0	0	0	0	0	0	0	0	0	0	0	1	0	0	0	0	0	0	0	0	0	0	0	0	0	0	0	0	0	0	0	0	0	0	0	0	0	0
0	0	0	0	0	0	0	0	0	0	0	0	0	0	0	0	0	131	0	0	0	0	0	0	0	0	0	0	0	0	0	0	0	0	0	0	0	0	0	0	0	0	0	0	0	0	0	0	0	0
1	0	12	0	0	0	0	0	0	0	0	0	0	16	0	0	0	0	0	3	4	0	0	0	0	52	0	0	134	1	0	0	1	0	0	0	139	0	1	34	0	0	0	0	0	0	0	0	0	0
0	0	0	0	0	0	0	0	0	0	0	0	0	0	0	0	0	0	0	0	0	0	0	0	12	0	0	0	0	0	0	0	0	0	0	0	0	0	0	0	0	0	0	0	0	0	0	0	0	0
0	0	241	5	1	0	0	16	0	0	0	12	0	1	0	0	0	0	0	2	341	0	1	0	0	0	0	1	0	21	0	0	0	0	0	0	1	0	60	0	1	0	0	0	20	0	0	0	0	1
0	0	0	0	0	0	0	0	0	0	0	0	0	0	0	0	0	0	0	0	0	0	0	0	0	0	0	0	0	0	0	0	0	0	0	0	0	0	0	0	0	0	0	0	0	0	0	0	0	0
0	0	0	0	0	0	0	0	0	0	0	0	0	0	0	0	0	0	47	0	0	0	0	208	0	0	0	0	0	0	0	0	0	1	0	0	0	0	0	1	0	0	0	0	0	0	0	0	0	0
0	0	294	0	0	0	0	0	0	0	0	0	0	124	0	0	0	0	0	0	0	0	60	0	0	0	0	0	0	0	0	0	0	0	0	0	1047	0	0	0	0	0	0	0	0	0	0	0	0	0
0	0	88	0	0	0	0	0	0	0	0	0	0	0	0	0	0	0	0	0	103	0	0	0	0	0	0	0	440	0	0	0	0	0	0	0	0	0	0	6	0	0	0	0	0	0	0	0	0	0
0	0	0	0	0	0	0	0	0	0	0	0	0	0	0	0	0	0	0	0	0	0	0	0	0	0	0	0	0	0	0	0	0	0	0	0	0	0	0	0	0	0	0	0	0	0	0	0	0	0
0	0	0	0	0	0	2	0	0	0	31	0	0	0	0	0	0	0	0	0	29	0	432	0	0	0	0	0	0	0	0	0	0	0	0	0	0	0	0	13	0	0	0	0	0	0	0	0	0	0
14	0	0	0	0	0	23	0	0	0	0	0	0	0	0	0	6	0	0	0	15	0	61	0	0	0	0	0	323	0	0	0	0	0	0	0	0	0	0	0	0	0	0	0	0	0	0	0	0	0
0	0	24	0	0	0	0	0	24	0	0	8	0	0	0	0	3	0	0	5	145	0	1	0	0	0	0	0	0	0	0	2	0	0	0	0	4	0	0	0	0	0	0	0	0	0	0	0	0	0
0	0	0	0	0	0	0	73	0	0	0	0	0	0	0	0	0	0	0	0	1	0	0	0	0	0	0	0	1	0	0	0	0	0	0	0	74	0	0	0	0	0	0	0	15	0	0	0	0	0
0	0	31	0	0	0	3	0	0	0	0	0	0	113	0	0	0	0	0	0	0	0	25	0	0	0	0	0	0	0	0	0	0	0	0	0	611	0	0	0	0	0	0	0	0	0	0	0	0	0
0	0	0	0	0	0	0	0	0	0	0	0	0	0	0	0	0	0	0	0	1	0	0	0	0	0	0	0	74	0	31	860	0	0	0	0	0	0	0	0	0	0	0	0	0	0	0	0	0	0
0	0	0	1	0	0	0	0	0	0	0	0	0	2257	0	0	0	0	0	0	0	0	4	0	0	0	0	0	0	0	0	72	0	0	0	0	0	0	0	0	0	0	0	0	0	0	0	0	0	0
0	0	0	0	0	0	0	0	0	0	0	0	0	0	0	0	0	0	24	0	0	0	0	43	0	0	0	0	0	9	0	0	0	0	0	0	18	0	0	0	0	0	0	0	0	0	0	0	0	0
0	0	0	0	0	0	3	0	0	0	0	0	6	0	0	0	0	0	0	0	0	0	8	0	0	0	0	0	13	0	0	0	0	0	0	0	0	0	0	0	0	0	0	0	0	0	0	0	0	0
0	0	0	0	0	0	0	0	0	0	0	0	0	0	0	0	0	296	0	0	0	0	0	0	0	0	0	0	0	0	0	0	0	0	0	0	0	0	0	0	0	0	0	0	0	0	0	0	0	0
0	0	0	0	0	0	0	0	0	0	0	0	0	0	0	0	0	0	0	0	0	0	0	0	0	0	0	0	3	0	0	612	0	0	0	0	0	0	0	0	0	0	0	0	0	0	0	0	0	0
0	0	0	0	0	5	0	25	31	0	0	8	1	10	0	0	0	0	0	10	11	0	0	14	1	57	0	0	61	8	0	0	195	0	0	0	629	2	12	103	0	0	0	0	0	0	0	0	0	0
0	0	0	0	2	0	0	0	0	0	0	0	0	0	0	0	1	0	0	0	0	0	0	0	0	0	0	0	0	0	0	0	0	0	0	0	0	0	0	0	0	0	0	0	0	0	0	0	0	0
0	0	0	0	0	0	0	0	0	0	0	0	0	0	0	0	0	0	0	0	0	0	0	0	0	0	0	0	0	0	0	0	0	542	0	0	24	0	0	0	0	0	0	0	0	0	0	0	0	0
0	0	0	0	0	0	0	0	0	0	391	0	0	0	0	0	0	0	0	0	0	0	0	0	0	0	0	0	0	0	0	0	0	0	0	0	2	0	0	0	0	0	0	0	0	0	0	0	0	0
0	0	5	0	0	0	14	0	0	0	0	0	1	20	0	0	0	0	0	126	0	0	0	0	0	0	0	0	0	0	0	0	0	0	0	1	29	0	0	0	0	0	0	0	0	0	0	0	0	0
13	0	3	0	0	0	0	14	0	0	0	24	0	92	12	0	32	0	0	0	1716	0	0	0	102	0	83	0	10	0	0	63	0	0	0	0	5	0	0	0	132	0	0	0	0	0	0	0	0	14
0	0	0	0	0	0	2	0	0	0	0	16	0	0	0	0	0	1662	0	0	1	0	0	0	0	0	0	0	15	0	0	7	1	0	0	0	10869	0	0	0	0	0	0	0	0	0	0	0	0	0
0	0	0	0	0	0	0	0	0	0	0	0	0	0	0	0	9	0	0	0	0	0	1	0	0	0	0	0	137	0	0	0	0	0	0	0	0	0	0	0	0	0	0	0	0	0	0	0	0	0
0	0	0	0	0	0	0	0	0	0	0	0	0	0	0	0	0	120	0	0	0	0	0	0	0	0	0	0	0	0	0	0	0	0	0	0	0	0	0	0	0	0	0	0	0	0	0	0	0	0
0	0	1	0	4	0	0	0	0	0	0	13	0	0	0	0	0	0	0	0	7	0	0	0	0	1	0	0	7	0	0	1	0	0	0	0	10	0	0	0	0	0	0	0	0	0	0	0	0	0
0	0	0	0	0	0	0	0	0	0	0	0	0	0	0	0	0	45	0	0	0	0	0	0	0	0	0	0	0	0	0	0	0	0	0	0	0	0	0	0	0	0	0	0	0	0	0	0	0	0
0	0	0	0	0	0	0	0	0	0	0	0	0	0	0	0	50	0	0	0	152	0	57	0	0	0	0	0	0	0	58	0	0	0	0	313	0	0	4	0	0	0	0	0	0	0	0	0	0	0
0	0	0	0	0	0	0	0	0	0	0	0	0	0	0	0	0	248	0	0	0	0	0	0	0	0	0	0	0	0	0	0	0	0	0	0	0	0	0	0	0	0	0	0	0	0	0	0	0	0
0	0	0	0	0	0	5	0	0	0	0	0	1	0	0	0	0	0	0	0	0	0	11	0	0	0	0	0	0	0	0	1	0	0	0	5	0	0	0	0	0	0	0	0	0	0	0	0	0	0
0	0	0	0	0	0	0	0	0	0	0	0	0	0	0	0	0	0	0	0	1	0	7129	0	0	0	0	0	0	0	23	23	307	0	0	0	0	0	0	3	0	0	0	3	0	0	0	0	0	0
2	0	0	0	0	0	0	0	0	0	0	0	0	0	0	0	1	0	0	0	9	0	0	0	0	0	0	0	979	0	0	0	0	0	0	5	0	0	0	0	0	0	0	0	0	0	0	0	0	0
0	0	0	0	0	0	0	0	22	0	0	1	0	0	0	0	0	0	0	0	0	0	0	0	0	0	0	0	0	0	0	0	90	0	0	0	1	0	4	0	9	0	0	0	0	0	0	0	0	0
0	0	0	0	0	0	6	162	0	0	0	120	1	0	0	0	0	0	0	0	59	0	0	0	0	0	0	0	6	0	0	0	0	0	0	0	0	0	2	0	0	0	0	0	0	0	0	0	0	0
0	0	0	2	0	0	0	0	0	0	0	0	0	0	0	0	22	0	0	0	166	0	35	0	0	0	0	0	812	0	85	41	0	0	0	0	0	0	0	1	0	0	0	0	0	0	0	0	0	0
0	0	0	0	0	0	0	0	0	0	0	0	0	0	0	0	0	231	0	0	0	0	0	0	0	0	0	0	0	0	0	0	0	0	0	0	0	0	0	0	0	0	0	0	0	0	0	0	0	0
4	0	0	0	0	0	0	0	2	0	0	3	0	0	0	0	0	0	0	0	0	0	0	0	3	10	0	0	116	0	0	0	0	0	0	0	0	0	0	18	0	0	0	0	0	0	0	0	0	0
1	0	0	0	0	0	0	0	0	0	0	0	0	0	0	0	0	0	0	0	0	0	0	0	0	0	0	0	0	0	0	0	0	0	0	0	772	0	0	1	0	0	0	0	0	0	0	0	0	0
0	0	0	0	0	0	0	0	0	0	0	0	0	0	0	0	0	0	0	0	0	0	0	0	0	0	0	0	0	0	0	0	0	0	0	0	492	0	0	0	0	0	0	0	0	0	0	0	0	0
0	0	0	0	0	0	0	1	0	0	4767	3	0	0	0	0	0	0	0	0	32	0	0	0	0	0	0	0	0	0	0	0	1	0	0	0	1877	0	0	0	0	0	0	0	390	0	0	0	0	0
0	0	0	0	2	36	1	4	0	0	791	13	0	0	0	6	0	0	0	0	0	0	0	0	0	0	0	0	0	0	0	1	787	0	0	0	2	0	0	0	0	0	0	0	0	0	0	0	0	0
0	0	0	0	0	4	0	0	0	0	0	0	1	4	0	1	0	10	0	0	0	33	2	0	0	0	3	0	430	0	2	179	0	109	0	0	11	0	0	4	0	0	0	0	0	0	0	0	0	0
0	0	0	0	0	0	0	0	0	0	1143	0	0	0	0	0	0	0	0	0	0	0	0	0	0	0	0	0	0	0	0	0	0	0	0	0	0	0	0	0	0	0	0	0	0	0	0	0	0	0
0	0	0	0	0	0	0	0	0	0	0	0	0	3	0	0	0	0	0	1	0	0	0	0	0	0	0	0	3	0	0	0	0	0	0	0	0	0	0	0	0	0	0	0	0	0	0	0	0	0
0	0	0	0	0	0	0	0	0	0	0	0	0	0	0	0	43	0	0	0	116	0	0	0	0	0	0	0	0	0	34	48	0	0	0	112	753	0	58	0	15	0	0	0	0	0	0	0	0	0
0	0	0	0	0	0	0	0	0	0	3	0	0	13	0	0	0	0	0	12	0	0	0	0	0	0	0	0	0	0	0	33	0	0	0	0	0	0	0	0	0	0	0	0	0	0	0	0	0	0
0	0	0	0	0	0	0	0	0	0	0	0	0	0	0	0	0	133	0	0	0	0	0	0	0	0	0	0	0	0	0	0	0	0	0	0	0	0	0	0	0	0	0	0	0	0	0	0	0	0
0	0	240	0	0	0	9	0	0	0	0	0	1	0	0	0	0	0	0	0	17	0	2	0	0	0	0	0	1106	0	0	19	0	0	0	0	2	0	12	6	0	0	0	0	0	0	0	0	0	0
0	0	0	0	0	0	0	0	0	0	0	0	0	0	0	0	0	0	0	0	0	0	0	0	0	0	0	0	0	0	0	0	0	0	0	0	19296	0	0	0	0	0	0	0	0	0	0	0	0	0
0	0	0	0	0	0	0	0	0	0	0	0	0	0	0	0	0	306	0	0	0	0	0	0	0	0	0	0	0	0	0	0	0	0	0	0	0	0	0	0	0	0	0	0	0	0	0	0	0	0
0	0	0	0	0	0	3	0	0	0	0	0	0	0	0	0	424	160	0	0	1627	0	0	0	0	0	0	0	4	0	0	0	0	0	0	0	0	0	0	0	0	0	0	0	0	0	0	0	0	0
0	0	0	0	0	0	0	0	0	0	0	0	1	0	0	0	1	0	0	0	2	0	0	0	0	0	0	0	0	0	0	8	0	0	0	51	15	0	28	0	0	0	0	0	0	0	0	0	0	0
0	0	3	0	0	0	2	82	0	0	0	0	0	82	0	0	0	0	0	0	48	0	0	0	0	0	0	0	0	0	0	0	0	0	1	0	0	0	0	0	0	0	0	0	0	0	0	0	0	0
0	0	0	0	0	0	0	0	0	0	0	0	0	0	0	0	0	0	0	0	132	0	1231	0	0	0	6	0	117	0	52	79	0	0	0	0	0	0	0	3	0	0	0	0	1	0	0	0	0	0
0	0	0	0	0	0	0	0	0	0	0	0	0	0	0	0	0	0	0	1	0	0	0	0	0	0	0	0	0	0	0	0	0	0	0	0	398	0	0	0	0	0	0	0	0	0	0	0	0	0
0	0	0	0	0	0	0	0	0	0	0	1	0	0	0	0	0	0	0	0	0	0	0	0	0	0	0	0	0	0	1	0	0	0	0	11	25	0	0	0	0	0	0	0	0	0	0	0	0	0
0	0	0	0	0	0	0	0	0	0	0	0	0	0	0	0	0	0	0	0	0	0	0	0	0	0	0	0	0	0	0	0	0	0	0	0	14645	0	0	0	0	0	0	0	0	0	0	0	0	0
0	0	0	0	0	0	0	0	0	0	0	0	0	0	0	0	0	0	0	0	0	0	0	0	0	0	0	0	0	0	0	0	0	0	0	0	3210	0	0	0	0	0	0	0	0	0	0	0	0	0
0	0	0	0	0	0	0	0	0	0	0	0	3	0	0	0	2	0	0	0	0	0	2	0	0	0	0	0	19	0	4	0	0	0	0	0	0	0	0	0	0	0	0	0	0	0	0	0	0	0
0	0	6	0	6	0	0	0	0	0	0	0	1	0	0	0	0	0	0	0	1721	0	0	0	0	0	0	0	9	0	0	0	0	0	0	14	3	0	0	4	27	0	0	0	0	0	0	0	0	0
0	0	0	0	0	0	0	0	0	0	0	0	0	0	0	0	0	549	0	0	0	0	0	0	0	0	0	0	0	0	0	0	0	0	0	0	1	0	0	0	0	0	0	0	0	0	0	0	0	0
0	0	0	0	140	0	0	2	0	0	0	0	0	0	0	0	31	0	0	0	232	0	75	0	0	0	0	0	1	0	0	0	0	0	0	2	4	0	0	0	0	0	0	0	0	0	0	0	0	0
0	0	0	0	0	0	0	0	0	0	0	0	0	0	0	0	0	0	0	0	22	0	0	0	0	0	0	0	3782	0	8	162	0	0	0	0	0	0	0	1	0	0	0	0	0	0	0	0	0	0
0	0	0	0	0	0	4	0	0	0	0	0	1	0	0	0	0	0	0	0	0	0	1	0	0	0	0	0	110	0	0	0	0	0	0	0	0	0	0	0	0	0	0	0	0	0	0	0	0	0
1	0	0	0	1	0	9	0	0	0	0	0	1	0	0	0	0	0	0	0	61	0	1	0	0	0	0	0	29	0	0	0	0	0	0	0	0	0	0	0	0	0	0	0	0	0	0	0	0	0
0	0	0	0	0	0	0	0	0	0	0	0	0	0	0	0	0	0	0	0	57	0	1664	0	0	0	0	0	5726	0	625	79	0	0	0	0	0	0	0	4	0	0	0	0	0	0	0	0	0	0
0	0	0	0	0	0	0	0	0	0	0	0	0	0	0	0	0	0	0	0	0	0	0	0	0	0	0	0	0	0	0	0	0	0	0	0	254	0	0	0	0	0	0	0	0	0	0	0	0	0
0	0	29	0	0	0	0	0	0	0	2	0	10	0	0	0	0	0	0	0	17	0	2	0	0	0	0	0	3	0	0	0	0	0	0	0	0	0	1	0	0	0	0	0	0	0	0	0	0	0
0	0	0	0	0	0	0	0	0	4	0	36	5	1	6	0	0	0	0	0	0	0	0	0	0	0	0	0	3	0	0	9	0	0	0	0	3495	0	0	2	0	0	0	0	0	0	0	0	0	0
160	0	0	0	0	0	0	0	1	0	0	0	0	0	0	0	247	0	0	0	1509	0	1	0	0	3	0	0	0	0	0	2	1	0	0	0	0	0	0	25	0	0	0	0	0	0	0	0	0	0
0	1	0	0	380	0	0	0	0	0	5	0	1	0	0	0	0	0	0	0	491	0	22	1	0	0	0	0	0	0	0	0	0	0	0	23	29	0	0	34	0	0	0	0	0	0	0	0	0	0
0	0	0	0	0	0	26	0	0	0	0	0	0	0	0	0	0	0	0	0	0	0	0	0	0	0	0	0	19	0	0	0	0	0	0	0	0	0	23	0	0	0	0	0	0	0	0	0	0	0
0	0	7	0	0	0	0	0	0	0	50	0	6	4	0	0	0	0	0	0	0	0	43	25	0	0	0	0	0	0	0	19	0	0	0	0	0	0	0	0	0	0	0	2	0	0	0	0	0	0
5	0	0	0	0	0	0	0	0	0	505	0	0	0	0	0	0	0	0	0	7	0	29	0	0	0	0	0	0	0	0	0	0	0	0	0	0	0	0	0	0	0	0	0	0	0	0	0	0	0
0	0	2	0	0	0	0	0	0	2	0	18	3	0	0	0	0	0	0	3	3	0	0	2	0	14	0	0	15	0	0	0	0	0	0	0	35	2	0	0	0	0	0	0	0	0	0	0	0	0
0	0	0	0	0	0	0	0	0	0	0	0	0	26	0	0	0	0	0	280	0	0	0	0	0	0	0	0	0	0	0	0	0	0	0	0	0	0	19	0	0	0	0	0	0	0	0	0	0	0
0	0	0	0	0	0	0	0	0	0	0	0	0	0	0	0	0	0	0	0	0	0	0	0	0	0	0	0	0	0	0	0	0	0	0	0	0	0	0	0	0	0	0	0	0	0	0	0	0	0
0	0	0	0	0	0	21	0	0	0	0	0	0	0	0	0	0	0	0	0	1	0	19	0	0	0	0	0	0	0	0	0	0	0	0	0	0	0	0	0	0	0	0	0	0	0	0	0	0	0
0	0	0	0	0	0	0	0	0	0	0	2	1	0	0	0	0	0	0	1	0	0	0	0	0	4	0	0	3	0	0	0	0	0	0	0	5	0	0	2	0	0	0	0	0	0	0	0	0	0
0	0	0	0	0	0	0	0	0	0	0	0	0	0	0	0	0	52	0	0	0	0	0	0	0	0	0	0	0	0	0	0	0	0	0	0	0	0	0	0	0	0	0	0	0	0	0	0	0	0
0	0	0	0	0	0	0	0	0	0	0	0	0	17	0	0	0	0	0	1008	0	0	0	14	0	0	0	0	0	0	0	0	0	0	0	0	1752	0	0	0	0	0	0	0	0	0	0	0	0	0
0	0	0	0	0	0	1	0	0	0	0	0	0	0	0	0	5	0	0	12	13	0	0	0	0	0	0	0	0	0	0	0	121	0	0	0	7	0	0	0	0	0	0	0	0	0	0	0	0	0
0	0	0	0	0	0	0	268	0	2	0	152	1	0	0	0	0	0	0	0	0	0	1	0	0	0	0	0	6	0	0	0	0	0	0	1	0	0	0	0	0	0	0	0	0	0	0	0	0	0
0	0	0	0	0	0	14	0	0	0	0	0	0	0	0	0	0	0	0	0	0	0	0	0	0	0	0	0	13	0	0	0	0	0	0	2	0	0	1	0	0	0	0	0	0	0	0	0	0	0
0	0	0	0	0	0	0	0	0	0	0	0	0	0	0	0	0	0	0	0	0	0	0	0	0	0	0	0	0	0	0	0	0	0	0	0	13	0	0	0	0	0	0	0	0	0	0	0	0	0
0	0	0	0	0	0	4	0	0	0	0	0	0	0	0	0	0	0	0	0	0	0	0	0	0	0	0	0	0	0	0	0	0	0	0	0	0	0	0	0	0	0	0	0	0	0	0	0	0	0
0	0	0	0	0	0	0	0	0	0	0	0	0	0	0	0	0	0	0	0	0	0	484	0	0	1046	0	0	100	0	0	104	0	0	0	0	0	0	0	0	0	0	0	0	0	0	0	0	0	0
0	0	0	0	0	0	0	0	0	0	0	0	0	0	0	0	0	0	0	0	0	0	0	0	0	0	0	0	0	0	0	0	0	0	0	0	12	0	0	0	0	0	0	0	0	0	0	0	0	0
0	0	0	0	2	0	0	0	0	0	0	0	0	0	0	0	6	0	0	0	75	0	0	0	0	0	0	0	1199	0	0	0	0	0	0	0	0	0	0	0	0	0	0	0	0	0	0	0	0	0
0	0	0	0	0	0	0	0	0	0	0	1	0	0	0	0	0	0	56	0	0	0	0	1	0	0	0	0	0	0	0	0	0	0	0	0	0	0	0	0	0	0	0	0	0	0	0	0	0	0
0	0	0	0	0	0	8	0	0	0	0	0	0	0	0	0	0	0	0	0	0	0	4	0	0	0	0	0	168	0	0	0	0	0	0	0	0	0	0	0	0	0	0	0	0	0	0	0	0	0
0	0	0	0	0	0	0	0	0	0	393	13	0	0	0	0	0	0	0	0	0	0	0	0	0	0	0	0	0	0	0	0	0	0	0	0	0	0	0	0	0	0	0	0	0	0	0	0	0	0
0	0	0	0	0	0	0	0	0	0	0	0	0	0	0	0	0	0	0	0	0	0	0	0	0	0	0	0	0	0	0	0	0	0	0	0	0	0	0	0	0	0	0	0	0	0	0	0	0	0
0	0	0	0	0	0	0	0	0	0	0	0	0	0	0	0	0	0	0	0	0	0	0	0	0	0	0	0	0	0	0	0	0	0	0	0	280	0	0	0	0	0	0	0	0	0	0	0	0	0
172	1	0	3	47	0	0	0	0	0	0	1	0	0	0	0	329	0	0	0	0	0	88	0	0	0	0	0	0	0	65	0	0	0	0	0	1	0	0	0	0	0	0	2	0	0	0	0	0	0
0	0	3	1	0	0	0	0	0	0	6	0	0	4	0	0	0	0	0	0	68	0	10	49	0	0	0	0	0	1	0	0	0	0	0	0	716	0	0	0	0	0	0	0	0	0	0	0	0	0
0	0	9	0	0	0	0	0	0	0	0	0	1	0	0	0	0	0	0	0	0	0	0	0	0	0	0	0	215	0	0	0	0	0	0	0	1	0	0	0	0	0	0	0	0	0	0	0	0	0
0	0	5	0	0	0	31	85	0	2	0	271	1	0	0	0	0	0	0	0	21	0	0	0	0	0	0	0	15	0	0	0	0	0	0	0	0	0	0	0	0	0	0	0	0	0	0	0	0	0
0	0	3	0	0	0	7	114	0	0	0	0	1	0	0	0	0	0	0	0	2	0	0	0	0	6	0	0	22	0	0	0	0	0	0	13	2	0	0	4	0	0	0	0	0	0	0	0	0	0
0	0	0	0	0	0	0	0	0	0	0	0	0	0	0	0	0	0	0	0	0	0	0	0	0	0	0	0	0	0	0	0	0	0	0	0	0	0	0	0	0	0	0	0	0	0	0	0	0	0
0	0	0	0	0	0	0	0	0	0	0	0	0	0	0	0	0	0	0	0	0	0	0	0	0	0	0	0	2	0	0	192	0	0	0	0	0	0	0	0	0	0	0	0	0	0	0	0	0	0
0	0	10	0	0	0	0	0	43	0	0	0	0	0	0	0	5	0	0	2	44	0	0	0	0	0	0	0	0	0	0	261	0	0	0	0	0	0	0	5	0	0	0	0	0	0	0	0	0	0
0	0	12	0	0	0	0	0	0	0	0	0	6	0	0	0	0	0	0	0	4138	0	1	0	0	0	0	0	3	0	0	0	0	0	0	16	1	0	133	0	0	0	0	0	0	0	0	0	0	0
0	0	0	0	0	0	0	0	0	0	0	0	0	1289	0	0	0	0	0	0	0	0	0	0	0	0	0	0	4	0	0	76	0	0	0	0	0	0	0	0	0	0	0	1	0	0	0	0	0	0
0	0	0	0	0	0	0	0	0	0	0	0	0	0	0	0	0	0	0	0	5	0	4	0	0	0	0	0	12	0	0	0	0	0	0	0	0	0	0	0	0	0	0	0	0	0	0	0	0	0
0	0	0	0	0	0	0	0	0	0	0	0	0	0	0	0	0	925	0	0	0	0	0	0	13	0	0	0	47	0	0	0	0	0	0	0	13	0	0	0	0	0	0	0	0	0	0	0	0	0
0	0	0	0	0	0	35	0	0	0	0	0	1	1	0	0	0	0	0	0	0	0	248	0	0	0	0	0	1	0	0	0	0	0	0	0	0	0	0	0	0	0	0	0	0	0	0	0	0	0
0	0	7	0	0	0	0	109	0	0	0	0	1	0	0	0	0	0	0	0	1	0	0	0	1	0	0	0	4	0	0	0	0	0	0	0	3	0	0	2	0	0	0	0	0	0	0	0	0	0
0	0	9	0	0	0	13	0	0	0	0	0	4	0	0	0	0	0	0	0	0	0	5	0	0	0	0	0	28	0	0	0	0	0	0	0	0	0	0	0	0	0	0	0	0	0	0	0	0	0
0	0	0	0	0	0	0	0	0	0	4	0	0	0	0	0	0	0	0	0	0	0	0	0	0	0	0	0	0	0	0	2282	0	0	0	0	0	0	0	0	0	0	0	0	0	0	0	0	0	0
0	0	0	0	0	1	0	0	0	0	0	0	1	1	0	0	0	3	0	0	0	15	14	0	16	2	11	0	7297	0	0	742	0	0	0	0	1	0	0	0	0	0	0	0	0	0	0	0	0	0
0	0	0	1	0	0	0	0	6	0	396	95	0	0	0	0	6	0	0	0	4	0	0	0	0	0	0	0	1	1	0	0	0	0	0	0	619	0	0	0	0	0	0	0	0	0	0	0	0	0
0	0	0	0	0	0	0	0	0	0	0	0	0	0	0	0	0	0	0	0	6	0	2	0	0	0	0	0	0	0	4	0	0	0	0	0	0	0	0	0	0	0	0	0	0	0	0	0	0	0
6	0	62	0	0	0	1	0	0	0	0	0	1	0	0	0	0	0	0	1	10	0	144	0	0	0	0	0	260	0	0	0	0	0	0	1	0	0	0	0	0	0	0	0	0	0	0	0	0	0
0	0	0	0	1	0	3	0	0	0	16	0	0	0	0	0	0	0	0	0	13	0	2	0	0	0	0	0	0	0	0	0	0	0	0	0	0	0	0	0	0	0	0	0	0	0	0	0	0	0
0	0	0	0	0	0	0	0	0	0	0	0	0	51	33	0	0	0	12	0	0	0	0	69	0	23	0	0	0	0	0	0	0	0	0	0	1	0	0	0	0	4	0	0	0	0	0	0	0	0
0	0	0	0	0	0	0	0	0	0	0	0	0	0	0	0	0	479	0	0	0	0	0	0	0	0	0	0	0	0	0	0	0	0	0	0	0	0	0	0	0	0	0	0	0	0	0	0	0	0
0	0	0	0	110	0	0	30	0	5	0	0	1	0	0	0	959	0	0	0	548	0	17	0	0	0	0	0	0	0	0	0	0	0	0	30	27	0	44	0	0	0	0	0	0	0	0	0	0	0
0	0	0	0	0	0	0	0	0	0	0	0	0	0	0	0	0	0	0	0	3	0	19	0	0	0	0	0	73	0	0	0	0	0	0	0	0	0	0	0	0	0	0	0	0	0	0	0	0	0
0	0	0	0	0	0	0	0	0	0	0	0	0	0	0	0	1	0	0	0	2	0	20	0	0	0	0	0	7957	0	8	0	0	0	0	0	0	0	0	0	0	0	0	0	0	0	0	0	0	0
0	0	0	0	0	0	0	0	0	0	0	0	0	0	0	0	7	0	0	0	8	0	67	0	0	0	0	0	113	0	0	5	0	0	0	0	0	0	0	0	0	0	0	0	31	0	0	0	0	0
1	0	3	2	0	0	0	611	0	4	0	0	0	4	0	0	9	0	0	0	123	0	819	261	0	0	0	0	1	13	0	16	0	0	0	0	0	0	0	0	0	0	0	0	0	0	0	0	0	0
0	0	0	0	0	0	0	0	0	0	0	0	0	0	0	0	0	0	0	0	0	0	0	0	0	0	0	0	0	0	0	0	0	0	0	0	0	0	0	0	0	0	0	0	0	0	0	0	0	0
0	0	0	0	0	0	0	0	0	0	0	0	1	18	0	0	0	0	0	0	2	0	0	21	0	14	0	3	364	10	0	0	56	0	0	0	208	0	2	8	0	0	0	0	0	0	0	0	0	0
0	0	0	0	0	0	0	0	0	0	0	0	1	0	0	0	0	0	0	0	0	0	0	0	0	0	0	0	4	0	0	0	0	0	0	0	3	0	0	0	0	0	0	0	0	0	0	0	0	0
0	0	0	0	0	0	0	0	0	0	0	0	1	0	0	0	2	0	0	2	5	0	3	0	0	0	0	0	3	0	0	0	0	0	0	0	2	0	0	0	0	0	0	0	0	0	0	0	0	0
0	0	0	0	0	0	0	0	0	0	0	0	0	0	0	0	0	0	0	0	0	0	0	0	0	0	0	0	0	0	0	7	0	0	0	0	0	0	0	0	0	0	0	0	0	0	0	0	0	0
0	0	0	0	0	0	0	0	1	0	114	23	0	0	0	0	0	29	0	0	0	0	0	0	0	0	0	0	35	0	0	88	0	0	0	0	161	0	0	0	0	0	0	0	15	0	0	0	0	0
2	0	0	0	0	0	0	0	0	0	0	0	0	0	0	0	0	0	0	0	132	0	435	0	0	0	0	0	0	0	198	0	0	0	0	0	0	0	0	0	3	0	0	1	0	0	0	0	0	0
0	0	0	0	0	0	0	0	0	0	0	0	0	0	0	0	0	0	0	0	0	0	0	0	0	0	0	0	0	0	0	0	0	0	0	0	0	0	0	0	0	0	0	0	0	0	0	0	0	0
0	0	0	0	0	0	0	0	0	0	0	0	1	0	0	0	0	0	0	0	0	0	0	0	0	0	0	0	186	0	0	0	0	0	0	0	0	0	34	0	0	0	0	0	0	0	0	0	0	0
0	0	11	0	4	0	0	136	0	0	0	0	0	0	0	0	0	0	0	0	0	0	0	0	0	1	0	0	8	0	0	1	0	0	0	0	15	0	1	4	0	0	0	0	0	0	0	0	0	0
1	0	9	0	0	0	0	0	0	0	0	0	0	0	0	0	2	0	0	3	18	0	0	0	0	0	0	0	274	0	0	20	0	0	0	0	1	0	0	0	0	0	0	0	0	0	0	0	0	0
0	0	0	0	0	0	0	0	0	0	0	0	0	0	0	0	2	0	0	0	54	0	0	0	0	0	0	0	6	0	0	0	0	0	0	0	0	0	0	0	0	0	0	0	0	0	0	0	0	0
0	0	0	0	0	0	35	0	0	0	0	0	0	0	0	0	0	0	0	624	0	0	0	0	0	0	0	0	0	0	0	0	0	0	0	0	0	0	0	0	0	0	0	0	0	0	0	0	0	0
2	0	0	0	0	0	0	96	0	3	0	0	3	0	0	0	0	0	0	0	5	0	0	0	0	14	0	0	2	0	0	0	0	0	0	2	5	0	8	0	5	0	0	0	0	0	0	0	0	0
0	0	0	0	0	0	0	0	0	0	0	0	0	0	0	0	0	0	0	0	0	0	0	0	0	0	0	0	0	0	0	0	0	0	0	0	5	0	0	0	0	0	0	0	0	0	0	0	0	0
44	0	0	0	0	0	0	0	0	0	0	0	0	0	0	0	85	0	0	0	345	0	991	0	0	0	0	1	13732	0	52	0	0	0	0	0	0	0	0	20	0	0	0	0	0	0	0	0	0	0
2	0	0	0	0	0	0	0	0	0	0	0	1	0	0	0	30	0	0	0	47	0	0	0	0	0	0	0	0	0	1	0	0	0	0	11	0	0	0	0	1	0	0	0	0	0	0	0	0	0
0	0	0	0	0	0	0	0	0	0	0	0	0	0	0	0	0	0	0	0	0	0	0	0	0	0	0	0	0	0	0	0	0	0	0	0	2485	0	0	0	0	0	0	0	0	0	0	0	0	0
0	0	0	0	0	0	0	0	0	0	1	1	0	0	0	0	0	0	0	0	0	0	0	0	0	2	0	0	0	0	23	1	0	0	0	0	5242	0	0	0	0	0	0	0	0	0	0	0	0	0
0	0	0	0	0	0	0	0	0	0	0	0	0	0	0	0	0	0	0	0	0	0	0	0	0	0	0	0	0	0	0	0	0	0	0	0	1140	0	0	0	0	0	0	0	0	0	0	0	0	0
0	0	0	0	0	0	0	0	0	0	0	0	0	0	0	0	0	0	0	0	0	0	0	0	24	0	0	0	0	0	0	0	0	0	0	0	0	0	0	0	0	0	0	0	0	0	0	0	0	0
0	0	0	0	0	0	0	0	0	1	0	1	1	1	0	0	0	0	0	0	0	0	0	0	0	0	0	0	1	0	0	49	0	0	0	0	10	0	0	2	0	0	0	0	0	0	0	0	0	0
0	0	0	0	0	0	0	0	0	0	0	0	0	0	0	0	0	0	0	1	0	0	1	0	0	0	0	0	407	0	4	0	0	0	0	0	0	0	0	0	0	0	0	0	0	0	0	0	0	0
0	0	0	0	0	0	0	0	0	0	0	0	0	0	0	0	0	46	0	0	0	0	0	0	0	0	0	0	0	0	0	0	0	0	0	0	0	0	0	0	0	0	0	0	0	0	0	0	0	0
0	0	0	0	0	0	0	0	0	0	0	0	0	0	0	0	0	0	0	0	0	0	0	0	0	0	0	0	0	0	0	2	0	0	0	0	0	0	0	0	0	0	0	0	0	0	0	0	0	0
0	0	0	0	0	0	0	0	0	0	0	0	0	0	0	0	0	0	0	0	0	0	0	0	0	0	0	0	0	0	0	0	0	0	0	0	0	0	0	0	0	0	0	0	0	0	0	0	0	0
0	0	0	0	0	0	44	0	0	0	0	0	5	0	0	0	0	0	0	0	13	0	72	0	0	0	0	0	0	0	4	0	0	0	0	0	0	0	0	1	0	0	0	0	0	0	0	0	0	0
0	0	0	0	0	0	0	0	0	0	0	0	0	0	0	0	0	0	0	0	0	0	34	0	0	0	0	0	11165	0	0	726	0	0	0	0	0	0	0	0	0	0	0	0	0	0	0	0	0	0
0	0	0	0	0	0	0	1	0	0	2119	0	0	0	0	0	0	0	0	0	63	0	0	0	0	0	0	0	0	0	0	37	0	0	0	0	155	0	0	0	0	0	0	0	157	0	0	0	0	0
0	0	0	0	0	0	0	0	0	0	0	3	0	12	135	0	0	0	33	0	0	0	0	68	0	21	0	0	0	0	0	0	0	0	0	0	11	12	0	0	0	6	0	0	0	0	0	0	0	0
0	0	0	0	0	0	6	0	0	0	0	0	1	0	0	0	0	0	0	0	11	0	0	0	0	0	0	0	0	0	0	1	0	0	0	1	0	0	0	0	0	0	0	0	0	0	0	0	0	0
0	0	0	0	0	0	0	0	0	0	0	0	0	1	1	0	0	0	0	0	6	0	0	0	0	0	0	0	0	0	2	0	0	0	0	66	2	0	0	5	0	0	0	0	0	0	0	0	0	0
0	0	0	0	0	0	0	0	0	0	0	0	0	0	0	0	2	0	0	0	0	0	0	0	0	0	0	0	0	0	0	0	0	0	0	0	0	0	0	0	0	0	0	0	219	0	0	0	0	0
0	0	0	0	0	0	0	0	0	0	0	0	0	0	0	0	0	0	0	0	0	0	0	0	0	0	0	0	0	0	0	0	0	0	0	0	72	0	0	0	0	0	0	0	0	0	0	0	0	0
0	0	0	3	42	0	1	0	0	7	180	0	0	0	0	0	0	0	0	0	9	0	10	0	0	0	0	0	0	1	0	0	0	0	0	0	0	0	0	0	0	0	0	0	0	0	0	0	0	0
0	0	0	0	0	42	0	0	0	0	0	1	0	0	0	13	0	0	0	0	0	0	0	0	0	0	0	1	2	0	0	0	4	0	0	0	0	0	0	1	0	0	0	0	0	0	0	0	0	0
70	0	0	0	0	0	0	0	0	0	0	0	0	0	0	0	0	0	0	0	17	0	118	0	0	0	0	0	0	0	29	0	0	0	0	0	0	0	0	0	0	0	0	0	0	0	0	0	0	0
0	0	0	0	0	0	0	0	0	0	8	0	1	1	0	0	0	0	0	0	3	0	0	0	0	0	0	0	22	0	0	0	0	0	0	0	0	0	0	3	0	0	0	0	0	0	0	0	0	0
0	0	0	0	0	0	0	0	0	0	0	0	8	0	0	0	1	0	0	0	1	0	0	0	0	0	0	0	0	0	0	2	0	0	0	0	0	0	0	0	0	0	0	0	0	0	0	0	0	0
0	0	0	0	0	0	0	0	0	0	0	0	0	0	0	0	0	0	0	0	0	0	0	7	0	0	0	0	0	0	0	0	0	0	0	0	0	0	0	0	0	0	0	0	0	0	0	0	0	0
0	1	0	0	0	0	6	0	0	0	0	0	0	0	0	0	0	0	0	0	2	0	6	0	0	0	0	0	266	0	0	1	0	0	0	0	0	0	0	0	0	0	0	0	0	0	0	0	0	0
0	0	0	0	0	0	0	0	0	0	0	0	0	0	0	0	0	0	0	0	4	0	1	0	0	0	0	0	363	0	1	0	0	0	0	0	0	0	0	0	0	0	0	0	0	0	0	0	0	0
0	0	0	0	0	0	0	0	0	0	0	0	0	0	0	0	0	0	0	0	0	0	4	0	0	0	0	0	237	0	0	0	0	0	0	0	0	0	0	0	0	0	0	0	0	0	0	0	0	0
0	0	0	0	0	0	0	0	0	0	0	0	0	0	0	0	0	0	0	0	0	0	0	0	0	0	0	0	0	0	0	0	0	0	0	0	1438	0	0	0	0	0	0	0	0	0	0	0	0	0
0	0	0	0	0	0	0	0	0	0	0	0	0	0	0	0	0	0	0	0	0	0	0	0	0	0	0	0	0	0	0	0	0	0	0	0	0	0	0	0	0	0	0	0	0	0	0	0	0	0
0	0	0	0	0	0	0	0	0	0	0	0	0	517	0	0	0	0	0	351	0	0	0	0	0	0	0	0	0	0	0	0	0	0	0	0	102	0	0	0	0	0	0	0	0	0	0	0	0	0
0	0	28	0	0	0	0	0	0	3	0	312	0	0	0	0	0	0	0	0	0	0	0	0	0	0	0	0	92	0	0	0	0	0	0	3	1	0	0	0	0	0	0	0	0	0	0	0	0	0
0	0	0	0	0	0	0	0	0	0	0	0	0	0	0	0	0	0	0	0	0	0	1	2	0	0	0	0	0	0	0	0	0	0	0	0	0	0	0	0	0	0	0	0	0	0	0	0	0	0
0	0	9	0	0	0	0	0	0	0	0	0	0	0	0	0	31	0	0	17	636	0	1	0	0	0	0	0	0	0	0	0	23	0	0	0	4	0	0	17	11	0	0	0	0	0	0	0	0	0
0	0	0	0	6	0	0	0	0	0	0	72	0	0	0	0	0	9013	0	0	0	0	0	0	0	0	0	0	671	0	0	0	0	23	0	0	2	0	0	0	0	0	0	0	0	0	0	0	0	0
0	0	0	0	52	0	0	0	0	0	0	0	0	0	0	0	0	0	0	0	11	0	13	0	0	0	0	0	0	0	0	0	0	0	2	0	0	0	0	0	0	0	0	0	0	0	0	0	0	0
0	0	0	0	0	0	0	0	0	0	0	0	0	0	0	0	0	0	0	0	0	0	18	0	0	0	0	0	0	0	0	0	0	0	0	0	0	0	0	0	0	0	0	0	0	0	0	0	0	0
0	0	0	0	0	0	0	0	4	0	0	0	0	0	0	0	1	0	0	0	0	0	0	0	0	0	0	0	0	1	0	0	0	0	0	0	0	0	0	2	0	0	0	0	6	0	0	0	0	0
0	0	0	0	0	0	0	12	0	0	5	0	0	0	0	0	0	0	0	0	8	0	0	0	0	0	0	0	0	0	0	0	0	0	9	0	0	0	0	0	0	0	0	0	5	0	0	0	0	0
2	0	1	1	7	0	44	0	0	0	479	0	0	0	0	0	0	0	0	0	403	0	6	1	0	0	0	0	4	15	0	0	0	0	0	0	0	0	0	0	0	0	0	0	0	0	0	0	0	0
0	0	0	0	0	0	0	0	0	0	1	0	0	0	0	0	0	0	0	0	0	0	0	0	0	10	0	0	29	0	0	0	0	0	0	0	0	0	0	6	0	0	0	0	0	0	0	0	0	0
0	0	0	0	0	0	0	0	0	0	0	0	0	0	0	0	0	0	0	0	0	0	0	0	0	0	0	0	0	0	0	4	0	0	0	0	0	0	0	0	0	0	0	0	0	0	0	0	0	0
0	0	0	0	0	0	0	0	0	0	0	0	0	0	0	0	0	0	0	0	0	0	0	0	0	0	0	0	0	0	0	0	0	0	0	0	0	0	0	0	0	0	0	0	0	0	0	0	0	0
0	0	0	0	0	0	34	0	0	0	17	0	1	0	0	0	0	0	0	0	2	0	14	0	0	0	0	0	0	0	0	0	0	0	0	1	0	0	0	0	0	0	0	0	0	0	0	0	0	0
0	0	0	0	2	0	0	0	0	0	0	0	0	62	0	0	0	0	0	0	0	0	11	0	0	0	0	0	0	0	0	3	0	0	0	0	48	0	1	0	0	0	0	0	0	0	0	0	0	0
0	0	0	0	3	0	1	6	0	0	0	0	0	0	0	0	3	0	0	0	1	0	1	0	0	0	0	0	0	0	0	0	0	0	1	0	0	0	0	0	0	0	0	0	0	0	0	0	0	0
0	0	119	0	0	0	0	0	0	0	0	0	0	24	0	0	0	0	0	0	0	0	145	291	0	0	0	0	17	0	0	48	0	0	0	0	0	0	5	0	0	0	0	0	0	0	0	0	0	0
0	0	0	0	0	0	0	0	0	0	0	0	0	0	0	0	0	43	0	0	0	0	0	0	0	0	0	0	0	0	0	0	0	0	0	0	0	0	0	0	0	0	0	0	0	0	0	0	0	0
0	0	0	0	0	0	3	11	0	5	0	12	4	7	3	0	2	0	0	0	0	0	0	2	0	2	0	0	28	0	0	0	16	0	0	0	3464	0	0	0	0	0	0	0	0	0	0	0	0	0
0	0	0	0	0	0	0	0	0	0	0	0	1	13	0	0	0	0	0	1	6	0	6	0	0	0	0	0	0	0	0	0	0	0	0	2	0	0	0	0	0	0	0	0	0	0	0	0	0	0
0	0	1	0	0	0	6	0	0	0	0	0	6	0	0	0	0	0	0	0	2	0	325	0	0	0	0	0	16	0	0	0	0	0	0	0	0	0	0	0	0	0	0	0	0	0	0	0	0	0
57	0	0	0	0	0	0	0	0	0	0	0	0	0	0	0	137	0	0	0	216	0	475	0	0	0	0	0	5736	0	22	0	0	0	0	0	0	0	0	7	0	0	0	0	0	0	0	0	0	0
0	0	0	0	0	0	0	0	0	0	0	0	0	0	0	0	0	0	0	0	0	0	0	0	0	0	0	0	0	0	0	0	0	0	0	0	0	0	0	0	0	0	0	0	0	0	0	0	0	0
0	0	0	0	0	0	0	0	0	0	0	0	0	0	0	0	2	0	0	0	8	0	0	0	0	0	0	0	0	0	0	24	0	0	0	0	128	0	0	0	0	0	0	0	0	0	0	0	0	0
0	0	0	0	0	0	0	0	0	0	0	0	1	0	0	0	0	0	0	0	0	0	8	0	0	0	0	0	62	0	0	3	0	0	0	0	0	0	0	0	0	0	0	0	0	0	0	0	0	0
0	0	0	0	14	0	3	0	0	0	3	0	1	0	0	0	4	0	0	0	113	0	132	0	0	0	0	0	1	0	0	0	0	0	0	0	0	0	0	0	0	0	0	1	86	0	0	0	0	0
0	0	279	0	0	0	0	0	0	0	0	0	0	0	0	0	1	0	0	0	35	0	38	0	0	0	0	0	86	0	0	20	0	0	0	2	0	0	14	21	0	0	0	0	0	0	0	0	0	0
0	0	0	0	0	0	0	0	0	0	0	0	1	7	0	0	0	0	0	0	0	0	78	0	1	0	0	0	0	0	0	162	0	0	0	0	0	0	0	0	0	0	0	0	0	0	0	0	0	0
0	0	0	0	0	0	0	0	0	0	0	0	0	0	0	0	0	0	164	0	0	0	0	3	0	0	0	0	0	18	0	0	0	0	0	0	1	0	0	0	0	0	0	0	0	0	0	0	0	0
2	0	3	0	0	0	0	0	0	0	0	0	3	1	0	59	0	0	0	0	1	0	0	2	0	1	0	0	126	0	0	0	429	0	0	0	37	0	0	27	0	0	0	0	0	0	0	0	0	0
0	0	37	0	0	0	0	0	522	0	0	0	0	0	0	0	1	0	0	3	66	0	0	0	1	0	0	0	0	5	0	0	12	0	0	0	5	0	0	3	4	0	0	0	0	0	0	0	0	0
0	0	32	0	0	0	0	0	0	0	0	0	1	0	17	0	2	298	0	1	42	0	0	0	0	3	2	0	6	5	0	0	0	0	0	0	0	0	5	0	0	9	0	0	0	0	0	0	0	9
0	0	0	0	0	0	0	302	0	0	0	1	0	0	0	0	16	0	0	0	7	0	0	1	0	0	0	0	1	0	0	0	0	0	0	0	3	0	35	0	0	0	0	0	0	0	0	0	0	0
0	0	0	0	0	0	0	0	0	0	0	0	0	0	0	0	0	0	0	0	0	0	0	0	0	0	0	0	0	0	0	0	0	0	0	0	0	0	0	0	0	0	0	0	0	0	0	0	0	0
0	0	0	0	0	0	0	0	0	0	0	0	0	0	0	0	0	0	0	0	0	0	0	0	0	0	0	0	0	0	0	0	0	0	0	0	178	0	0	0	0	0	0	0	0	0	0	0	0	0
0	0	0	0	0	0	0	0	0	0	0	0	3	56	0	0	0	0	0	87	0	0	0	0	0	0	0	0	0	0	0	0	2	0	0	4	34	0	0	0	0	0	0	0	118	0	0	0	0	0
0	0	0	0	0	0	0	0	0	0	0	0	0	0	0	0	0	0	0	0	0	0	0	0	0	0	0	0	0	0	0	0	0	0	0	0	1094	0	0	0	0	0	0	0	0	0	0	0	0	0
0	0	0	0	0	0	0	0	0	0	0	0	0	0	0	0	4	0	0	0	0	0	0	0	0	0	0	0	0	0	0	0	0	0	0	0	0	0	0	0	0	0	0	0	0	0	0	0	0	0
0	0	0	3	0	0	9	2	0	0	0	0	1	1	0	0	0	3	0	0	0	0	0	1	2	4	3	0	108	0	6	18	0	3	0	0	0	0	0	0	0	0	0	0	0	0	0	0	0	0
0	0	0	0	0	0	0	0	0	0	0	0	11	0	0	0	0	0	0	0	30	0	0	0	0	0	0	0	1	0	0	0	0	0	0	0	0	0	0	0	0	0	0	0	0	0	0	0	0	0
0	1	0	0	0	0	0	0	0	0	0	0	0	0	0	0	0	0	0	0	0	0	0	0	1	0	0	0	0	0	0	0	0	0	0	0	1213	0	0	0	0	0	0	0	0	0	0	0	0	0
0	0	0	0	0	0	0	0	0	0	0	0	0	0	0	0	0	0	0	0	0	0	1	0	0	0	0	0	0	0	2	507	1	0	0	0	0	0	0	0	0	0	0	0	0	0	0	0	0	0
0	0	10	0	2	0	3	8	0	0	0	0	0	0	0	0	0	4614	0	0	11	0	1	0	0	0	0	0	2	0	0	0	0	5	0	0	12	0	0	2	0	0	0	0	0	0	0	0	0	0
0	0	0	0	0	0	6	0	0	0	0	0	0	0	0	0	0	0	0	0	45	0	16	0	0	0	0	0	362	0	0	0	0	0	0	2	0	0	0	1	0	0	0	0	0	0	0	0	0	0
0	0	1	0	0	0	0	0	6	1	0	0	0	0	0	0	1	3649	0	0	76	0	10	0	0	0	0	0	2	0	0	0	0	0	0	0	0	0	0	0	0	0	0	0	0	0	0	0	0	0
0	0	0	0	0	0	0	0	0	0	0	0	0	0	0	0	0	0	9	0	0	0	0	118	0	0	0	0	0	0	0	0	0	17	0	0	206	0	0	5	0	0	0	0	0	0	0	0	0	0
0	0	0	0	0	0	0	0	0	0	0	0	0	0	0	0	41	0	0	0	0	0	0	0	0	0	0	0	295	0	0	0	0	0	0	0	0	0	0	0	0	0	0	0	0	0	0	0	0	0
0	0	0	0	0	0	0	0	0	0	0	0	0	0	0	0	24	0	0	0	9	0	0	0	0	0	0	0	562	0	0	20	0	0	0	0	0	0	0	5	0	0	0	0	0	0	0	0	0	0
0	0	0	0	0	0	0	0	1	0	0	38	0	0	0	0	0	0	0	0	0	0	0	0	0	0	0	0	0	0	443	0	0	0	0	0	16885	0	0	0	0	0	0	0	0	0	0	0	0	0
0	0	0	0	0	0	11	0	0	0	0	0	0	0	0	0	0	0	0	0	0	0	4	0	0	0	0	0	0	0	0	0	0	0	0	0	0	0	0	0	0	0	0	0	0	0	0	0	0	0
0	0	3	0	0	0	0	211	0	0	0	76	4	0	0	0	0	0	0	0	0	0	0	1	0	0	0	0	0	0	0	0	0	0	0	9	1	0	0	0	0	0	0	0	0	0	0	0	0	0
0	0	0	1	0	0	0	0	0	0	0	0	0	0	0	0	2	0	0	0	0	0	0	0	0	0	0	0	0	0	0	166	0	0	0	0	0	0	0	0	0	0	0	0	0	0	0	0	0	0
0	0	0	0	5	0	0	0	0	0	0	0	0	0	0	0	0	0	0	0	0	0	0	0	0	0	0	0	0	0	0	1	0	0	12	0	0	0	0	0	0	0	0	0	0	0	0	0	0	0
0	0	0	0	0	0	0	0	0	0	0	0	0	0	0	0	0	0	0	0	0	0	63	0	0	0	0	0	0	0	0	0	0	0	0	0	0	0	0	0	0	0	0	0	0	0	0	0	0	0
0	0	0	0	0	0	0	0	0	0	0	0	0	0	0	0	0	0	0	0	0	0	0	0	23	0	0	0	0	0	0	0	0	0	0	0	0	0	0	0	0	0	0	0	0	0	0	0	0	0
0	0	25	0	0	0	6	0	0	0	0	3745	3	0	0	0	0	0	0	0	74	0	91	0	0	0	0	0	30	0	0	0	0	0	0	2	0	0	4	3	0	0	0	0	0	0	0	0	0	0
0	0	0	0	0	0	0	0	0	0	0	467	0	2	28	0	0	0	0	0	0	0	0	1	0	80	0	0	30	0	0	0	0	0	0	0	40	0	0	0	0	0	0	0	0	0	0	0	0	0
0	0	0	0	0	0	0	0	0	0	0	0	0	0	0	0	0	0	0	0	0	0	5	0	0	0	0	0	0	0	0	0	0	0	0	1	0	0	0	0	0	0	0	0	0	0	0	0	0	0
0	0	2	0	0	0	0	0	0	0	7	30	0	2	0	0	0	0	0	0	0	0	0	0	1	3	0	0	15	0	0	4	0	0	0	0	7	3	6	12	0	0	0	0	0	0	0	0	0	0
0	0	0	0	0	0	0	0	0	0	0	0	0	329	0	0	124	0	0	0	0	0	0	0	0	0	0	0	1202	0	0	53	0	0	0	0	0	0	0	7	0	0	0	0	0	0	0	0	0	0
0	0	0	0	5	0	0	0	0	0	0	0	0	0	0	0	0	0	0	0	0	0	1	8	0	0	0	0	0	0	0	0	0	0	0	0	0	0	0	1	0	0	0	0	0	0	0	0	0	0
0	0	0	0	0	0	0	0	0	0	0	0	0	8	0	0	0	0	0	4	0	0	0	0	0	0	0	0	0	0	0	0	0	0	0	0	56	0	0	0	0	0	0	0	0	0	0	0	0	0
0	0	5	0	0	0	2	0	0	0	0	0	1	88	0	0	0	0	0	97	3	0	0	0	0	0	0	0	0	0	0	0	3	0	0	3	71	0	0	0	0	0	0	0	0	0	0	0	0	0
0	0	0	0	0	0	0	0	2	0	0	0	0	0	0	0	0	0	0	0	0	0	0	0	0	0	0	0	0	0	0	4	0	0	0	0	0	0	0	0	0	0	0	0	0	0	0	0	0	0
0	0	0	0	0	0	0	0	0	0	0	0	0	0	0	0	0	106	0	0	0	0	0	0	0	0	0	0	0	0	0	0	0	0	0	0	0	0	0	0	0	0	0	0	0	0	0	0	0	0
0	0	0	0	0	0	0	0	0	0	0	0	0	0	0	0	0	0	0	0	0	0	0	0	1	0	0	0	0	0	0	59	85	0	0	0	0	0	0	0	0	0	0	0	0	0	0	0	0	0
0	0	0	0	0	0	0	0	0	0	0	0	0	0	0	0	0	593	0	0	0	0	0	0	0	0	0	0	0	0	0	0	0	0	0	0	0	0	0	0	0	0	0	0	0	0	0	0	0	0
0	0	0	0	0	0	0	0	0	0	0	0	0	0	0	0	0	0	0	0	0	0	1	0	0	0	0	0	79	0	0	0	0	0	0	13	0	0	0	0	0	0	0	0	0	0	0	0	0	0
0	0	0	0	0	0	0	0	0	0	0	18	0	0	0	0	0	0	14	0	0	0	0	20	0	26	0	0	0	1	0	0	0	0	0	0	0	1	0	0	0	24	0	0	0	0	0	0	0	0
0	0	21	0	0	0	0	0	0	0	0	0	0	0	0	0	0	0	0	0	0	0	1	0	0	0	0	0	0	0	0	0	0	0	0	0	0	0	0	0	0	0	0	0	0	0	0	0	0	0
0	0	0	0	0	0	0	0	6	2	0	14	0	0	0	0	0	0	0	0	1	0	0	0	0	44	0	0	92	2	0	0	0	0	0	0	4	0	0	16	0	0	0	0	0	0	0	0	0	0
0	0	0	0	0	0	0	0	0	0	0	0	0	0	0	0	0	0	0	0	0	0	0	0	0	0	0	0	0	0	0	0	0	0	0	0	0	0	0	0	0	0	0	0	0	0	0	0	0	0
0	0	0	0	7	0	0	0	0	0	0	0	0	0	0	0	0	0	0	0	0	0	0	0	0	0	0	0	0	0	0	0	0	0	9	0	0	0	0	0	0	0	0	0	0	0	0	0	0	0
0	0	0	0	0	0	0	0	0	0	0	0	0	0	0	0	0	0	0	0	1	0	0	0	0	0	0	0	0	0	0	0	0	0	0	0	0	0	0	0	0	0	0	0	0	0	0	0	0	0
0	0	0	0	0	0	0	0	0	0	0	0	0	0	0	0	0	0	0	0	0	0	0	0	0	0	0	0	0	0	0	0	0	0	0	0	0	0	0	0	0	0	0	0	0	0	0	0	0	0
0	0	0	0	0	0	20	0	0	0	0	0	0	0	0	0	0	0	0	0	0	0	0	0	0	0	0	0	0	0	0	0	0	0	0	0	0	0	0	0	0	0	0	0	0	0	0	0	0	0
0	0	0	0	0	0	0	0	0	0	0	0	8	11	0	0	0	0	0	0	15	0	7	0	0	0	0	0	11	0	0	10	0	0	0	0	0	0	0	0	0	0	0	0	0	0	0	0	0	0
30	0	0	0	0	0	0	0	14	0	0	0	0	0	0	0	296	0	0	3	383	0	73	1	0	0	0	0	0	11	114	58	0	0	0	0	24	0	0	1333	0	0	0	0	0	0	0	0	0	0
0	0	0	0	0	0	0	0	0	0	0	0	0	0	0	0	0	0	0	0	0	0	0	0	0	0	0	0	0	0	0	0	0	0	0	0	552	0	0	0	0	0	0	0	0	0	0	0	0	0
0	0	0	0	0	0	0	0	0	0	0	0	0	0	0	0	0	370	0	0	0	0	0	0	0	0	0	0	0	0	0	0	0	0	0	0	0	0	0	0	0	0	0	0	0	0	0	0	0	0
0	0	0	0	0	0	0	1	0	0	0	0	0	0	0	0	0	0	0	0	0	0	0	0	4	18	0	0	3	0	0	0	0	0	0	0	0	0	0	1	0	0	0	0	0	0	0	0	0	0
0	0	0	0	4	0	0	228	0	0	0	1	0	0	0	0	0	0	0	0	5	0	0	0	0	35	0	0	54	1	0	5	0	0	0	0	0	0	16	18	0	0	0	0	0	0	0	0	0	0
0	0	0	0	0	0	0	0	4	0	0	4	0	0	0	0	0	0	0	0	0	0	0	0	0	141	0	0	185	0	0	0	13	0	0	0	1206	0	0	31	1	0	0	0	0	0	0	0	0	0
0	0	0	0	0	0	0	0	0	0	0	0	0	0	0	0	0	0	0	0	0	0	0	0	0	0	0	0	0	0	0	0	0	0	0	0	267	0	0	0	0	0	0	0	0	0	0	0	0	0
0	0	0	0	0	0	0	0	0	0	0	69	1	0	0	0	3	0	0	0	17	0	0	0	0	0	0	0	0	0	0	2	0	0	0	71	103	0	0	0	0	0	0	0	0	0	0	0	0	0
0	0	0	0	0	0	0	0	0	0	0	0	0	185	0	0	0	0	0	0	0	0	96	0	0	0	0	0	0	0	0	0	0	0	0	0	588	0	0	0	0	0	0	0	0	0	0	0	0	0
0	0	13	0	0	0	0	0	0	5	0	0	1	0	0	0	0	0	0	0	0	0	0	0	0	1	0	0	0	0	0	0	0	0	0	0	0	0	0	0	5	0	0	0	0	0	0	0	0	0
0	0	0	0	0	0	0	0	0	0	0	0	0	0	0	0	0	0	0	0	0	0	0	0	0	0	0	0	0	0	0	0	0	0	0	0	0	0	0	0	0	0	0	0	0	0	0	0	0	0
0	0	0	2	0	0	0	0	0	0	0	0	0	0	0	0	31	0	0	0	627	0	46	0	0	0	0	0	0	0	8	0	0	0	0	0	0	0	0	26	0	0	0	0	0	0	0	0	0	0
0	0	0	0	1	0	0	0	0	0	0	0	0	0	0	0	0	0	0	0	13	0	0	0	0	0	0	0	4	0	1	0	0	0	0	0	0	0	0	1	0	0	0	0	0	0	0	0	0	0
0	0	4	0	0	0	16	0	0	0	196	0	0	0	0	0	0	0	0	0	146	0	24	0	0	0	0	0	2	0	0	3	0	0	0	16	0	0	0	0	2	0	0	0	0	0	0	0	0	0
0	0	23	0	0	0	0	0	0	0	0	0	1	0	0	1	11	0	0	21	34	0	0	0	0	0	0	0	0	0	0	0	16	0	0	0	1	0	5	2	0	0	0	0	0	0	0	0	0	0
39	1	23	0	0	0	0	0	0	4	53	0	0	0	0	0	0	0	0	0	5	0	26	8	0	0	0	0	2	2	0	0	0	0	0	0	0	0	0	0	0	0	0	0	0	0	0	0	0	0
0	0	0	0	0	0	0	0	0	0	182	0	0	11	0	0	0	0	0	5745	0	0	0	0	0	0	0	0	0	0	0	0	0	0	0	0	0	0	0	0	0	0	0	0	0	0	0	0	0	0
0	0	0	0	0	0	0	0	0	0	0	0	0	0	0	2	0	0	0	1	8	0	0	0	0	0	0	0	0	0	0	235	0	0	0	0	7	0	0	0	0	0	0	0	0	0	0	0	0	0
0	0	0	0	0	0	0	0	0	0	0	0	0	0	0	0	0	0	0	0	0	0	0	0	0	0	0	0	0	0	0	0	0	0	0	0	36	0	0	0	0	0	0	0	0	0	0	0	0	0
0	0	2	0	148	0	0	0	0	0	0	0	0	0	0	0	0	0	0	0	3	0	41	0	0	0	0	0	0	0	0	0	0	0	60	0	0	0	0	0	0	0	0	0	0	0	0	0	0	0
0	0	4	3	0	0	0	44	0	0	0	0	0	0	0	0	0	0	0	0	13	0	3	11	0	0	0	0	0	22	0	0	0	0	0	0	196	0	0	0	0	0	0	0	0	0	0	0	0	0
0	0	0	0	0	0	0	0	2	0	0	4	0	0	0	0	0	0	0	0	0	0	0	0	0	26	0	0	34	0	0	0	1	0	0	0	6	0	0	22	0	0	0	1	3214	0	0	0	0	0
0	0	0	0	0	0	0	109	1	0	0	0	0	0	0	0	0	0	0	0	1	0	0	0	0	0	0	0	0	0	0	0	0	0	0	0	21	0	0	0	0	0	0	0	0	0	0	0	0	0
0	0	0	0	0	0	0	0	0	0	0	0	1	0	0	0	0	0	0	0	0	0	0	0	0	0	0	0	1	0	0	0	0	0	0	0	77	0	0	0	0	0	0	0	58	0	0	0	0	0
0	0	0	0	0	0	0	0	0	0	27	15	1	0	0	0	0	0	0	0	0	0	0	0	0	0	0	0	0	0	0	1	0	0	0	2	233	0	0	0	0	0	0	1	0	0	0	0	0	0
0	0	0	0	0	0	0	0	2	0	0	0	0	0	0	0	2	0	0	1	6	0	0	0	0	0	0	0	0	0	0	0	19	0	0	0	1	0	1	0	0	0	0	0	0	0	0	0	0	0
0	1	0	0	0	0	0	0	0	0	6	18	0	0	0	0	137	0	0	0	2	0	0	0	0	0	0	0	0	0	0	0	0	0	0	0	31814	0	0	0	0	0	0	0	378	0	0	0	0	0
0	0	0	0	0	0	0	0	0	0	0	0	0	0	0	0	0	0	0	0	0	0	0	7	0	0	0	0	0	0	0	0	0	0	0	0	0	0	0	0	0	0	0	0	0	0	0	0	0	0
2	0	0	0	4	0	0	0	0	0	0	0	0	0	0	0	13	0	0	0	5	0	0	0	0	0	0	0	1437	0	0	0	0	0	0	0	1	0	0	0	6	0	0	0	0	0	0	0	0	0
0	0	0	0	0	0	0	0	3	0	0	4	0	0	0	0	0	0	0	2	0	0	0	0	2	14	0	0	131	0	0	0	7	0	0	0	10	0	0	10	0	0	0	0	0	0	0	0	0	0
0	0	0	0	0	0	0	0	0	0	0	0	10	0	4	0	4	0	0	0	4	0	0	0	0	0	0	0	0	0	0	0	0	0	0	34	0	0	0	0	0	0	0	0	0	0	0	0	0	0
0	0	0	0	0	0	0	0	0	0	0	0	0	0	0	0	3	0	0	0	3	0	42	0	0	0	0	0	4297	0	7	0	0	0	0	0	0	0	0	1	0	0	0	0	7	0	0	0	0	0
0	0	0	0	0	0	0	0	0	0	0	0	1	0	0	0	0	0	0	0	25	0	0	0	0	0	0	0	386	0	0	0	0	0	0	0	0	0	0	0	0	0	0	0	0	0	0	0	0	0
0	0	31	0	0	0	0	80	0	0	0	0	0	0	0	0	0	0	0	0	11	0	0	0	0	0	0	0	31	0	0	0	0	0	0	0	0	0	4	0	0	0	0	0	0	0	0	0	0	0
0	0	0	0	0	0	0	0	0	0	0	0	0	0	0	0	0	0	0	0	15	0	0	0	0	0	0	0	0	0	0	0	0	0	0	0	63	0	8	0	0	0	0	0	2	0	0	0	0	0
0	1	0	0	0	0	0	0	0	0	36	686	0	2	0	0	0	0	0	0	0	0	0	0	0	0	0	0	0	0	0	0	0	0	0	0	0	0	0	0	0	0	0	0	0	0	0	0	0	0
0	0	0	0	0	0	0	0	0	0	0	0	1	0	0	0	0	0	0	3	0	0	0	0	0	0	0	0	0	0	0	0	0	0	0	0	0	0	0	0	0	0	0	0	0	0	0	0	0	0
0	0	0	0	0	0	0	0	0	0	0	0	0	0	0	0	4	0	0	0	54	0	0	0	0	0	0	0	0	0	0	0	0	0	0	5	2	0	20	0	0	0	0	0	0	0	0	0	0	0
0	0	0	0	0	0	0	160	0	0	0	0	1	0	0	0	0	0	0	0	17	0	148	24	0	0	0	0	0	0	0	0	0	0	0	8	1	0	0	0	0	0	0	0	0	0	0	0	0	0
0	0	0	0	0	0	0	0	0	0	0	0	0	0	0	0	0	0	0	0	0	0	0	0	0	2	0	0	2	0	0	0	0	0	0	0	106	0	0	2	0	0	0	0	0	0	0	0	0	0
0	0	29	0	0	0	0	0	0	0	7	0	3	0	0	0	0	0	0	0	3	0	5	0	0	0	0	0	124	0	0	0	0	0	0	0	0	0	3	2	0	0	0	0	0	0	0	0	0	0
0	0	0	0	0	0	0	0	50	0	0	0	0	0	0	0	0	0	0	1	0	0	0	0	0	0	0	0	0	2	0	0	0	0	0	0	0	0	0	0	0	0	0	0	0	0	0	0	0	0
0	0	0	0	0	0	0	0	0	0	0	0	0	0	0	0	0	0	0	0	0	0	1	0	0	0	0	0	2	0	0	1127	0	0	0	0	0	0	0	0	0	0	0	0	0	0	0	0	0	0
0	0	0	0	481	0	0	0	1	0	0	0	0	0	0	0	581	0	0	0	1504	0	69	0	0	0	0	0	0	0	0	0	0	0	0	77	3	0	15	0	0	0	0	0	0	0	0	0	0	0
0	0	0	0	0	0	0	0	0	0	0	0	1	0	0	0	0	0	0	0	30	0	0	0	0	0	0	0	68	0	0	0	0	0	0	0	0	0	0	0	0	0	0	0	0	0	0	0	0	0
0	0	245	0	0	0	0	0	0	0	0	0	0	40	0	0	0	0	0	0	0	0	0	0	0	0	0	0	0	0	0	0	0	0	0	0	1544	0	0	0	0	0	0	0	0	0	0	0	0	0
0	0	0	0	0	0	0	0	2	0	0	0	0	0	0	0	0	0	0	0	0	0	0	0	2	31	0	0	87	0	0	0	3	0	0	0	12	0	0	13	0	0	0	0	0	0	0	0	0	0
0	0	0	0	0	0	0	0	0	0	0	0	0	0	0	0	1	0	0	0	0	0	0	0	0	0	0	0	84	0	0	0	0	0	0	0	0	0	0	0	0	0	0	0	0	0	0	0	0	0
1	0	0	0	0	0	0	0	0	0	0	0	0	0	0	0	166	0	0	0	172	0	701	0	0	0	0	0	1323	0	9	7	0	0	0	0	0	0	0	18	0	0	0	0	0	0	0	1	0	0
0	0	0	0	0	0	0	0	0	0	0	0	0	0	0	0	0	0	0	0	0	97	0	0	0	0	0	0	7668	0	0	278	0	0	0	0	0	0	0	0	0	0	0	0	0	0	0	0	0	0
0	0	0	0	0	0	0	0	0	0	0	0	0	0	0	0	0	0	0	0	0	0	0	0	7	0	0	0	0	0	0	0	0	0	0	0	0	0	0	0	0	0	0	0	0	0	0	0	0	0
0	0	0	0	0	2	0	1	0	0	0	3	0	0	0	0	0	0	0	0	7	0	0	0	0	0	0	0	0	0	0	42	0	0	0	5	0	0	0	1	0	0	0	0	0	0	0	0	0	0
1	0	0	0	5	0	0	0	0	0	0	0	8	0	0	0	4	0	0	0	0	0	0	0	0	4	0	0	0	0	1	1	0	0	0	0	107	0	0	0	0	0	0	0	0	0	0	0	0	0
0	0	0	0	0	4	0	51	0	0	0	0	0	1	0	0	0	0	0	0	160	0	0	0	0	0	0	0	6	0	0	14	0	0	0	0	147	0	0	0	0	0	0	0	0	0	0	0	0	0
0	0	0	0	0	0	0	0	0	0	0	0	0	320	0	0	0	0	0	0	0	0	0	440	0	0	0	0	0	0	0	0	2	0	0	0	142	0	0	0	0	0	0	0	0	0	0	0	0	0
0	0	0	0	0	0	0	0	0	0	0	0	1	0	0	0	0	0	0	0	0	0	7	0	0	0	0	0	0	0	0	0	0	0	0	0	0	0	0	0	0	0	0	0	0	0	0	0	0	0
0	0	14	2	1	0	12	0	0	0	173	0	0	0	0	0	0	0	0	0	104	0	47	0	0	0	0	0	0	3	0	0	0	0	0	0	0	0	0	0	0	0	0	0	0	0	0	0	0	0
0	0	0	0	0	0	0	0	0	0	0	0	0	0	0	0	0	0	0	0	0	0	2	266	2	0	0	0	0	0	0	0	0	0	0	0	1	0	0	0	0	0	0	0	0	0	0	0	0	0
0	0	0	0	0	0	0	0	0	0	0	0	0	0	0	0	0	0	0	0	3	0	0	0	0	0	0	0	714	0	0	0	0	0	0	0	0	0	0	0	0	0	0	0	0	0	0	0	0	0
1	0	0	0	8	0	0	12	0	0	0	0	0	0	0	0	0	0	0	0	3	0	0	0	0	0	0	0	0	0	0	2	0	0	0	0	24	0	3	0	0	0	0	0	0	0	0	0	0	0
0	0	0	0	6	0	0	0	0	0	0	0	0	0	0	0	0	0	0	0	2	0	0	0	0	0	0	0	0	0	0	0	0	0	0	0	0	0	0	0	0	0	0	0	0	0	0	0	0	0
0	0	5	0	0	0	0	0	0	0	0	0	0	0	0	0	0	0	0	6	19	0	0	0	0	0	0	0	0	0	0	0	60	0	0	0	2	0	0	1	4	0	0	0	0	0	0	0	0	0
0	0	0	0	0	0	0	0	0	0	0	0	0	190	0	0	0	0	0	939	0	0	0	0	0	0	0	0	0	0	0	0	0	0	0	0	0	0	0	0	0	0	0	0	0	0	0	0	0	0
0	0	0	0	0	0	0	0	0	0	0	0	0	5	0	0	0	0	0	291	0	0	0	0	0	0	0	0	0	0	0	0	0	0	0	0	476	0	0	0	0	0	0	0	0	0	0	0	0	0
0	0	0	0	0	0	0	0	0	0	0	0	0	0	0	0	0	0	0	0	0	0	0	0	0	0	0	0	0	0	0	0	0	0	0	0	0	0	0	0	0	0	0	0	0	0	0	0	0	0
0	0	0	0	0	0	0	0	101	0	0	245	0	0	0	0	0	0	1	0	0	0	0	0	0	79	0	0	0	0	0	0	0	0	0	0	6	0	0	0	0	0	0	0	0	0	0	0	0	0
0	0	82	0	0	0	2	0	52	0	0	3	0	0	0	0	2	0	0	11	33	0	6	0	0	0	0	0	0	0	0	10	0	0	0	0	25	0	0	0	1	0	0	0	0	0	0	0	0	0
21	0	0	0	0	0	0	0	0	0	0	0	0	0	0	0	0	0	0	0	2	0	544	0	0	0	0	0	0	0	535	0	9	0	0	1	0	0	0	0	0	0	0	0	1	0	0	0	0	0
0	0	0	0	0	0	0	0	0	0	0	0	0	0	0	0	0	98	0	0	0	0	0	0	0	0	0	0	0	0	0	0	0	0	0	0	0	0	0	0	0	0	0	0	0	0	0	0	0	0
0	0	0	0	0	0	0	0	0	0	0	0	0	7	0	0	0	0	0	530	0	0	3	0	0	0	0	0	0	0	0	0	0	0	0	0	0	0	0	0	0	0	0	0	0	0	0	0	0	0
0	0	0	0	0	0	0	0	0	0	0	0	0	0	0	0	2	0	0	0	3	0	0	0	0	0	0	0	0	0	0	0	0	0	0	15	0	0	0	0	0	0	0	0	0	0	0	0	0	0
0	0	0	0	0	0	0	0	0	0	0	0	0	0	0	0	0	0	0	0	0	0	1	0	0	0	0	0	0	0	0	0	0	0	0	3	0	0	0	0	0	0	0	0	0	0	0	0	0	0
0	0	0	0	0	0	0	0	0	0	7	1	0	0	0	0	0	0	0	0	0	0	0	0	0	81	0	0	64	0	0	0	4	0	0	0	11	0	0	4	0	0	0	0	0	0	0	0	0	0
0	0	0	0	1358	0	0	5	0	0	0	1	0	0	0	0	0	0	0	0	299	0	187	0	0	0	0	0	0	0	0	0	0	0	0	50	30	0	24	0	0	0	0	0	6	0	0	0	0	0
0	0	1	0	0	0	0	0	0	0	0	0	0	0	0	0	2	0	0	0	3	0	3	0	0	0	0	0	2968	0	0	0	0	0	0	0	0	0	0	0	0	0	0	0	490	0	0	0	0	0
0	0	0	0	0	0	0	0	0	0	0	1	0	0	0	0	70	0	0	0	103	0	0	0	0	0	0	0	0	0	24	0	0	0	0	538	0	0	26	7	0	0	0	0	0	0	0	0	0	0
0	0	0	0	0	0	0	0	0	0	0	0	0	0	0	0	0	0	0	0	0	0	0	0	0	0	0	0	0	0	0	0	0	0	0	0	0	0	0	0	0	0	0	0	0	0	0	0	0	0
0	0	0	0	0	0	4	0	0	0	41	0	5	0	0	0	5	0	0	0	24	0	242	0	0	0	0	0	0	0	0	0	0	0	0	0	0	0	0	17	0	0	0	0	0	0	0	0	0	0
0	0	0	0	0	0	0	0	0	0	0	0	0	0	0	0	0	0	0	0	0	0	0	0	0	0	0	0	0	0	0	0	0	0	0	0	1570	0	0	0	0	0	0	0	0	0	0	0	0	0
24	0	0	0	0	0	11	56	0	0	0	0	0	0	0	0	205	0	0	0	95	0	0	0	0	0	0	0	0	0	0	0	0	0	0	0	0	0	19	0	0	0	0	0	0	0	0	0	0	0
0	0	0	0	0	0	0	0	0	0	0	0	1	0	0	0	0	0	0	0	2	0	0	0	0	0	0	0	0	0	0	0	1	0	0	2	2	0	0	0	0	0	0	0	0	0	0	0	0	0
0	0	0	0	0	0	0	0	0	0	0	0	0	0	0	0	2	0	0	0	17	0	135	0	0	0	0	0	552	0	0	1	0	0	0	2	0	0	4	0	0	0	0	0	0	0	0	0	0	0
0	0	0	0	0	1	0	3	0	0	0	0	0	0	0	0	0	0	0	0	149	0	0	0	0	0	0	0	0	0	0	195	0	0	0	3	130	0	0	0	0	0	0	0	0	0	0	0	0	0
0	0	0	0	0	0	10	0	0	0	0	0	0	0	0	0	0	0	0	0	0	0	0	0	0	0	0	0	0	0	0	0	0	0	0	0	3	0	0	0	0	0	0	0	0	0	0	0	0	0
0	0	16	0	3	0	5	2	0	0	0	0	0	0	0	0	0	2295	0	0	13	0	0	0	0	0	0	0	486	0	0	0	0	3	0	0	2	0	0	1	0	0	0	0	0	0	0	0	0	0
0	0	0	0	0	0	0	0	0	0	0	0	0	804	0	0	0	0	0	0	0	0	0	34	0	0	0	0	0	0	0	751	0	0	0	0	3	0	0	0	0	0	0	0	0	0	0	0	0	0
0	0	0	0	0	0	36	0	0	0	0	0	0	0	0	0	0	0	0	0	13	0	5	0	0	0	0	0	202	0	0	1	0	0	0	0	0	0	0	1	0	0	0	0	0	0	0	0	0	0
0	0	0	0	0	0	0	0	0	0	0	0	0	0	0	0	0	0	0	0	0	0	0	0	0	0	0	0	4818	0	0	204	0	0	0	0	0	0	0	0	0	0	0	0	0	0	0	2	0	0
0	0	0	0	0	0	0	0	0	0	0	0	0	0	0	0	11	0	0	0	53	0	0	0	0	0	0	0	0	0	0	0	0	0	0	0	0	0	12	0	0	0	0	0	0	0	0	0	0	0
0	0	0	0	0	0	0	0	0	0	0	0	0	0	0	0	0	0	0	0	0	0	0	0	0	0	0	0	0	0	0	0	0	0	0	0	548	0	0	0	0	0	0	0	0	0	0	0	0	0
0	0	0	0	0	0	40	0	0	0	0	0	0	0	0	0	0	2866	0	0	0	0	1	0	204	0	0	0	291	0	0	0	0	0	4	0	7	0	0	5	0	0	0	0	0	0	0	0	0	0
0	0	0	0	0	0	0	3	0	0	0	5	3	44	29	0	1	0	0	0	1077	0	0	0	7	0	40	0	29	0	0	27	0	0	0	0	11	0	0	51	86	0	0	0	0	0	0	0	0	16
0	0	0	0	0	0	0	0	0	0	0	0	0	0	0	0	0	0	28	0	0	0	0	7	0	0	0	0	0	19	0	0	0	3	0	0	24	0	0	0	0	0	0	0	0	0	0	0	0	0
0	0	36	0	0	0	15	595	0	0	0	0	0	0	0	0	0	0	0	0	105	0	0	0	0	8	0	0	175	0	0	0	2	0	0	6	1	0	0	4	0	0	0	0	18	0	0	0	0	0
0	0	0	60	0	0	0	0	0	0	41	24	0	0	0	0	75	0	0	0	74	0	0	0	0	0	0	0	0	0	16	0	0	0	0	0	2131	0	9	0	0	0	0	0	0	0	0	0	0	0
0	0	0	0	2	0	0	0	0	0	0	0	0	0	0	0	0	4641	0	0	0	0	0	0	0	0	4	0	10	0	0	0	0	5	0	0	3	0	0	0	0	0	0	0	0	0	0	0	0	0
0	0	0	0	0	0	0	0	0	0	0	0	1	0	0	0	0	0	0	0	2	0	2	0	0	0	0	0	1	0	0	0	0	0	0	0	0	0	0	0	0	0	0	0	0	0	0	0	0	0
0	0	0	0	0	0	0	0	0	0	0	0	0	3	0	0	0	0	0	0	1	0	0	0	0	1	0	0	13	0	0	0	0	0	0	0	7	0	0	1	0	0	0	0	0	0	0	0	0	0
0	0	0	0	0	0	0	310	0	0	0	0	1	0	0	0	0	0	0	0	0	0	26	0	0	0	0	0	0	0	0	0	0	0	0	0	0	0	0	0	0	0	0	0	0	0	0	0	0	0
0	0	1	0	0	0	0	0	0	0	0	0	1	6	0	0	0	0	0	263	0	0	0	0	0	0	0	0	0	0	0	0	0	0	0	1	96	0	0	0	0	0	0	0	0	0	0	0	0	0
0	0	7	0	0	0	4	218	0	0	0	0	0	0	0	0	694	0	0	7	11	0	0	0	0	0	0	0	0	0	0	0	0	0	0	0	1	0	0	0	0	0	0	0	0	0	0	0	0	0
0	0	0	0	0	0	0	0	0	0	0	78	0	33	104	0	0	10	9	0	0	0	0	33	0	2	0	0	0	2	0	0	0	0	0	0	233	6	0	0	0	4	0	0	0	0	0	0	0	0
0	0	0	0	0	0	0	32	0	0	0	0	1	0	0	0	45	0	0	0	3	0	0	0	0	0	0	0	0	0	0	0	0	0	0	21	57	0	0	0	0	0	0	0	0	0	0	0	0	0
0	0	0	0	0	0	0	0	0	0	0	0	0	0	0	0	0	0	0	0	0	0	0	0	0	0	0	0	0	0	0	0	0	0	0	0	588	0	0	0	0	0	0	0	0	0	0	0	0	0
0	0	0	0	0	0	0	0	0	0	0	1	0	0	0	0	0	0	0	0	0	0	0	0	0	0	0	0	0	0	0	1	0	0	0	0	2983	0	0	0	0	0	0	0	0	0	0	0	0	0
0	0	0	0	0	0	0	0	0	0	0	0	0	0	0	0	0	0	0	0	0	0	0	0	11	0	0	0	0	0	0	0	0	0	0	0	0	0	0	0	0	0	0	0	0	0	0	0	0	0
0	0	0	0	0	0	44	64	0	0	0	0	1	0	0	0	1	0	0	0	48	0	0	0	0	1	0	0	13	0	0	0	0	0	0	2	5	0	5	1	0	0	0	0	84	0	0	0	0	0
0	0	0	0	0	0	0	0	0	0	0	0	0	0	0	0	0	0	0	0	0	0	16	0	0	0	0	0	0	0	0	0	0	1079	0	0	0	0	0	0	0	0	0	0	0	0	0	0	0	0
0	0	5	0	0	0	0	0	0	0	0	0	1	0	0	0	0	0	0	0	0	0	0	0	0	0	0	0	0	0	0	0	0	0	0	0	10	0	3	0	0	0	0	0	0	0	0	0	0	0
0	0	0	0	0	0	0	0	0	0	0	0	0	0	0	0	0	0	0	0	0	0	5409	0	0	0	0	0	0	0	0	2	0	0	0	0	0	0	0	0	0	0	0	0	0	0	0	0	0	0
0	0	0	0	0	0	22	0	0	0	9	0	1	0	0	0	0	0	0	2	1	0	0	0	0	0	0	0	0	0	0	0	0	0	0	0	0	0	0	0	0	0	0	0	0	0	0	0	0	0
0	0	1	0	11	0	0	0	0	0	0	2	1	0	0	0	0	0	0	0	4	0	0	0	0	0	0	0	4	0	0	0	0	0	0	0	2	0	1	1	0	0	0	0	0	0	0	0	0	0
0	0	0	0	0	0	0	0	99	0	0	0	0	0	0	0	66	0	0	32	300	0	2	0	0	0	0	0	0	0	0	0	40	0	0	0	16	0	0	6	5	0	0	0	0	0	0	0	0	0
5	0	34	0	3	0	10	0	0	0	0	0	1	0	0	0	0	0	0	0	128	0	7	0	0	0	0	0	75	0	0	0	0	0	0	0	0	0	22	75	0	0	0	0	0	0	0	0	0	0
22	1	0	0	46	0	0	0	0	0	0	0	0	0	0	0	5	0	0	0	724	0	229	0	0	0	0	0	0	0	4	342	0	0	0	0	0	0	0	243	127	0	0	0	0	0	0	0	0	0
0	0	0	0	0	0	0	0	0	0	0	0	0	0	0	0	0	0	0	0	0	0	0	0	0	0	0	0	0	0	0	0	0	0	0	0	0	0	0	0	0	0	0	0	0	0	0	0	0	0
0	0	0	0	0	0	0	0	0	0	0	0	0	0	0	0	0	0	0	0	0	0	0	0	0	0	0	0	0	0	0	0	0	0	0	0	2724	0	0	0	0	0	0	0	0	0	0	0	0	0
0	0	0	0	0	0	0	0	0	0	0	0	4	0	0	0	0	0	0	0	6	0	136	0	0	0	0	0	0	0	0	2	0	0	0	1	0	0	0	0	0	0	0	0	0	0	0	0	0	0
0	0	0	0	0	0	0	0	0	0	0	0	0	0	0	0	9	0	0	3	5	0	34	1	0	0	0	0	17	0	0	18	0	0	0	0	0	0	0	0	0	0	0	1	0	0	0	0	0	0
0	0	0	0	0	0	25	0	0	0	0	0	1	0	0	0	0	0	0	0	0	0	354	0	0	0	0	0	0	0	0	910	0	0	0	2	0	0	0	0	0	0	0	0	0	0	0	0	0	0
0	0	0	0	0	0	0	0	0	0	0	11	0	0	0	0	1	0	0	0	0	0	0	0	0	0	0	0	0	2	0	0	0	0	0	0	7262	0	0	0	0	0	0	0	0	0	0	0	0	0
0	0	0	0	0	0	0	0	5	0	0	9	0	0	0	0	0	0	0	0	0	0	0	0	1	41	0	0	105	0	0	0	3	0	0	0	28	2	0	55	0	0	0	1	0	0	0	0	0	0
0	0	0	0	0	0	0	5	0	0	0	0	1	0	0	0	0	0	0	0	22	0	5	0	0	0	0	0	42	0	0	0	0	0	0	0	0	0	0	0	0	0	0	0	0	0	0	0	0	0
0	0	1	0	0	0	0	0	0	0	0	0	0	6	0	0	0	0	0	0	0	0	0	0	11	128	0	0	266	3	0	14	0	0	0	0	21	1	0	3	0	0	0	0	0	0	0	0	0	0
0	0	1	0	0	0	2	0	0	0	0	0	0	0	0	0	0	0	0	0	0	0	0	0	0	0	0	0	420	0	0	0	0	0	0	0	0	0	0	0	0	0	0	0	0	0	0	0	0	0
0	0	283	0	0	0	6	150	0	0	0	0	0	0	0	0	1	3	0	0	68	0	0	0	0	0	0	0	1	0	0	0	0	0	0	0	0	0	60	95	0	0	0	0	2	0	0	0	0	0
0	0	0	10	0	0	0	0	0	0	0	1	0	0	0	0	1	0	0	0	31	0	0	1	0	0	0	0	0	0	0	0	0	0	0	17	11	0	2	1	3	0	0	0	0	0	0	0	0	1
7	0	0	0	0	0	0	0	0	0	0	1	7	30	31	0	9	8	0	0	426	0	0	0	44	0	19	0	5	0	0	11	0	0	0	0	9	0	0	36	93	0	0	0	0	0	0	0	0	0
0	0	0	0	0	0	0	0	0	0	0	0	0	0	0	0	0	0	0	0	0	0	0	0	0	0	0	0	0	0	0	0	0	0	0	0	0	0	0	0	0	0	0	0	0	0	0	0	0	0
0	0	2	0	0	0	0	0	0	0	0	5	1	0	0	0	0	966	0	0	9	0	0	0	0	0	0	0	227	0	0	0	0	20	0	0	1	0	3	0	0	0	0	0	0	0	0	0	0	0
0	0	0	0	0	0	0	0	0	0	0	0	0	0	0	0	0	2466	0	0	0	0	0	0	0	0	0	0	24	0	0	0	0	0	0	0	0	0	0	0	0	0	0	0	0	0	0	0	0	0
0	0	17	0	0	0	1	0	0	0	684	0	0	0	0	0	0	0	0	0	0	0	0	0	0	0	0	0	0	0	0	0	0	0	0	0	0	0	0	0	84	0	0	0	0	0	0	0	0	0
0	0	0	0	0	0	0	0	0	0	0	0	0	0	0	0	27	0	0	0	4	0	12	0	0	0	0	0	457	0	2	0	0	0	0	0	0	0	0	0	0	0	0	0	0	0	0	0	0	0
0	0	0	0	0	0	0	0	0	1	0	61	0	3	0	0	0	0	0	1	0	0	0	0	2	118	0	0	359	1	0	37	0	0	0	0	18	0	3	58	0	0	0	0	0	0	0	0	0	0
0	0	0	0	0	0	0	0	0	0	0	0	0	0	0	0	321	0	0	0	592	0	6	0	0	0	0	0	395	0	515	0	0	0	0	0	0	0	0	45	0	0	0	0	0	0	0	0	0	0
0	0	1	0	0	0	0	226	0	1	0	75	1	0	0	0	0	0	0	0	1	0	0	0	0	0	0	0	156	0	0	0	0	0	0	1	10	0	0	0	0	0	0	0	36	0	0	0	0	0
0	0	3	0	0	0	9	0	0	0	0	0	1	0	0	0	0	0	0	0	0	0	147	0	0	0	0	0	0	0	0	0	0	0	0	0	1	0	0	0	0	0	0	0	0	0	0	0	0	0
0	0	0	0	0	0	0	0	1	0	6671	3	1	0	0	0	0	0	0	0	1	0	0	0	0	0	0	0	0	0	0	0	0	0	0	0	516	0	0	0	0	0	0	1	0	0	0	0	0	0
0	0	0	0	0	0	0	0	0	0	0	0	0	0	0	0	0	0	0	0	0	0	0	0	0	0	0	0	0	0	0	0	0	0	0	0	190	0	0	0	0	0	0	0	0	0	0	0	0	0
0	0	0	0	0	0	0	0	0	0	0	0	0	5	0	0	5	0	0	0	47	0	87	0	0	0	0	0	0	0	16	0	0	0	0	0	0	0	0	55	0	0	0	0	0	0	0	5	0	0
0	0	0	0	0	0	0	7	0	0	0	0	0	2	0	0	0	0	0	0	0	0	0	0	3	256	0	0	505	0	0	0	17	0	0	0	1	0	0	77	0	0	0	0	0	0	0	0	0	0
0	0	0	0	0	0	0	0	0	0	0	0	0	0	0	0	0	0	0	0	0	0	7	22	0	0	0	0	0	0	0	377	0	17	0	0	5	0	0	60	0	0	0	0	0	0	0	0	0	0
0	0	0	0	0	0	0	0	0	0	0	0	0	0	0	0	0	0	0	0	0	0	0	0	2	0	0	0	0	0	0	0	0	0	0	0	0	0	0	0	0	0	0	0	0	0	0	0	0	0
0	0	0	0	1	0	0	2	0	0	0	0	0	0	0	0	5	0	0	0	25	0	0	0	0	0	0	0	0	0	0	7332	10131	0	0	0	0	0	0	2	0	0	0	0	0	0	0	0	0	0
0	0	0	0	0	0	0	0	0	0	0	0	0	0	0	0	0	0	0	0	0	0	0	0	0	0	0	0	0	0	0	0	0	0	0	0	498	0	0	0	0	0	0	0	0	0	0	0	0	0
0	0	10	0	0	0	0	0	0	0	1	0	0	2	0	0	0	0	0	0	0	0	7	122	0	0	0	0	0	12	0	12	0	0	0	0	277	0	0	0	0	0	0	0	0	0	0	0	0	0
0	0	0	0	0	0	0	0	0	0	0	0	0	0	0	0	8	0	2	5	0	0	0	0	0	0	0	0	0	13	0	0	0	0	0	0	0	0	0	1	0	0	0	0	0	0	0	0	0	0
0	0	0	0	0	0	0	0	0	0	0	0	0	0	0	0	0	0	0	0	0	0	0	0	0	0	0	0	0	0	0	0	0	0	0	0	541	0	0	0	0	0	0	0	0	0	0	0	0	0
0	0	0	0	0	0	3	0	0	0	0	0	0	13	0	0	0	0	0	0	0	0	27	0	0	0	0	0	0	0	0	16	0	0	0	0	0	0	0	0	0	0	0	0	0	0	0	0	0	0
0	0	0	0	0	0	0	0	0	0	0	0	4	0	0	0	0	22	0	0	0	0	0	0	0	0	0	0	79	0	0	0	0	0	0	6	0	0	0	0	0	0	0	0	0	0	0	0	0	0
0	0	0	0	0	0	0	150	0	0	0	0	1	0	0	0	0	0	0	0	8	0	155	26	0	0	0	0	0	0	0	0	0	0	0	5	1	0	0	0	0	0	0	0	0	0	0	0	0	0
0	0	1	0	0	0	24	0	0	0	0	0	0	6	0	0	0	0	0	19	0	0	0	0	0	0	0	0	0	0	0	0	0	0	0	0	0	0	2	0	0	0	0	0	0	0	0	0	0	0
0	0	0	0	0	0	0	0	0	0	0	0	0	7	0	0	0	0	0	0	0	0	0	44	0	0	0	0	0	0	0	1	0	0	0	0	0	0	0	0	0	0	0	0	0	0	0	0	0	0
0	0	0	0	0	0	0	0	0	0	0	0	0	5	0	0	3	0	0	0	5	0	6	0	0	0	0	0	3	0	0	0	0	0	0	0	0	0	0	0	0	0	0	0	0	0	0	0	0	0
0	0	0	0	1	0	0	0	0	0	26	1	0	0	0	0	2	0	0	0	36	0	0	0	0	0	0	0	4	0	2	0	0	0	0	3	22	0	0	1	0	0	0	0	587	0	0	0	0	0
0	0	0	0	0	0	0	0	0	0	0	0	0	0	0	0	0	0	0	0	204	0	0	0	0	0	0	0	6	0	166	0	1	0	0	0	195	0	0	0	43	0	0	0	0	0	0	0	0	0
0	0	0	0	0	0	0	0	0	0	0	0	0	0	0	0	0	61	0	0	0	0	0	0	0	0	0	0	0	0	0	0	0	0	0	0	0	0	0	0	0	0	0	0	0	0	0	0	0	0
0	0	10	0	0	0	7	0	0	0	0	0	1	0	0	0	0	0	0	0	0	0	56	0	0	0	0	0	76	0	0	0	0	0	0	0	0	0	0	0	0	0	0	0	0	0	0	0	0	0
0	0	0	0	0	0	0	0	0	0	0	0	0	0	0	0	0	0	0	0	4	0	0	0	0	0	0	0	2909	0	0	61	0	0	0	0	0	0	0	0	0	0	0	0	0	0	0	0	0	0
0	0	0	0	0	0	0	0	0	0	0	0	0	0	0	0	0	754	0	0	0	0	0	0	0	0	0	0	0	0	0	0	0	0	0	0	0	0	0	0	0	0	0	0	0	0	0	0	0	0
0	0	0	2	0	0	0	0	0	0	0	0	0	0	6	0	1	0	0	0	0	0	0	0	0	0	0	0	0	0	0	0	0	4	0	0	0	0	0	32	0	0	0	0	0	0	0	0	0	0
0	0	0	0	0	0	0	0	0	0	0	0	0	0	0	0	0	0	26	0	0	0	0	0	0	0	0	0	0	0	0	0	0	0	0	0	2	0	0	1	0	0	0	0	0	0	0	0	0	0
0	0	0	0	0	50	0	0	0	0	0	0	0	0	0	1	0	0	0	0	1	0	0	0	0	1	0	0	12	0	0	0	306	0	0	0	1	0	1	0	0	0	0	0	0	0	0	0	0	0
0	0	0	0	427	0	0	0	0	0	0	0	0	0	0	0	0	0	0	0	957	0	61	0	0	0	0	0	2	0	0	0	0	0	0	17	25	0	0	1	0	0	0	0	0	0	0	0	0	0
0	0	3	0	2	0	2	0	0	0	0	0	0	0	0	0	0	0	0	0	24	0	30	0	0	0	0	0	207	0	0	0	0	0	0	0	0	0	0	1	0	0	0	0	528	0	0	0	0	0
0	0	0	0	0	0	0	0	0	0	0	0	1	0	0	0	0	0	0	0	0	0	12	0	0	0	0	0	0	0	0	0	0	0	0	0	12	0	0	0	0	0	0	0	0	0	0	0	0	0
2	0	0	0	0	0	0	0	0	0	0	0	0	1	0	0	43	0	0	0	65	0	0	0	0	0	0	0	0	0	107	0	0	0	0	0	0	0	0	121	0	0	0	0	0	0	0	0	0	0
0	0	0	0	0	0	0	0	0	0	0	0	0	3	0	0	0	0	0	304	0	0	0	0	0	0	0	0	0	0	0	0	0	0	0	0	0	0	0	0	0	0	0	0	0	0	0	0	0	0
0	0	0	0	1	0	46	0	0	0	0	0	0	0	0	0	1	0	0	0	1	0	26	0	0	0	0	0	0	0	0	0	0	0	0	0	1	0	0	0	0	0	0	0	0	0	0	0	0	0
0	0	0	0	0	0	0	0	0	0	0	0	0	0	0	0	0	0	0	0	0	0	0	0	7	0	0	0	0	0	0	0	0	0	0	0	0	0	0	0	0	0	0	0	0	0	0	0	0	0
0	0	0	0	0	0	0	0	0	0	0	0	0	996	0	0	0	0	0	0	0	0	0	0	0	0	0	0	0	0	0	54	0	0	0	0	0	0	0	0	0	0	0	0	0	0	0	0	0	0
0	0	0	0	0	0	0	0	0	0	0	0	9	43	0	0	0	0	0	0	0	0	22	0	0	0	0	0	0	0	0	0	0	0	0	3	0	0	1	3	0	0	0	0	0	0	0	0	0	0
0	0	0	0	0	0	0	0	0	0	0	0	0	4058	0	0	0	0	0	0	53	0	0	0	0	0	0	0	650	0	1127	11	0	0	0	0	0	0	0	0	0	0	0	0	0	0	0	0	0	0
0	0	0	0	0	0	0	0	0	0	76	0	1	49	0	0	0	0	0	40	0	0	65	0	0	0	0	0	0	0	0	14	0	0	0	2	0	0	0	0	0	0	0	0	0	0	0	0	0	0
0	0	0	0	0	0	31	0	0	0	0	0	0	4414	0	0	0	0	0	0	0	0	0	16	12	0	0	0	0	0	0	32	0	0	0	0	67	0	0	0	0	0	0	0	0	0	0	0	0	0
0	0	0	0	0	0	0	0	0	0	0	0	0	0	0	0	0	0	0	0	0	0	1	0	0	0	0	0	0	0	0	0	0	0	0	0	0	0	0	0	0	0	0	1	80	0	0	0	0	0
0	0	0	0	0	0	0	0	0	0	0	0	0	0	0	0	0	0	0	0	0	0	13	0	0	0	0	0	0	0	0	32	0	0	0	0	0	0	0	0	0	0	0	0	0	0	0	0	0	0
0	0	0	0	0	0	0	0	0	0	0	0	0	0	0	0	0	287	0	0	0	0	0	0	0	0	0	0	0	0	0	0	0	0	0	0	0	0	0	0	0	0	0	0	0	0	0	0	0	0
0	0	0	0	0	0	0	0	0	0	0	0	0	0	0	0	11	0	0	0	17	0	625	0	0	0	2	0	101	0	6	0	0	0	0	0	0	0	0	0	0	0	0	0	0	0	0	0	0	0
0	0	0	0	0	0	0	0	0	0	0	0	0	0	0	0	0	0	0	0	0	0	0	0	14	0	0	0	0	0	0	0	0	0	0	0	0	0	0	0	0	0	0	0	0	0	0	0	0	0
0	0	0	0	0	0	0	0	0	0	0	0	0	79	0	0	0	0	0	0	0	0	0	0	0	0	0	0	0	0	0	8	0	0	0	0	370	0	0	0	0	0	0	0	0	0	0	0	0	0
0	0	0	0	0	0	0	0	0	0	0	0	0	447	0	0	0	0	0	0	0	0	0	0	0	0	0	0	0	0	0	0	0	0	0	0	101	0	0	0	0	0	0	0	0	0	0	0	0	0
0	0	0	0	0	0	0	0	0	0	0	0	0	0	0	0	0	240	0	0	0	0	0	0	0	0	0	0	0	0	0	0	0	0	0	0	0	0	0	0	0	0	0	0	0	0	0	0	0	0
0	0	0	0	0	0	0	0	0	0	0	0	0	0	0	0	0	0	82	0	0	0	0	5	0	0	0	0	0	1	0	0	0	0	0	0	0	0	0	0	0	0	0	0	0	0	0	0	0	0
0	0	0	0	3	0	0	0	0	0	0	0	11	0	0	0	14	0	0	0	4	0	0	0	0	0	0	0	0	0	0	0	0	0	0	0	0	0	0	0	0	0	0	0	0	0	0	0	0	0
0	0	0	0	0	0	0	0	0	0	0	0	0	0	0	0	0	0	0	0	1	0	3	0	0	0	0	0	0	0	0	0	0	0	0	1	0	0	29	0	0	0	0	0	0	0	0	0	0	0
0	0	0	0	0	0	0	0	0	0	0	0	0	0	0	0	0	222	0	0	0	0	0	0	0	0	0	0	0	0	0	0	0	0	0	0	0	0	0	0	0	0	0	0	0	0	0	0	0	0
0	0	0	0	0	0	0	0	0	2	0	51	0	0	0	0	0	0	0	0	0	0	0	0	0	73	0	0	84	0	0	3	0	0	0	0	19	0	0	37	0	0	0	0	0	0	0	0	0	0
0	0	0	0	0	0	0	0	0	0	0	0	0	0	0	0	0	174	0	0	0	0	0	0	0	0	0	0	0	0	0	0	0	0	0	0	0	0	0	0	0	0	0	0	0	0	0	0	0	0
0	0	3	0	0	0	0	0	0	0	0	0	0	4	0	0	0	0	0	0	0	0	187	0	0	0	0	0	69	0	1	1	0	0	0	0	0	0	0	0	0	0	0	0	0	0	0	0	0	0
0	0	0	0	0	0	0	0	0	0	3	0	1	2	0	0	1	0	0	0	10	0	19	0	0	0	0	0	0	0	0	0	0	0	0	0	0	0	0	12	0	0	0	0	28	0	0	0	0	0
0	0	10	0	0	0	0	82	0	0	0	54	0	24	0	0	0	0	0	9	1	0	0	1	0	133	0	7	28	0	0	0	0	0	0	0	17	0	0	2	0	0	0	0	0	0	0	0	0	0
0	0	0	0	0	0	11	0	1	0	0	0	1	0	0	0	0	0	0	0	0	0	1	0	0	0	0	0	6	0	0	0	0	0	0	0	0	0	0	0	0	0	0	0	0	0	0	0	0	0
4	0	0	0	0	0	0	0	0	0	0	0	0	0	3	0	3	0	0	0	9	0	0	0	0	0	0	0	0	0	0	0	0	0	0	15	4	0	2	0	0	0	0	0	0	0	0	0	0	0
0	0	0	0	0	0	0	0	0	0	0	0	0	0	0	0	0	0	0	0	0	0	0	0	0	6	0	0	18	0	0	0	4	0	0	0	687	0	0	7	0	0	0	0	0	0	0	0	0	0
0	0	0	3	0	0	0	0	0	0	0	0	0	0	0	0	69	0	0	12	2073	0	0	0	0	0	0	0	462	0	0	0	0	0	0	357	12	0	0	0	46	0	0	0	0	0	0	0	0	0
0	0	1	0	3	0	12	0	0	0	0	0	1	0	0	0	0	0	0	0	7	0	0	0	0	0	0	0	212	0	0	0	0	0	0	0	0	0	0	7	0	0	0	0	0	0	0	0	0	0
0	0	0	27	3	0	0	0	0	0	0	0	0	0	0	0	289	0	0	0	957	0	0	0	0	0	0	0	30	0	0	0	0	0	0	195	4	0	0	30	1	0	0	0	0	0	0	0	0	0
0	0	0	0	0	0	0	0	0	0	0	1	0	0	0	0	0	0	52	2	0	0	0	1	0	0	0	0	0	27	0	0	0	0	0	0	0	0	0	0	0	0	0	0	0	0	0	0	0	0
0	0	0	0	0	0	0	0	0	0	0	0	0	0	0	0	0	0	0	0	7	0	1	0	0	0	0	0	0	0	0	0	0	0	0	18	0	0	0	0	0	0	0	0	0	0	0	0	0	0
0	0	0	0	0	0	0	0	0	0	0	0	0	0	0	0	266	0	0	0	32	0	1503	0	0	0	0	0	451	0	4	0	0	0	0	148	0	0	0	19	9	0	0	0	0	0	0	0	0	0
0	0	0	0	0	0	0	0	0	0	0	0	0	0	0	0	0	0	0	0	0	0	0	0	3	0	0	0	0	0	0	0	0	0	0	0	0	0	0	0	0	0	0	0	0	0	0	0	0	0
0	0	0	0	0	0	0	0	0	0	0	0	0	0	0	0	0	0	0	0	0	0	0	0	0	0	0	0	0	0	0	0	0	0	0	0	3	0	0	0	0	0	0	0	0	0	0	0	0	0
15	0	5	0	0	0	0	0	0	0	0	1	0	0	0	0	0	0	0	0	107	0	0	0	0	0	0	0	0	0	0	0	0	0	0	0	1	0	35	1	0	0	0	0	0	0	0	0	0	0
0	0	0	0	0	0	0	0	0	0	0	0	1	0	0	0	82	0	0	0	140	0	599	0	0	0	0	0	151	0	1	0	0	0	0	0	0	0	0	14	0	0	0	0	0	0	0	0	0	0
0	0	0	0	13	0	3	0	0	0	0	0	0	0	0	0	0	0	0	0	2	0	61	0	0	0	0	0	66	0	0	22	0	0	0	0	0	0	0	0	0	0	0	0	0	0	0	0	0	0
0	0	0	0	0	0	0	0	0	0	0	0	0	0	0	0	0	0	0	0	0	0	0	0	0	0	0	0	0	0	0	0	0	0	0	0	0	0	0	0	0	0	0	0	0	0	0	0	0	0
0	0	0	0	0	0	0	0	0	0	0	0	0	0	0	0	0	48	0	0	0	0	0	0	0	0	0	0	0	0	0	0	0	0	0	0	0	0	0	0	0	0	0	0	0	0	0	0	0	0
0	0	0	0	0	0	0	0	0	0	0	0	0	0	0	0	0	0	0	0	0	0	0	0	0	0	193	0	0	0	0	0	0	0	0	0	120	0	0	0	0	0	0	0	0	0	0	0	0	0
0	0	0	0	0	0	0	0	0	0	0	0	0	0	0	0	0	0	0	0	2	0	0	0	0	0	10	0	7672	0	0	300	0	0	0	0	0	0	0	0	0	0	0	0	6	0	0	0	0	0
0	0	0	0	0	0	0	0	0	0	0	0	0	0	0	0	0	0	0	0	0	0	23	0	0	0	0	0	130	0	0	0	0	0	0	0	0	0	0	0	0	0	0	2	0	0	0	0	0	0
0	0	0	0	6	0	0	0	0	0	0	0	0	0	0	0	3	0	0	0	9	0	0	3	0	0	0	0	191	0	0	6	0	0	0	0	0	0	0	0	0	0	0	0	0	0	0	0	0	0
0	0	0	0	0	0	0	0	0	0	0	0	0	0	0	0	0	0	0	0	0	0	2768	0	0	0	0	0	0	0	0	1	0	0	2	0	0	0	0	0	0	0	0	0	0	0	0	0	0	0
0	0	0	0	0	0	0	0	0	0	0	0	1	657	0	0	0	0	0	0	0	0	3	0	0	0	0	0	0	0	0	1	0	0	0	0	0	0	0	0	0	0	0	0	0	0	0	0	0	0
0	0	0	0	5	0	2	0	0	0	0	0	0	0	0	0	0	0	0	0	0	0	0	0	0	0	0	0	0	0	0	0	0	0	0	0	0	0	0	0	0	0	0	0	0	0	0	0	0	0
0	0	0	0	0	0	0	0	1	0	0	391	0	63	0	0	0	0	254	0	0	0	0	153	0	480	0	0	0	0	0	0	0	0	0	0	426	0	0	0	0	1	0	0	0	0	0	0	0	0
0	0	10	0	0	0	0	0	0	0	0	0	0	31	0	0	0	0	0	13	0	0	0	6	0	50	1	0	13	2	0	1	19	0	0	0	102	2	37	39	0	0	0	0	0	0	0	0	0	0
0	0	17	0	4	0	0	217	0	0	0	89	1	1	0	0	0	0	0	0	0	0	0	0	0	0	0	0	15	0	0	0	0	0	0	0	0	0	0	0	0	0	0	0	0	0	0	0	0	0
0	0	0	31	0	0	0	0	0	0	0	0	0	0	0	0	0	0	0	0	106	0	74	0	0	204	0	0	5	0	13	0	0	0	0	0	0	0	0	3	0	0	0	0	1	0	0	0	0	0
0	0	0	0	0	0	0	0	0	0	0	0	0	0	0	0	0	0	0	0	0	0	2	0	0	0	0	0	4	0	0	0	0	0	0	0	2	0	0	0	0	0	0	0	0	0	0	0	0	0
0	0	0	0	0	0	0	0	0	0	39	0	0	0	0	0	0	0	0	0	0	0	0	0	0	0	0	0	0	0	0	0	18	0	0	0	0	0	0	0	0	0	0	0	0	0	0	0	0	0
0	0	0	0	0	0	0	0	0	0	0	0	0	0	0	0	0	0	0	0	156	0	23	0	0	0	0	0	0	0	10	4	0	0	0	0	0	0	6	0	0	0	0	0	0	0	0	0	0	0
0	0	0	0	0	0	44	289	0	0	0	0	0	1	0	0	0	0	0	0	6	0	0	0	0	8	0	0	0	0	0	0	0	0	0	0	4	0	0	5	0	0	0	0	0	0	0	0	0	0
0	0	0	2	0	0	0	0	0	0	0	66	0	0	0	0	0	0	155	0	0	0	0	56	0	41	0	0	0	3	0	0	0	0	0	0	57	8	0	0	0	7	0	0	0	0	0	0	0	0
0	0	0	0	0	0	0	0	0	0	0	0	0	0	0	0	0	0	0	1	0	0	0	0	0	4	0	0	2	0	0	0	0	0	0	0	109	0	0	0	0	0	0	0	0	0	0	0	0	0
0	0	0	0	0	0	0	0	0	0	0	0	0	0	0	0	0	0	0	0	0	0	0	0	0	0	0	0	0	0	0	0	0	0	0	0	1249	0	0	0	0	0	0	0	0	0	0	0	0	0
0	0	0	0	0	0	0	0	0	0	0	0	0	0	0	0	0	0	0	0	0	0	13	0	0	0	0	0	0	0	0	0	0	0	0	0	0	0	0	0	0	0	0	0	0	0	0	0	0	0
0	0	0	0	0	0	0	0	0	0	0	0	0	0	0	0	0	0	0	0	0	0	0	0	0	0	0	0	0	0	0	0	0	0	0	0	1835	0	0	0	0	0	0	0	0	0	0	0	0	0
0	0	0	0	0	0	0	0	0	0	0	0	0	732	0	0	0	0	0	0	0	0	7	344	0	0	0	0	0	0	0	0	333	0	0	0	98	0	0	0	0	0	0	0	0	0	0	0	0	0
0	0	0	0	0	0	4	0	1	0	0	0	1	0	0	0	1	0	0	0	0	0	3	0	0	0	0	0	0	0	0	0	0	0	0	29	0	0	20	0	0	0	0	0	0	0	0	0	0	0
0	0	0	0	10	0	3	0	0	0	0	11	1	0	3	0	7	2951	0	0	19	0	0	0	0	0	21	0	32	0	0	0	0	446	0	0	51	0	0	0	0	0	0	0	0	0	0	0	0	0
0	0	0	0	0	0	0	0	0	0	0	0	0	0	0	0	0	0	0	0	0	0	0	0	0	0	0	0	0	0	0	0	0	0	0	0	1791	0	0	0	0	0	0	0	0	0	0	0	0	0
0	0	0	0	0	0	0	0	0	0	0	461	0	0	0	0	0	0	0	0	0	0	0	0	0	27	0	0	0	0	0	0	0	0	0	0	7	0	0	0	0	0	0	0	0	0	0	0	0	0
0	0	0	0	230	0	0	5	0	0	0	0	0	0	0	0	1196	0	0	0	2336	0	17	0	0	0	0	0	0	0	0	0	0	0	0	12	13	0	7	0	0	0	0	0	1	0	0	0	0	0
0	0	0	0	0	0	13	0	0	0	0	0	0	0	0	0	0	0	0	0	0	0	0	0	0	0	0	0	0	0	0	0	0	0	0	0	0	0	0	0	0	0	0	0	0	0	0	0	0	0
2	0	8	0	20	0	0	549	0	5	0	4	0	1	0	0	0	0	0	0	15	0	0	0	0	0	0	0	0	0	0	0	0	0	0	2	8	0	11	0	0	0	0	0	0	0	0	0	0	0
0	0	0	0	0	0	0	0	0	0	0	0	1	0	0	0	0	0	0	0	5	0	0	0	0	0	0	0	0	0	0	0	0	0	0	0	143	0	0	0	0	0	0	0	0	0	0	0	0	0
0	0	0	0	0	0	0	0	0	0	0	0	1	0	0	0	0	0	0	0	1	0	7	0	0	0	0	0	0	0	4	0	0	0	0	1	0	0	0	0	0	0	0	0	0	0	0	0	0	0
0	0	0	0	0	0	0	0	0	0	0	0	0	0	0	0	18	0	0	0	41	0	181	0	0	0	0	0	596	0	13	0	0	0	0	0	0	0	0	203	0	0	0	0	0	0	0	0	0	0
0	0	0	0	0	0	0	0	0	0	0	0	0	0	0	0	2	0	0	0	225	0	267	0	0	0	0	0	3023	0	150	23	0	0	0	0	0	0	0	0	0	0	0	0	0	0	0	0	0	0
0	0	0	0	0	0	0	0	0	0	0	0	0	0	0	0	0	0	0	1	0	0	0	0	0	0	0	0	5	0	0	0	0	0	0	0	0	0	0	0	0	0	0	0	0	0	0	0	0	0
0	0	0	0	6	0	0	0	0	0	0	0	0	0	0	0	0	0	0	0	0	0	0	0	0	0	0	0	0	0	1	174	0	0	0	0	884	0	0	0	0	0	0	0	0	0	0	0	0	0
0	0	0	0	0	0	12	0	0	0	0	0	8	0	0	0	0	0	0	0	7	0	7	0	0	0	0	0	3	0	0	0	0	0	0	0	0	0	0	0	0	0	0	0	0	0	0	0	0	0
0	0	2	0	0	0	0	0	0	0	0	0	0	0	0	0	0	0	0	0	0	0	0	0	0	0	0	0	0	0	0	0	0	0	0	0	0	0	0	0	0	0	0	0	0	0	0	0	0	0
0	0	0	0	0	0	0	0	0	0	0	0	0	0	0	0	0	0	0	0	0	0	0	0	0	6	0	0	14	0	0	0	0	0	0	0	5	0	0	10	0	0	0	0	0	0	0	0	0	0
0	0	0	2	0	0	0	17	0	0	197	0	0	0	0	0	2	0	0	0	0	0	0	0	0	0	0	0	0	0	0	0	0	0	0	0	117	0	0	0	0	0	0	0	536	0	0	0	0	0
0	0	0	7	0	0	0	23	0	0	0	26	0	0	0	0	14	2	0	0	105	0	0	0	0	0	0	0	0	0	0	0	0	0	0	0	0	0	7	0	26	0	0	0	3	0	0	0	0	0
0	0	0	0	0	0	0	0	0	0	0	0	0	0	0	0	0	0	0	0	0	0	0	0	0	0	0	0	0	0	0	0	0	0	0	0	438	0	0	0	0	0	0	0	0	0	0	0	0	0
0	0	0	0	0	0	0	0	0	0	0	0	0	0	0	0	0	0	0	0	0	0	0	0	135	0	0	0	270	0	0	0	0	0	0	0	0	0	0	0	0	0	0	0	0	0	0	0	0	0
0	0	0	0	0	0	3	0	0	0	0	0	2	56	0	0	0	0	0	138	0	0	0	0	0	0	0	0	0	0	0	0	0	0	0	0	173	0	0	0	0	0	0	0	0	0	0	0	0	0
0	0	0	0	0	0	0	0	0	0	0	0	0	0	0	0	43	0	0	0	219	1	1960	0	0	0	0	0	3776	0	99	3	0	0	0	0	0	0	0	1	0	0	0	0	0	0	0	0	0	0
0	0	0	0	0	0	0	0	0	0	0	0	1	0	0	0	0	0	0	0	0	0	2	0	0	0	0	0	0	0	0	0	0	0	0	0	0	0	0	0	0	0	0	0	0	0	0	0	0	0
4	0	16	0	0	0	3	0	0	0	0	0	0	0	0	0	0	0	0	0	2	0	14	0	0	0	0	0	46	0	0	0	0	0	0	3	0	0	0	5	0	0	0	0	0	0	0	0	0	0
0	0	0	0	0	0	0	0	0	0	0	0	0	0	0	0	0	0	0	0	0	0	0	0	0	0	0	0	0	0	0	0	0	0	0	0	0	0	0	0	0	0	0	0	0	0	0	0	0	0
188	0	0	0	228	0	0	0	0	0	0	1	0	0	0	0	15	0	0	0	38	0	125	0	0	0	0	0	0	0	0	0	3	0	0	0	0	0	0	0	0	0	0	0	0	0	0	0	0	0
0	0	0	0	0	0	0	5	0	0	8	0	0	0	0	0	3	0	0	0	21	0	0	0	0	0	0	0	0	0	0	0	0	0	10	0	0	0	0	0	0	0	0	0	0	0	0	0	0	0
0	0	0	0	0	0	1	0	0	0	0	0	1	0	0	0	3	0	0	0	0	0	112	0	0	0	0	0	0	0	0	41	0	0	0	3	0	0	0	0	0	0	0	0	0	0	0	0	0	0
0	0	0	0	12	0	0	0	0	0	0	0	0	0	0	0	0	0	0	0	14	0	752	0	0	0	0	0	0	0	273	0	0	0	0	0	0	0	2	0	0	0	0	0	0	0	0	0	0	0
0	0	2	0	0	0	0	0	1	0	0	24	0	1	0	0	0	0	0	0	0	0	0	0	9	59	0	0	63	0	0	0	1	0	0	0	5	0	0	63	0	0	0	0	0	0	0	0	0	0
0	0	0	0	0	0	0	0	0	0	0	0	0	284	0	0	0	0	0	740	0	0	0	0	0	0	0	0	0	0	0	0	0	0	0	0	0	0	0	0	0	0	0	0	0	0	0	0	0	0
0	0	1	0	0	0	6	0	0	0	2	0	1	0	0	0	0	0	0	0	0	0	0	0	0	1	0	0	17	0	0	0	0	0	0	6	2	0	0	0	0	0	0	1	47	0	0	0	0	0
0	0	0	0	0	0	0	0	0	0	0	0	0	1	0	0	0	0	0	0	0	0	0	0	0	0	0	0	109	0	0	0	0	0	0	0	0	0	0	0	0	0	0	0	0	0	0	0	0	0
0	0	0	0	0	0	0	0	0	0	0	0	0	0	0	0	0	0	0	0	0	0	0	0	0	0	0	0	1	0	0	0	0	0	0	0	0	0	0	0	0	0	0	1	0	0	0	0	0	0
0	0	0	0	0	0	6	0	0	0	5	443	0	6	0	0	0	0	0	0	0	0	0	0	0	0	0	0	0	0	0	0	0	0	0	0	0	0	0	0	0	0	0	0	0	0	0	0	0	0
0	0	0	0	0	0	0	0	50	0	0	33	0	5	0	0	0	0	25	0	0	0	0	3	0	18	0	0	0	5	0	0	0	0	0	0	163	1	0	0	0	1	0	0	0	0	0	0	0	0
0	0	0	0	0	0	0	0	0	0	0	0	0	0	0	0	0	0	0	0	0	0	0	0	0	0	0	0	0	0	0	0	0	0	0	0	0	0	0	0	0	0	0	0	0	0	0	0	0	0
0	0	0	0	0	0	0	0	0	0	0	0	0	0	0	0	0	0	0	0	0	0	0	0	0	0	0	0	0	0	4	0	0	0	0	0	0	0	0	0	0	0	0	0	0	0	0	0	0	0
0	0	0	0	0	0	0	0	0	0	0	0	0	0	0	0	1	0	0	0	16	0	0	0	0	0	0	0	1013	0	0	2	0	0	0	0	0	0	0	9	0	0	0	0	0	0	0	0	0	0
0	0	0	0	12	0	0	0	0	0	0	0	0	0	0	0	0	0	0	0	16	0	0	0	0	0	0	0	97	0	1	0	0	0	0	0	0	0	0	0	0	0	0	0	0	0	0	0	0	0
0	0	0	0	0	0	0	0	18	0	0	183	0	0	0	0	0	0	89	0	0	0	0	1	0	0	0	0	0	0	3	0	0	0	0	0	0	0	0	0	0	0	0	0	0	0	0	0	0	0
0	0	0	0	0	0	0	0	0	0	0	0	0	0	0	0	0	0	0	243	0	0	0	0	0	0	0	0	0	0	0	0	0	0	0	0	0	0	0	0	0	0	0	0	0	0	0	0	0	0
0	0	0	0	0	0	0	0	0	0	0	0	0	9	0	0	7	0	0	0	0	0	1	200	0	0	0	0	0	0	0	3	0	0	0	0	0	0	0	0	0	0	0	0	0	0	0	0	0	0
0	0	0	0	0	0	0	0	0	0	0	0	0	0	0	0	0	0	0	0	0	0	0	0	0	0	0	0	0	0	0	0	0	0	0	0	1579	0	0	0	0	0	0	0	0	0	0	0	0	0
0	0	0	0	0	0	0	0	0	0	0	0	0	0	0	0	0	0	0	0	0	0	3756	0	0	0	0	0	0	0	0	0	0	0	0	0	0	0	0	0	0	0	0	0	0	0	0	0	0	0
0	0	0	0	0	0	0	0	0	0	0	0	0	0	0	0	10	0	0	0	31	0	30	0	0	0	0	0	868	0	4	0	0	0	0	0	0	0	0	1	0	0	0	0	0	0	0	0	0	0
0	0	0	0	1	1	0	0	0	0	0	1	1	0	0	0	0	0	0	0	0	0	0	0	0	0	0	0	0	0	0	0	273	0	0	0	0	0	0	1	0	0	0	0	0	0	0	0	0	0
0	0	0	0	0	0	0	0	0	0	0	0	0	0	0	0	0	0	0	0	6	0	0	0	2	1	0	0	1	0	0	0	3	0	0	11	1	0	0	4	0	0	0	0	0	0	0	0	0	0
0	0	37	0	0	0	5	0	0	0	0	0	0	124	0	0	0	0	0	0	0	0	35	0	0	0	0	0	0	0	0	0	0	0	0	0	540	0	0	0	0	0	0	0	0	0	0	0	0	0
0	0	8	0	11	0	3	0	0	0	129	0	0	0	0	0	0	0	0	0	499	0	57	3	0	0	0	0	0	1	0	0	0	0	0	4	0	0	0	0	0	0	0	0	0	0	0	0	0	0
0	0	0	0	0	0	0	0	0	0	0	0	0	0	0	0	0	0	0	0	0	0	0	1	7	0	0	0	0	0	0	0	0	0	0	0	0	0	0	0	0	0	0	0	0	0	0	0	0	0
0	0	5	0	0	0	4	226	0	0	0	169	1	2	0	0	0	0	0	0	3	0	98	0	0	0	0	0	84	0	0	0	0	0	0	8	8	0	0	0	0	0	0	0	0	0	0	0	0	0
0	0	0	0	0	0	0	0	0	0	0	4	0	0	0	0	0	0	0	0	0	0	0	1	0	35	0	0	18	0	0	0	5	0	0	0	2	0	0	20	0	0	0	0	0	0	0	0	0	0
0	0	0	0	0	0	0	0	0	0	0	0	0	0	0	0	0	0	0	0	0	0	0	0	0	0	0	0	0	0	0	0	0	0	0	0	6704	0	0	0	0	0	0	0	0	0	0	0	0	0
15	0	0	0	0	0	0	0	0	0	0	2	0	0	0	0	0	0	0	0	126	0	65	0	0	0	0	0	0	0	119	0	0	0	0	0	0	0	0	0	0	0	0	0	0	0	0	0	0	0
0	0	0	0	0	0	0	0	0	0	0	0	0	0	0	0	0	0	0	0	0	0	0	0	0	0	0	0	0	0	0	0	0	0	0	0	0	0	0	0	0	0	0	0	0	0	0	0	0	0
0	0	0	0	0	0	0	0	0	0	0	0	0	0	0	0	1	0	0	0	6	0	0	0	0	0	0	0	6535	0	0	7	0	0	0	0	0	0	0	0	0	0	0	0	0	0	0	0	0	0
0	0	0	0	405	0	0	0	0	0	0	1	0	0	0	0	0	0	0	0	620	0	139	0	0	0	0	0	0	0	0	0	0	0	0	142	47	0	0	58	0	0	0	0	0	0	0	0	0	0
0	0	0	0	0	0	44	0	0	0	2	0	0	13	0	0	0	0	0	2	6	0	41	0	0	0	0	0	0	0	0	0	0	0	0	0	0	0	0	0	0	0	0	0	0	0	0	0	0	0
0	0	0	0	0	0	0	0	0	0	0	1	0	0	0	0	19	0	0	0	123	0	0	0	0	0	0	0	0	0	99	0	0	0	0	76	1	0	0	0	0	0	0	0	0	0	0	0	0	0
0	0	0	0	0	0	0	0	0	0	0	0	0	0	0	0	0	0	0	0	0	0	0	114	0	0	0	0	0	0	0	0	0	0	0	0	3	0	0	0	0	0	0	0	0	0	0	0	0	0
0	0	0	0	0	0	6	0	0	0	0	0	1	0	0	0	0	230	0	0	722	0	0	0	0	0	0	0	0	0	0	0	0	0	0	0	0	0	1	0	0	0	0	0	26	0	0	0	0	0
0	0	0	0	0	0	33	0	0	0	0	0	1	0	0	0	0	0	0	0	0	0	0	0	0	0	0	0	0	0	0	0	0	0	0	9	0	0	1	0	0	0	0	0	0	0	0	0	0	0
0	0	0	0	0	0	0	0	0	0	0	0	1	0	0	0	0	0	0	0	0	0	13	0	0	0	0	0	0	0	1	0	0	0	0	0	0	0	0	0	0	0	0	0	0	0	0	0	0	0
0	0	36	0	3	0	0	0	0	0	0	0	1	0	0	0	2	0	0	0	61	0	0	0	0	0	0	0	2	0	0	0	0	0	0	68	4	0	57	0	0	0	0	0	0	0	0	0	0	0
0	0	6	0	0	0	23	0	0	0	0	63	0	2	0	0	0	0	0	0	0	0	29	0	0	0	0	0	58	0	0	0	0	0	0	0	2	0	0	0	0	0	0	0	0	0	0	0	0	0
0	0	0	0	0	0	0	0	0	0	0	0	4	0	0	0	0	0	0	0	0	0	4	2	0	0	0	0	6	0	0	0	0	0	0	0	0	0	0	0	0	0	0	0	0	0	0	0	0	0
4	0	0	0	0	0	0	0	0	0	0	0	0	0	0	0	0	0	0	0	209	0	358	0	0	0	0	0	0	0	12	0	0	0	0	0	1	0	0	0	0	0	0	0	2	0	0	0	0	0
2	0	0	0	0	0	0	0	0	0	0	0	0	0	0	0	1	0	0	0	4	0	0	3	23	179	0	0	1734	0	0	0	52	0	0	0	9	3	0	144	0	0	0	0	0	0	0	0	0	0
0	0	0	0	0	0	0	0	0	0	0	0	0	0	0	0	0	0	0	0	0	0	0	0	0	0	0	0	0	0	0	0	0	0	0	0	7	0	0	0	0	0	0	0	0	0	0	0	0	0
0	0	0	0	0	0	0	0	0	0	0	1	0	0	0	0	1	0	0	0	87	0	0	0	0	0	0	0	5	0	0	0	1	0	0	0	0	0	46	0	0	0	0	0	0	0	0	0	0	0
0	0	9	0	0	0	46	0	0	0	0	0	10	74	0	0	0	0	0	0	0	0	82	0	0	0	0	0	5	0	0	0	0	0	0	0	0	0	0	0	0	0	0	0	0	0	0	0	0	0
0	0	22	0	1	0	21	314	0	8	0	0	0	0	0	0	0	0	0	0	17	0	0	0	0	0	0	0	65	0	0	0	0	0	0	0	4	0	0	0	0	0	0	0	0	0	0	0	0	0
0	0	0	0	9	0	0	0	0	0	0	0	1	0	0	0	0	0	0	0	37	0	0	0	0	0	0	0	1923	0	0	0	0	0	0	0	0	0	0	0	2	0	0	0	0	0	0	0	0	0
0	0	0	1	0	0	0	617	0	0	0	0	0	0	0	0	0	0	0	0	121	0	48	32	0	0	0	0	0	9	0	0	0	0	0	0	16	0	0	0	0	0	0	1	0	0	0	0	0	0
11	0	0	0	70	0	0	0	0	0	0	0	0	0	0	0	0	0	0	0	89	0	180	0	0	0	0	0	0	0	0	0	1	0	0	0	0	0	0	0	0	0	0	0	0	0	0	0	0	0
0	0	0	0	0	0	12	0	0	0	0	0	1	0	0	0	0	0	0	0	10	0	84	0	0	0	0	0	0	0	0	0	0	0	0	0	0	0	0	0	0	0	0	0	0	0	0	0	0	0
0	0	0	0	0	0	0	0	0	0	301	0	0	20	0	0	0	0	0	506	0	0	0	0	0	0	0	0	0	0	0	0	0	0	0	0	0	0	0	0	0	0	0	0	0	0	0	0	0	0
0	0	8	0	0	0	0	30	0	0	0	22	1	0	0	0	0	0	0	0	13	0	0	0	0	1	0	0	2	0	0	0	0	0	0	6	1	0	0	3	0	0	0	0	0	0	0	0	0	0
0	0	0	2	0	0	0	0	0	0	0	0	0	0	0	0	0	0	0	0	0	0	2808	0	0	0	0	0	0	0	0	0	0	0	0	0	0	0	0	0	0	0	0	0	12	0	0	0	0	0
0	0	0	0	0	0	0	0	24	0	0	278	0	1	0	0	0	0	52	0	0	0	0	4	0	0	0	0	1	8	0	0	0	0	0	0	166	0	0	0	0	3	0	0	0	0	0	0	0	0
0	0	3	0	0	0	4	0	0	0	0	17	2	3	0	0	113	0	0	5	0	0	0	0	0	3	0	0	6	0	0	0	0	0	0	4	8065	0	5	1	12	0	0	0	0	0	0	0	0	1
0	0	0	0	0	0	0	0	0	0	0	0	0	0	0	0	0	0	0	0	0	0	0	0	0	0	0	0	0	0	0	0	0	0	0	0	0	0	0	0	0	0	0	0	0	0	0	0	0	0
0	0	0	0	0	0	46	0	0	0	0	0	0	0	0	0	0	0	0	0	0	0	2	0	0	0	0	0	0	0	0	0	0	0	0	0	0	0	0	0	0	0	0	0	0	0	0	0	0	0
0	0	0	0	0	0	1	0	0	0	0	0	0	0	0	0	1	0	0	0	0	0	0	0	14	0	0	0	88	0	0	0	0	0	0	1	0	0	0	0	0	0	0	0	0	0	0	0	0	0
0	0	0	0	0	0	0	0	0	0	0	0	0	0	0	0	0	0	0	0	0	0	0	0	0	0	0	0	0	0	0	2	0	0	0	0	28	0	0	0	0	0	0	0	0	0	0	0	0	0
66	0	0	0	0	0	0	0	0	0	0	0	0	0	0	0	0	0	0	0	208	0	21	0	0	0	0	0	11	0	90	0	7	0	0	0	23	0	0	0	22	0	0	0	0	0	0	0	0	0
0	0	0	0	0	0	0	0	0	0	0	0	0	793	0	0	0	0	0	0	0	0	0	0	0	0	0	0	0	0	0	0	0	0	0	0	96	0	0	0	0	0	0	0	0	0	0	0	0	0
0	0	0	0	0	0	0	0	0	0	0	0	0	3	75	0	0	0	17	0	0	0	0	163	0	22	0	0	0	1	0	0	0	0	0	0	1121	3	0	0	0	5	0	0	0	0	0	0	0	0
0	1	0	0	0	0	0	0	0	0	0	0	0	0	0	0	0	0	0	1682	0	0	0	0	0	0	0	0	0	0	0	0	0	0	0	0	0	0	0	0	0	0	0	0	0	0	0	0	0	0
0	0	0	0	0	0	0	0	0	0	0	0	4	0	0	0	0	0	0	0	5	0	105	0	0	0	0	0	0	0	0	0	0	0	0	0	0	0	0	0	0	0	0	0	0	0	0	0	0	0
0	0	0	0	2	0	0	951	0	0	0	0	0	0	0	0	0	0	0	0	1	0	0	0	0	3	0	0	0	0	0	0	0	0	0	0	9	0	0	0	0	0	0	0	0	0	0	0	0	0
0	1	0	0	0	0	0	0	7	0	0	3	0	0	0	0	0	0	0	2	0	0	0	0	2	30	0	0	42	0	0	0	5	0	0	0	0	0	0	13	0	0	0	0	0	0	0	0	0	0
0	0	0	0	0	0	7	0	0	0	0	0	0	0	0	0	0	0	0	1	0	0	3	0	0	0	0	0	325	0	0	0	0	0	0	0	51	0	0	0	0	0	0	0	0	0	0	0	0	0
0	0	0	0	0	0	0	0	0	0	0	0	0	0	0	0	0	0	0	0	38	0	0	0	0	0	0	0	0	0	0	0	0	0	0	0	0	0	0	0	11	0	0	2	0	0	0	0	0	0
0	0	0	0	0	0	0	20	0	0	995	0	0	0	0	0	4	0	0	0	3	0	0	0	0	0	0	0	0	0	0	0	0	0	0	2	0	0	0	0	0	0	0	0	0	0	0	0	0	0
1	0	0	0	0	0	0	0	0	0	0	0	0	0	0	0	3	0	0	0	0	0	0	0	0	0	0	0	0	0	0	0	0	0	0	4	28	0	0	0	0	0	0	0	0	0	0	0	0	0
0	0	0	0	0	0	0	0	0	0	0	0	0	0	0	0	0	0	60	0	0	0	0	151	0	0	0	0	0	8	0	0	0	8	0	0	747	0	0	0	0	0	0	0	0	0	0	0	0	0
4	0	7	0	0	0	0	0	0	0	0	0	0	0	0	0	12	0	0	0	269	0	0	0	0	0	0	0	0	12	0	0	150	0	0	0	44	0	0	9	39	0	0	0	0	0	0	0	0	0
0	0	0	0	0	0	0	261	6	0	112	0	0	0	0	0	0	0	0	0	9	0	0	0	0	0	0	0	1	0	0	0	0	0	0	0	83	0	0	0	0	0	0	0	2	0	0	0	0	0
0	0	0	0	0	0	0	0	0	0	0	0	1	71	0	0	0	0	0	14	0	0	0	0	0	0	0	0	0	0	0	7	0	0	0	0	0	0	0	0	0	0	0	0	0	0	0	0	0	0
0	0	0	0	0	0	0	0	0	0	0	0	0	0	0	0	0	0	0	0	0	0	0	0	0	0	0	0	0	0	0	0	0	0	0	0	1538	0	0	0	0	0	0	0	0	0	0	0	0	0
0	0	0	0	0	0	0	0	0	0	0	0	6	87	0	0	0	0	0	0	0	0	4	0	0	0	0	0	0	0	0	0	0	0	0	0	0	0	0	0	0	0	0	0	0	0	0	0	0	0
2	0	0	0	0	0	0	0	0	0	0	0	0	0	0	0	37	0	0	0	117	0	9	0	0	0	0	0	5875	0	12	0	0	0	0	0	0	0	0	53	0	0	0	0	0	0	0	0	0	0
0	0	4	0	0	0	0	537	0	0	1	0	0	0	0	0	0	0	0	0	0	0	0	15	0	0	0	0	0	7	0	3	0	0	0	0	196	0	0	0	0	0	0	0	0	0	0	0	0	0
0	0	0	0	0	0	0	0	0	0	0	0	0	0	0	0	0	362	0	0	0	0	0	0	0	0	0	0	0	0	0	0	0	0	0	0	0	0	0	0	0	0	0	0	0	0	0	0	0	0
0	0	38	0	0	0	6	0	2	0	0	1	0	0	0	0	15	0	0	1	98	0	0	0	0	0	0	0	0	0	0	6	0	0	0	0	50	0	0	1	0	0	0	0	0	0	0	0	0	0
0	0	0	0	0	0	0	0	0	0	0	0	0	0	0	0	0	0	0	0	0	0	0	0	0	0	0	0	0	0	5	0	0	0	0	0	0	0	0	0	0	0	0	0	1401	0	0	0	0	0
7	0	0	0	0	0	0	0	0	0	0	0	0	0	0	0	345	0	0	0	83	0	10	3	0	0	0	0	0	0	415	12	1	0	0	0	0	0	0	336	0	0	0	0	0	0	0	0	0	0
0	0	0	0	0	0	0	0	0	0	0	0	0	0	0	0	0	0	0	0	2	0	1233	0	0	0	0	0	7641	0	183	0	0	0	0	0	0	0	0	0	0	0	0	0	0	0	0	0	0	0
3	0	5	0	0	0	37	123	0	4	0	3	3	0	0	0	2	0	0	0	6	0	0	0	0	0	0	0	8	0	0	0	0	0	0	0	5	0	1	0	0	0	0	0	0	0	0	0	0	0
0	0	0	0	0	0	0	0	0	0	0	0	0	0	0	0	13	0	0	0	4	0	432	0	0	0	0	0	4769	0	93	0	0	0	0	0	0	0	0	0	0	0	0	0	0	0	0	0	0	0
0	0	0	0	0	24	0	2	0	0	4733	1	0	0	0	0	0	0	0	0	10	0	0	0	0	0	0	0	0	0	0	1	44	0	0	0	2	0	0	0	0	0	0	0	225	0	0	0	0	0
0	0	0	0	0	0	0	1	0	0	0	9	0	1	0	0	0	0	0	0	0	0	0	0	0	12	0	0	54	0	0	6	0	0	0	0	1284	0	0	55	0	0	0	0	0	0	0	0	0	0
7	0	4	0	0	0	0	0	0	0	0	0	0	5	0	58	0	0	0	5	39	0	0	2	0	69	0	0	44	3	1	0	437	0	0	0	80	2	0	9	0	0	0	0	0	0	0	0	0	0
0	0	0	0	1	0	0	0	0	0	0	0	0	0	0	0	0	0	0	0	0	0	0	0	0	0	0	0	0	0	0	3	0	0	0	0	0	0	0	0	0	0	0	0	0	0	0	0	0	0
0	0	0	0	0	0	0	7	0	0	0	0	0	0	0	0	0	0	0	0	1	0	0	0	0	0	0	0	2	2	0	0	0	0	0	0	1	0	0	2	0	0	0	0	0	0	0	0	0	0
0	0	1	0	0	0	0	32	0	0	0	1	0	0	0	0	0	0	0	0	0	0	0	8	0	0	0	0	0	0	0	0	0	0	0	7	0	0	0	0	0	0	0	0	0	0	0	0	0	0
0	0	14	0	2	0	15	31	0	0	0	423	1	0	0	0	0	0	0	0	0	0	28	0	0	0	0	0	11	0	0	0	0	0	0	0	1	0	0	0	0	0	0	0	0	0	0	0	0	0
0	0	0	0	0	0	0	0	0	0	0	0	0	0	0	0	0	0	0	0	0	0	0	0	0	0	0	0	0	0	0	249	0	0	0	0	0	0	0	0	0	0	0	0	0	0	0	0	0	0
0	0	0	0	0	0	0	0	0	0	0	0	1	0	0	0	0	0	0	0	0	0	0	0	0	0	0	0	112	0	0	0	0	0	0	0	0	0	0	0	0	0	0	0	0	0	0	0	0	0
0	0	0	0	0	0	0	0	0	0	0	0	0	0	0	0	0	0	0	0	0	0	0	0	0	0	0	0	0	0	0	0	0	0	0	0	0	0	0	0	0	0	0	0	0	0	0	0	0	0
0	0	0	0	0	0	23	0	0	0	0	0	0	0	0	0	0	0	0	0	0	0	0	2796	0	0	0	0	0	0	0	0	0	0	0	0	0	0	0	0	0	0	0	0	0	0	0	0	0	0
0	0	0	0	0	0	0	0	0	0	0	0	0	0	0	0	0	0	0	0	0	0	4572	0	0	0	0	0	0	0	0	15	0	0	0	0	0	0	0	0	0	0	0	0	0	0	0	0	0	0
0	0	0	0	0	0	0	0	0	0	0	0	0	0	0	0	0	0	0	0	0	0	0	0	0	0	0	0	0	0	0	0	0	0	0	0	1887	0	0	0	0	0	0	0	0	0	0	0	0	0
0	0	0	0	1	0	3	190	3	0	1	3	0	0	0	0	0	0	0	0	13	0	0	0	1	1	0	0	17	0	0	0	0	0	0	0	20	0	0	2	0	0	0	0	575	0	0	0	0	0
0	0	0	0	0	0	0	34	0	0	0	4	0	303	0	0	0	0	0	6	0	0	0	3	0	0	0	0	0	0	0	0	5	0	0	0	30	0	0	0	0	0	0	0	0	0	0	0	0	0
0	0	0	0	0	0	0	0	0	0	0	0	0	0	0	0	0	0	0	0	0	0	1	0	0	0	0	0	8	0	0	781	0	0	0	0	0	0	0	0	0	0	0	0	0	0	0	2	0	0
0	0	0	0	0	0	0	0	0	0	0	0	0	0	0	0	0	0	0	0	0	0	0	0	0	0	0	0	0	0	0	0	0	0	0	0	0	0	0	0	0	0	0	0	0	0	0	0	0	0
0	0	0	4	0	0	0	0	0	0	0	0	1	0	0	0	4	0	0	0	3	0	0	0	0	0	0	0	1	0	10	0	0	0	0	19	133	0	1	12	0	0	0	0	0	0	0	0	0	0
0	0	406	0	0	0	0	0	0	0	0	0	0	351	0	0	0	0	0	0	0	0	0	0	0	0	0	0	0	0	0	0	0	0	0	0	318	0	0	0	0	0	0	0	0	0	0	0	0	0
0	0	0	0	0	0	0	19	0	0	0	3	1	0	0	0	0	0	0	0	0	0	0	0	0	1	0	1	106	0	0	0	1	0	0	0	48	0	0	43	0	0	0	0	0	0	0	0	0	0
0	0	3	38	23	0	0	0	0	0	0	0	1	0	0	0	1350	0	0	715	1873	0	0	5	0	0	0	0	28	24	0	0	0	0	0	195	22	0	0	17	0	0	0	0	0	0	0	0	0	0
0	0	0	0	0	0	0	0	0	0	0	0	0	0	0	0	0	0	0	0	0	0	0	29	0	0	0	0	0	0	0	0	0	0	0	0	23	0	0	0	0	0	0	0	0	0	0	0	0	0
1	0	25	0	0	0	0	0	26	0	0	0	0	0	0	0	28	0	0	6	159	0	0	0	0	0	0	0	0	2	0	0	0	0	0	0	2	0	0	2	0	0	0	0	0	0	0	0	0	0
0	0	0	0	0	0	0	0	0	0	0	0	0	10	0	0	0	0	0	4058	0	0	0	0	0	0	0	0	0	0	0	0	0	0	0	0	0	0	0	0	0	0	0	0	0	0	0	0	0	0
0	0	0	0	0	0	0	0	0	0	0	0	0	0	0	0	0	0	0	0	0	0	0	0	6	0	0	0	0	0	0	0	0	0	0	0	0	0	0	0	0	0	0	0	0	0	0	0	0	0
0	0	9	0	8	0	0	0	0	0	0	0	0	0	0	0	0	0	0	0	0	0	0	0	0	0	0	0	1	0	0	0	0	0	0	1	1	0	0	0	0	0	0	0	0	0	0	0	0	0
0	0	88	0	0	0	10	0	56	0	0	0	0	0	0	0	0	0	0	0	38	0	0	0	0	0	0	0	2	0	0	25	0	0	0	1	30	0	0	0	0	0	0	0	0	0	0	0	0	0
0	0	1	0	0	0	0	0	6	0	1	8	1	0	0	0	0	0	0	0	1	0	0	0	0	193	0	0	24	0	0	0	1	0	0	0	48	0	0	62	0	0	0	3	0	0	0	0	0	0
0	0	2	0	0	0	6	0	0	0	0	0	0	0	0	0	3	0	0	0	27	0	0	0	0	0	0	0	0	0	0	0	0	0	0	0	3	0	0	10	1	0	0	0	0	0	0	0	0	0
0	1	0	0	0	0	0	0	0	0	0	1	0	0	1	0	0	0	0	0	0	0	0	0	0	0	0	0	0	0	0	0	0	0	0	0	8	0	0	0	0	0	0	0	0	0	0	0	0	0
0	0	0	0	0	0	0	0	0	0	0	0	0	0	0	0	0	0	0	0	0	0	0	0	0	0	0	0	29	0	0	0	0	0	0	0	0	0	0	0	0	0	0	0	0	0	0	0	0	0
0	0	0	0	0	0	0	0	0	0	0	0	0	0	0	0	0	0	0	0	0	0	0	0	0	0	0	0	0	0	0	0	0	0	0	0	0	0	0	0	0	0	0	0	0	0	0	0	0	0
0	0	0	0	2	0	0	9	0	0	0	0	0	0	0	0	0	0	0	0	0	0	0	0	0	0	0	0	0	0	0	0	0	0	0	0	0	0	0	0	0	0	0	0	0	0	0	0	0	0
0	0	0	0	0	0	0	0	0	0	0	0	0	0	0	0	0	264	0	0	0	0	0	0	0	0	0	0	0	0	0	0	0	0	0	0	0	0	0	0	0	0	0	0	0	0	0	0	0	0
0	0	0	0	0	0	1	0	0	0	22	0	0	0	0	0	0	0	0	0	0	0	2	0	0	0	0	0	0	0	0	0	0	0	8	0	0	0	0	0	0	0	0	0	9	0	0	0	0	0
0	0	0	0	0	0	0	0	0	0	0	0	0	0	0	0	27	0	0	0	95	0	53	0	0	0	0	0	0	0	37	0	0	0	0	134	0	0	30	0	0	0	0	1	0	0	0	0	0	0
0	0	0	0	0	0	0	0	0	0	0	0	0	139	0	0	0	0	0	0	0	0	0	0	0	0	0	0	0	0	0	12	0	0	0	0	0	0	0	0	0	0	0	0	0	0	0	0	0	0
0	0	0	0	0	0	0	0	0	0	0	0	0	0	0	0	0	0	0	0	0	0	0	0	0	0	0	0	0	0	0	0	0	0	0	0	667	0	0	0	0	0	0	0	0	0	0	0	0	0
0	0	1	0	3	0	0	0	0	0	150	0	0	0	0	0	0	0	0	0	3257	0	0	0	0	0	0	0	35	0	0	0	0	0	0	18	17	0	15	0	46	0	0	0	0	0	0	0	0	0
0	0	0	0	0	0	0	0	0	0	9	0	0	89	0	0	0	0	0	0	0	0	228	8	0	0	0	0	1	0	0	35	0	0	0	0	0	0	4	0	0	0	0	0	67	0	0	0	0	0
0	0	14	0	0	0	3	0	0	0	0	0	0	1	0	0	0	0	0	0	0	0	23	0	0	0	0	0	82	0	0	2	0	0	0	0	0	0	0	0	0	0	0	0	0	0	0	0	0	0
4	0	6	0	26	0	0	374	0	8	0	0	0	4	0	0	0	0	0	0	6	0	0	0	0	3	0	0	2	0	0	0	0	0	0	0	0	0	14	2	0	0	0	0	37	0	0	0	0	0
0	0	0	0	0	0	0	0	0	0	0	0	0	2	0	0	0	0	0	0	0	0	5	0	0	0	0	0	0	0	0	0	0	0	0	1	0	0	0	0	0	0	0	0	0	0	0	0	0	0
0	0	3	0	0	0	4	0	0	0	841	145	6	0	0	0	0	0	0	0	0	0	4	0	0	0	0	0	1	0	0	0	0	0	0	0	10	0	1	0	2	0	0	0	0	0	0	0	0	0
0	0	0	0	0	0	9	0	0	0	2	0	0	0	0	0	7	0	0	0	0	0	0	0	0	0	0	0	0	0	1	0	0	0	0	0	0	0	0	4	0	0	0	0	0	0	0	0	0	0
0	0	7	0	0	0	10	0	0	0	2	0	8	0	0	0	0	0	0	0	3	0	30	0	0	0	0	0	160	0	0	9	0	0	0	1	0	0	0	0	0	0	0	0	0	0	0	0	0	0
12	0	2	0	0	0	1	1	0	0	0	27	6	34	0	0	26	0	0	0	339	0	0	0	86	0	46	0	13	0	0	6	0	0	0	0	2	0	0	230	294	0	0	0	0	0	0	0	0	0
0	0	0	0	0	0	0	0	0	0	0	0	0	0	0	0	0	0	0	0	0	0	0	0	0	0	0	0	0	0	0	0	0	0	0	0	2906	0	0	0	0	0	0	0	0	0	0	0	0	0
0	0	0	0	0	0	0	0	0	0	0	0	0	0	0	0	0	0	0	0	0	0	0	0	0	0	0	0	0	0	0	0	0	0	0	0	0	0	0	0	0	0	0	0	0	0	0	0	0	0
0	0	1	0	0	0	0	0	0	0	0	0	0	0	6	0	3	7	0	0	0	0	0	0	0	0	0	0	0	0	0	0	0	2	0	0	0	0	0	0	0	0	0	0	0	0	0	0	0	7
0	0	0	0	0	128	0	2	0	0	0	0	0	0	0	0	0	0	0	0	0	0	0	0	0	4	0	0	7	0	0	0	423	0	0	0	1	0	0	1	0	0	0	0	0	0	0	0	0	0
0	0	0	1	0	0	10	0	0	0	331	0	0	0	0	0	0	0	0	0	256	0	6	2	0	0	0	0	0	7	0	0	0	0	0	7	1	0	0	0	0	0	0	0	0	0	0	0	0	0
0	0	0	0	15	0	0	0	0	0	6	0	0	0	0	0	29	0	0	0	32	0	121	0	0	0	0	0	0	0	0	18	0	0	0	0	0	0	0	7	0	0	0	0	194	0	0	0	0	0
0	0	0	0	0	0	0	485	0	0	0	0	0	3	0	0	0	0	0	0	0	0	10	5	0	0	0	0	0	1	0	0	0	0	0	0	208	0	0	0	0	0	0	0	0	0	0	0	0	0
0	0	0	0	0	0	0	0	0	0	19	0	0	85	0	0	0	0	0	176	0	0	0	0	0	0	0	0	15	0	0	0	0	0	0	0	0	0	0	0	0	0	0	0	4	0	0	0	0	0
0	0	0	0	46	0	0	0	0	0	0	0	0	0	0	0	0	0	0	0	0	0	6	0	0	0	0	0	0	0	0	0	0	0	7	0	0	0	0	0	0	0	0	0	0	0	0	0	0	0
0	0	0	0	0	0	0	0	0	0	0	0	0	5	0	0	0	0	0	0	0	0	11	115	0	0	0	0	0	0	0	0	0	0	0	0	0	0	0	0	0	0	0	0	0	0	0	0	0	0
0	0	0	8	0	0	0	0	0	0	0	0	0	0	0	0	2	0	0	0	0	0	4493	0	0	0	0	0	0	0	0	1	0	0	0	0	0	0	0	0	0	0	0	0	0	0	0	0	0	0
0	0	0	0	0	0	0	0	0	0	0	0	0	0	0	0	0	1371	0	0	0	0	0	0	0	0	0	0	0	0	0	0	0	0	0	0	0	0	0	0	0	0	0	0	0	0	0	0	0	0
0	0	0	0	0	0	0	0	0	0	0	0	0	0	0	0	0	0	0	0	12	0	57	0	0	0	0	0	1	0	0	10	0	0	0	0	0	0	0	0	0	0	0	0	0	0	0	0	0	0
2	0	0	0	0	0	0	0	0	0	0	0	0	0	0	0	28	0	0	0	27	0	0	0	0	0	0	0	313	0	0	0	0	0	0	0	1	0	0	0	2	0	0	0	0	0	0	0	0	0
0	0	9	0	0	0	1	0	0	0	148	5	1	0	0	0	1	0	0	0	4	0	0	0	0	14	0	0	27	0	0	0	0	0	0	0	9	0	3	9	0	0	0	1	34	0	0	0	0	0
0	0	0	0	0	0	6	0	0	0	0	0	1	0	0	0	0	0	0	0	3	0	23	0	0	0	0	0	419	0	0	0	0	0	0	0	0	0	0	0	0	0	0	0	0	0	0	0	0	0
0	0	0	0	0	0	0	0	217	0	0	136	0	0	0	0	0	0	0	0	0	0	0	0	0	2	0	0	0	0	0	0	0	0	0	0	0	0	0	0	0	28	0	0	0	0	0	0	0	0
0	0	0	0	0	0	0	0	2	1	0	0	0	0	0	0	0	0	0	0	0	0	0	0	0	35	1	0	44	0	0	0	2	0	0	0	7	0	0	5	0	0	0	0	0	0	0	0	0	0
0	0	0	0	0	0	3	0	0	0	0	0	1	1	0	0	0	0	0	0	0	0	304	0	0	0	0	0	0	0	1	399	0	0	0	0	0	0	0	0	0	0	0	0	0	0	0	0	0	0
0	0	4	3	0	0	0	0	0	0	297	0	0	0	0	0	0	0	0	0	14	0	42	1	0	0	0	0	0	1	0	0	0	0	0	10	0	0	0	0	0	0	0	0	0	0	0	0	0	0
0	0	0	0	0	0	0	0	0	0	0	211	0	0	0	0	0	0	3	4	0	0	0	7	0	63	0	0	0	1	0	0	0	0	0	0	1	12	0	0	0	13	0	0	0	0	0	0	0	0
0	0	0	0	0	0	0	0	0	0	42	0	0	0	0	0	0	0	0	0	0	0	209	0	0	0	0	0	11	0	0	9	0	0	0	1	0	0	0	0	0	0	0	0	0	0	0	0	0	0
0	0	0	0	0	0	0	0	0	0	0	0	0	0	0	0	0	0	0	0	0	0	0	0	0	0	0	0	0	0	0	0	0	0	0	0	1350	0	0	0	0	0	0	0	0	0	0	0	0	0
0	0	0	0	0	0	0	0	0	0	0	0	0	150	0	0	0	0	0	26	0	0	0	0	0	0	0	0	0	0	0	23	0	0	0	0	0	0	0	0	0	0	0	0	0	0	0	0	0	0
0	0	0	0	0	0	0	0	0	0	0	7	0	0	0	0	2	0	0	0	0	0	0	0	0	0	0	0	0	0	12	0	0	0	0	0	514	0	0	3	0	0	0	0	0	0	0	0	0	0
0	0	0	0	0	0	0	0	0	0	0	0	0	0	0	0	0	0	0	0	0	0	0	0	0	0	0	0	0	0	0	0	0	0	0	0	59	0	0	0	0	0	0	0	0	0	0	0	0	0
0	0	0	0	0	0	0	0	0	0	2	2	7	0	0	0	2	0	0	0	129	0	0	0	0	0	0	0	0	0	0	0	0	0	0	1	2	0	0	0	0	0	0	0	69	0	0	0	0	0
0	0	0	0	0	0	0	42	0	0	2	0	0	0	0	0	0	0	0	0	0	0	16	0	0	0	0	0	0	0	0	18	0	0	0	0	0	0	0	0	0	0	0	0	0	0	0	0	0	0
0	0	9	0	0	0	3	329	0	0	0	98	0	0	0	0	0	0	0	0	5	0	0	0	0	0	0	0	325	0	0	0	0	0	0	0	0	0	0	0	0	0	0	0	16	0	0	0	0	0
0	0	0	0	0	0	4	35	0	0	51	0	0	0	0	0	0	0	0	0	0	0	109	0	0	0	0	0	0	0	0	0	0	0	0	0	0	0	0	0	0	0	0	0	0	0	0	0	0	0
0	0	0	0	0	0	0	0	0	0	0	0	0	0	0	0	0	0	0	8	1	0	19	0	0	0	0	0	0	0	0	2	0	0	0	0	0	0	0	0	0	0	0	0	0	0	0	0	0	0
0	0	0	0	0	0	0	0	0	0	0	0	0	0	0	0	0	281	0	0	0	0	0	0	0	0	0	0	0	0	0	0	0	0	0	0	0	0	0	0	0	0	0	0	0	0	0	0	0	0
0	0	0	0	1	0	0	10	0	0	0	0	0	0	0	0	5	0	0	0	3	0	0	0	0	0	0	0	3	0	0	0	0	0	0	157	36	0	4	0	0	0	0	0	0	0	0	0	0	0
5	0	0	0	0	177	0	1	0	0	0	7	1	1	31	0	2	0	0	0	608	0	0	0	16	0	44	0	8	0	0	36	0	0	0	0	25	0	0	0	144	0	0	0	0	0	0	0	0	12
0	0	26	0	0	0	0	0	0	0	1	0	1	0	0	0	0	0	0	0	1	0	2	0	0	0	0	0	21	0	0	7	0	0	0	0	0	0	17	31	0	0	0	0	0	0	0	0	0	0
0	0	100	7	0	0	16	15	0	0	0	0	0	0	0	0	0	24	0	0	52	0	0	0	0	0	0	0	11	0	3	0	0	0	0	0	0	0	0	12	0	0	0	0	0	0	0	0	0	0
0	0	0	0	0	0	0	0	0	0	0	0	0	0	0	0	0	0	0	0	0	0	0	0	0	0	0	0	0	0	0	0	0	0	0	0	0	0	0	0	0	0	0	0	0	0	0	0	0	0
0	0	0	0	13	0	0	0	0	0	0	0	0	0	0	0	0	0	0	0	0	0	0	0	0	0	0	0	0	0	0	0	0	0	0	0	0	0	0	0	0	0	0	0	0	0	0	0	0	0
0	0	0	0	0	0	0	0	0	0	0	0	0	0	0	0	0	0	0	0	0	0	0	0	0	0	0	0	0	0	0	0	0	0	0	0	0	0	0	0	0	0	0	1	0	0	0	0	0	0
0	0	0	0	0	0	0	0	1	0	0	49	0	0	0	0	0	0	39	0	0	0	0	26	0	61	0	0	0	7	0	0	0	0	0	0	31	0	0	0	0	2	0	0	0	0	0	0	0	0
0	0	0	0	0	0	0	0	0	0	0	0	0	0	0	0	3	0	0	0	62	0	150	0	0	0	0	0	3050	0	3	0	0	0	0	0	0	0	0	7	0	0	0	0	0	0	0	0	0	0
0	0	0	0	0	0	0	1	0	0	0	2	0	0	0	0	0	0	0	0	0	0	0	0	0	15	0	0	59	0	0	0	4	0	0	0	7	0	0	6	0	0	0	0	0	0	0	0	0	0
0	0	0	0	0	0	0	0	0	0	0	0	0	1	0	0	0	0	0	0	0	0	0	0	0	0	0	0	0	0	0	0	1	0	0	0	0	0	0	0	0	0	0	0	0	0	0	0	0	0
0	0	0	0	0	0	0	0	0	0	0	0	1	0	0	0	0	0	0	0	2	0	4	0	0	0	0	0	4	0	0	0	0	0	0	0	0	0	0	0	0	0	0	0	0	0	0	0	0	0
0	0	0	0	0	0	0	0	0	0	0	0	0	0	0	0	0	0	0	0	0	0	3	61	2	0	0	0	0	0	0	0	0	0	0	0	0	0	0	0	0	0	0	0	0	0	0	0	0	0
0	0	0	0	9	0	0	0	0	0	0	0	0	0	0	0	0	0	0	0	0	0	0	0	0	0	0	0	0	0	0	0	0	0	0	0	0	0	0	0	0	0	0	0	0	0	0	0	0	0
0	0	0	0	0	0	0	0	0	0	0	1	0	0	0	0	242	0	0	0	264	0	160	0	0	0	0	0	1	0	9	0	0	0	0	369	0	0	51	79	15	0	0	0	9	0	0	0	0	0
0	0	0	0	0	0	0	0	0	0	0	0	0	3	0	0	0	0	0	0	0	0	0	173	22	0	0	0	0	0	0	0	0	0	0	0	88	0	0	0	0	0	0	0	0	0	0	0	0	0
0	0	0	0	0	0	0	0	0	0	0	6	7	0	0	0	1	0	0	0	4	0	0	0	0	0	0	0	0	0	0	0	0	0	0	15	31	0	1	0	0	0	0	0	0	0	0	0	0	0
0	0	0	0	0	0	0	0	0	0	912	0	0	0	0	0	1	0	0	0	4	0	0	0	0	0	0	0	0	0	0	0	0	0	0	2	6	0	0	0	0	0	0	0	0	0	0	0	0	0
0	0	0	0	0	0	0	0	0	0	0	0	0	0	0	0	0	0	0	0	0	0	0	0	0	0	0	0	0	0	0	0	0	0	0	0	111	0	0	0	0	0	0	0	0	0	0	0	0	0
0	0	0	0	0	0	12	0	0	0	0	0	0	0	0	0	4	0	0	0	34	0	0	0	0	0	0	0	0	0	0	0	0	0	2	0	0	0	0	0	0	0	0	0	0	0	0	0	0	0
0	0	0	3	0	0	0	0	0	0	0	0	0	0	0	0	15	0	0	0	26	0	960	0	0	0	0	0	8653	0	33	0	0	0	0	0	0	0	0	4	0	0	0	0	0	0	0	0	0	0
0	0	0	0	0	0	0	0	0	0	0	0	0	0	0	0	0	0	0	0	0	0	0	0	0	0	0	0	0	0	0	0	0	0	0	0	0	0	0	0	0	0	0	0	0	0	0	0	0	0
0	0	0	0	0	0	0	0	0	0	0	0	0	1	0	0	0	0	0	0	11	0	405	0	0	0	0	0	3512	0	463	163	0	0	0	0	0	0	0	2	0	0	0	0	1	0	0	0	0	0
0	0	0	0	0	0	0	14	0	0	0	0	2	1	0	0	5	0	0	0	3	0	0	0	0	0	0	0	0	0	0	0	0	0	0	0	0	0	0	0	0	0	0	0	0	0	0	0	0	0
0	0	0	0	0	0	2	0	0	0	0	0	0	0	0	0	0	0	0	0	3	0	2	0	0	0	0	0	828	0	0	0	0	0	0	4	0	0	0	0	0	0	0	0	0	0	0	0	0	0
0	0	0	0	0	0	0	0	0	0	0	4	0	0	0	0	0	0	0	0	3	0	0	0	0	2	0	0	0	0	0	0	0	0	0	55	8	0	0	0	0	0	0	0	0	0	0	0	0	0
0	0	0	0	0	0	1	0	0	0	0	0	0	0	0	0	1	0	0	0	39	0	107	0	0	0	0	0	223	0	0	0	0	0	0	1	0	0	0	0	0	0	0	0	0	0	0	0	0	0
0	0	0	0	0	0	0	0	0	0	0	0	0	0	0	0	0	0	0	0	0	0	0	0	0	0	0	0	0	0	0	0	0	0	0	0	1083	0	0	0	0	0	0	0	0	0	0	0	0	0
0	0	0	0	0	0	0	0	0	0	0	0	0	0	0	0	0	0	171	0	0	0	0	0	0	0	0	0	0	1	0	0	0	0	0	0	0	0	0	0	0	0	0	0	0	0	0	0	0	0
4	0	0	0	0	0	0	0	0	0	0	0	0	0	0	0	0	0	0	0	0	0	131	0	0	0	0	0	5972	0	40	3	0	0	0	0	0	0	0	0	0	0	0	0	0	0	0	0	0	0
0	0	11	0	0	0	0	0	0	0	36	0	0	0	0	0	6	0	0	0	0	0	0	0	0	0	0	0	0	0	0	0	0	0	0	0	52	0	0	0	80	0	0	0	0	0	0	0	0	0
4	0	0	0	0	0	29	46	0	0	0	0	0	0	0	0	0	0	0	3	99	0	0	0	0	19	0	0	29	0	0	0	7	0	0	1	9	0	1	0	0	0	0	0	0	0	0	0	0	0
0	0	0	0	0	0	0	0	0	0	0	0	0	0	0	0	0	0	0	0	17	0	0	0	0	0	1	0	3717	0	0	38	0	0	0	0	0	0	0	0	0	0	0	0	5	0	0	0	0	0
0	0	0	0	0	0	0	0	0	0	0	0	0	0	0	0	0	0	0	0	0	0	0	0	0	0	0	0	0	0	0	0	0	0	0	0	3	0	0	0	0	0	0	0	0	0	0	0	0	0
0	0	0	0	0	0	0	0	0	0	0	0	0	0	0	0	0	0	0	0	0	0	0	0	0	0	0	0	0	0	0	0	0	0	0	0	0	0	0	0	0	0	0	0	0	0	0	0	0	0
0	0	0	0	0	3	0	0	0	0	0	0	0	0	0	0	0	0	0	0	0	0	0	0	0	11	0	0	11	0	0	0	182	0	0	0	0	0	0	4	0	0	0	0	0	0	0	0	0	0
0	0	0	0	33	0	0	0	0	0	0	0	0	0	0	0	0	0	0	0	2	0	0	0	0	0	0	0	0	0	0	0	0	0	0	0	0	0	0	0	0	0	0	0	0	0	0	0	0	0
0	0	0	0	0	0	0	0	0	0	0	0	0	0	0	0	0	0	0	0	0	0	0	31	0	0	0	0	0	0	0	0	0	0	0	0	0	0	0	0	0	0	0	0	0	0	0	0	0	0
0	0	0	0	2	0	0	0	1	0	19	0	0	2	0	0	0	0	0	0	0	0	0	0	0	102	0	0	145	0	0	12	0	0	0	0	6	0	0	43	0	0	0	0	0	0	0	0	0	0
5	0	1	0	1	0	18	283	0	3	0	29	0	0	0	0	0	0	0	0	0	0	0	0	0	0	0	0	0	0	0	0	0	0	0	0	2	0	0	0	18	0	0	0	6	0	0	0	0	0
0	0	0	2	0	82	0	0	0	0	0	0	0	4	0	118	0	0	0	0	0	0	0	0	0	9	0	0	8	0	0	0	1840	0	0	0	0	0	0	3	0	0	0	0	0	0	0	0	0	0
0	0	0	0	0	0	0	7	0	0	0	0	3	32	11	0	3	0	0	0	335	0	0	0	15	0	21	0	10	0	0	4	0	0	0	0	23	0	27	323	183	0	0	0	0	0	0	0	0	0
0	0	0	0	0	0	40	0	0	0	0	0	0	0	0	0	0	0	0	0	0	0	0	10	0	0	0	0	0	0	0	0	0	0	0	0	0	0	0	0	0	0	0	0	0	0	0	0	0	0
0	0	0	0	0	0	0	0	0	0	0	0	0	0	0	0	0	114	0	0	0	0	0	0	0	0	0	0	71	0	0	0	0	12	0	0	0	0	0	0	0	0	0	0	0	0	0	0	0	0
0	0	0	0	0	0	0	0	0	0	0	0	0	1	0	0	0	0	0	44	0	0	0	1165	0	0	0	0	0	0	0	0	0	0	0	0	1	0	0	0	0	0	0	0	0	0	0	0	0	0
1	0	0	0	1	0	0	0	0	0	0	0	0	0	0	0	0	0	0	0	128	0	334	0	0	0	0	0	0	0	0	0	0	0	2	0	0	0	0	0	0	0	0	0	0	0	0	0	0	0
0	0	0	0	0	0	0	0	0	0	0	14	0	0	0	0	0	0	218	0	0	0	0	2	0	10	0	0	0	1	0	0	0	0	0	0	393	0	0	0	0	9	0	0	0	0	0	0	0	0
0	0	3	0	0	0	22	0	0	0	1353	0	0	1	0	0	0	0	0	0	8	0	100	0	0	0	0	0	29	0	0	0	0	0	0	0	11	0	0	6	0	0	0	0	50	0	0	0	0	0
0	0	0	0	0	0	0	0	0	0	0	0	0	0	0	0	10	0	0	0	0	0	0	0	0	0	0	0	713	0	0	0	0	0	0	0	0	0	0	3	0	0	0	0	0	0	0	0	0	0
0	0	0	0	0	0	0	0	0	0	0	7	0	0	0	0	0	0	0	0	0	0	0	0	0	27	0	0	26	0	0	0	0	0	0	0	3821	0	0	5	0	0	0	0	0	0	0	0	0	0
0	0	0	0	0	0	0	0	0	0	0	73	0	0	0	0	0	0	4	0	0	0	0	22	0	11	0	0	0	1	0	0	0	0	0	0	151	0	0	5	0	28	0	0	0	0	0	0	0	0
0	0	0	0	0	0	6	0	6	0	2	2	1	0	0	0	0	0	0	0	64	0	0	0	0	1	0	0	0	0	0	0	0	0	0	0	0	0	0	0	0	0	0	1	18	0	0	0	0	0
0	0	0	0	2	0	1	0	0	0	0	0	0	0	0	0	0	0	0	0	0	0	10	0	0	0	0	0	0	0	0	0	0	0	0	0	0	0	0	0	0	0	0	0	0	0	0	0	0	0
0	0	0	0	0	0	0	0	0	0	0	0	0	0	0	0	0	0	0	0	0	0	0	0	0	0	0	0	0	0	0	0	0	0	0	0	794	0	0	0	0	0	0	0	0	0	0	0	0	0
0	0	0	0	0	0	4	0	0	0	0	0	0	0	0	0	0	0	0	0	4	0	5	0	0	0	0	0	1	0	0	6	0	0	0	0	0	0	0	2	0	0	0	0	0	0	0	0	0	0
0	0	0	0	0	0	2	0	0	0	0	0	1	0	0	0	0	0	0	0	17	0	7	0	0	0	0	0	51	0	0	1	0	0	0	0	0	0	0	0	0	0	0	0	0	0	0	0	0	0
0	0	0	0	0	0	0	7	0	0	0	0	0	4	0	0	0	0	0	0	0	0	0	0	0	0	0	0	2	4	0	0	0	0	0	0	0	0	0	3	0	0	0	0	0	0	0	0	0	0
0	0	6	0	0	0	0	0	0	0	0	0	1	20	0	0	0	0	0	51	0	0	0	0	0	0	0	0	0	0	0	0	0	0	0	0	112	0	0	0	0	0	0	0	0	0	0	0	0	0
0	0	0	0	0	0	0	0	11	0	0	0	0	0	0	0	35	0	0	3	56	0	0	0	0	0	0	0	0	0	0	188	8642	0	0	0	1	0	0	63	0	0	0	0	0	0	0	0	0	0
0	0	0	0	0	0	0	0	0	0	0	0	0	0	0	0	0	0	0	1	0	0	2	9	1	0	0	0	0	0	0	0	0	0	0	0	0	0	0	0	0	0	0	0	0	0	0	0	0	0
0	0	0	0	0	0	0	0	0	0	0	0	0	0	0	0	0	0	0	0	0	0	0	0	0	0	0	0	1	0	0	0	0	0	0	0	0	0	0	0	0	0	0	0	0	0	0	0	0	0
2	0	0	0	0	0	0	0	0	0	0	0	0	0	0	0	5	0	0	0	94	0	17	0	0	0	0	0	14639	0	1	0	0	0	0	0	0	0	0	27	0	0	0	0	0	0	0	1	0	0
135	0	480	0	0	0	14	6	3	0	1	54	0	0	0	0	0	0	0	0	323	0	1	0	0	0	0	0	3	0	0	0	0	0	0	0	0	0	1	0	12	0	0	0	0	0	0	0	0	0
3	0	0	0	1	0	0	78	0	1	0	0	0	0	0	0	0	0	0	0	4	0	0	0	0	22	0	0	37	0	0	0	0	0	0	0	19	0	9	0	0	0	0	0	0	0	0	0	0	0
7	0	7	0	19	0	36	128	0	0	0	0	0	0	0	0	0	0	0	0	3	0	1	0	0	0	0	0	9	0	0	0	2	0	0	0	9	0	15	0	0	0	0	0	89	0	0	0	0	0
1	0	0	0	0	0	0	0	0	2	0	12	2	4	0	105	0	0	0	2	1	0	0	6	0	2	0	0	132	0	0	0	1880	0	0	0	5	0	1	0	0	0	0	0	0	0	0	0	0	0
0	0	0	0	0	0	0	0	0	0	12	0	0	0	0	0	0	0	0	0	0	0	0	0	0	0	0	0	0	0	0	0	0	0	0	0	4809	0	0	0	0	0	0	0	0	0	0	0	0	0
0	0	0	0	0	0	0	0	0	0	0	0	0	25	0	0	0	0	0	75	0	0	0	0	0	0	0	0	0	0	0	0	0	0	0	0	0	0	0	0	0	0	0	0	0	0	0	0	0	0
0	0	0	0	0	0	0	1	0	0	0	0	0	9	0	0	0	0	0	546	0	0	0	1	0	0	0	0	0	0	0	0	0	0	0	0	2	0	0	0	0	0	0	0	0	0	0	0	0	0
0	1	0	0	0	0	0	0	0	0	0	2	1	0	0	0	31	0	0	0	41	0	10	0	0	0	0	0	836	0	34	0	0	0	0	0	0	0	0	0	0	0	0	0	0	0	0	0	0	0
0	0	0	0	0	0	0	0	0	0	0	5	4	0	0	0	4	0	0	0	0	0	0	0	0	0	0	0	3	0	0	0	22	0	0	0	211	0	0	5	0	0	0	0	0	0	0	0	0	0
0	0	0	0	1	0	12	110	0	0	0	3	0	0	0	0	0	0	0	0	0	0	0	0	0	0	0	0	0	0	0	0	0	0	2	0	0	0	0	0	0	0	0	0	0	0	0	0	0	0
0	0	0	0	0	0	0	0	0	0	0	0	1	0	0	0	0	0	0	0	0	0	0	0	0	0	0	0	0	0	0	0	0	0	0	0	39321	0	0	0	0	0	0	0	0	0	0	0	0	0
0	0	0	0	0	0	0	0	0	0	0	0	1	0	0	0	0	0	0	0	0	0	0	0	0	0	0	0	0	0	0	0	0	0	0	0	0	0	0	0	0	0	0	0	0	0	0	0	0	0
0	0	0	0	0	0	0	0	0	0	0	0	6	0	0	0	0	0	0	0	0	0	0	0	0	0	0	0	14	0	0	2	0	0	0	5	0	0	0	0	0	0	0	0	0	0	0	0	0	0
5	0	0	0	0	0	0	33	0	0	0	1	0	0	0	0	0	0	0	0	0	0	0	0	0	0	0	0	0	0	5	1	0	0	0	2	494	0	2	0	0	0	0	0	0	0	0	0	0	0
0	0	0	0	0	0	0	0	0	0	5	0	0	0	0	0	0	0	0	0	0	0	0	0	0	0	0	0	0	0	0	0	0	0	0	0	0	0	0	0	0	0	0	0	0	0	0	0	0	0
0	0	0	0	0	0	0	83	0	0	0	3	0	0	0	0	0	0	0	0	0	0	0	0	0	0	0	0	0	0	0	0	0	0	0	0	0	0	0	0	0	0	0	0	0	0	0	0	0	0
18	0	0	0	0	0	0	0	0	0	0	0	0	0	0	0	0	0	0	0	258	0	253	0	0	0	0	0	3	0	94	0	0	0	0	0	0	0	0	0	30	0	0	0	1	0	0	0	0	0
0	0	0	0	0	0	0	0	0	0	0	0	0	0	0	0	689	0	0	0	1012	0	0	0	0	0	0	0	0	0	0	8	5	0	0	0	0	0	0	200	0	0	0	0	0	0	0	0	0	0
0	0	0	0	0	0	0	0	0	0	0	0	0	93	0	0	0	0	0	0	0	0	9	0	0	0	0	0	0	0	0	0	0	0	0	0	0	0	0	0	0	0	0	0	0	0	0	0	0	0
0	0	0	0	0	0	0	0	0	0	10	0	0	0	0	0	0	0	0	1	1	0	0	0	1	21	0	0	33	0	0	0	10	0	0	0	5	0	0	4	0	0	0	1	0	0	0	0	0	0
0	0	0	0	0	0	0	0	0	0	0	0	0	285	0	0	0	0	0	0	0	0	0	0	0	0	0	0	0	0	0	5	0	0	0	0	950	0	0	0	0	0	0	0	0	0	0	0	0	0
0	0	0	0	0	0	0	0	0	0	0	0	0	0	0	0	0	0	0	0	12	0	0	0	0	0	0	0	0	0	0	0	0	0	0	0	0	0	0	0	0	0	0	0	0	0	0	0	0	0
5	0	7	1	0	0	0	6	0	6	0	0	0	0	0	0	0	0	0	0	84	0	290	4	0	0	0	0	11	2	0	0	0	0	0	0	0	0	0	0	0	0	0	0	0	0	0	0	0	0
0	0	0	0	0	0	0	0	0	0	0	0	0	0	0	0	8	0	0	0	5	0	0	0	0	0	0	0	626	0	37	90	0	0	0	0	0	0	0	2	0	0	0	0	0	0	0	0	0	0
0	0	0	0	0	0	26	0	0	0	0	0	0	0	0	0	0	3511	0	0	0	0	0	0	0	0	2	0	4	0	0	0	0	86	0	0	21	0	0	0	0	0	0	0	0	0	0	0	0	0
0	0	21	0	1	0	0	833	0	0	0	0	1	0	0	0	4	0	0	1	712	0	0	0	0	0	0	0	17	0	0	0	0	0	0	12	2	0	117	0	36	0	0	0	0	0	0	0	0	0
0	0	0	0	0	0	0	0	0	0	0	0	0	4	0	0	0	0	0	0	0	0	0	0	0	3	0	0	4	0	0	0	0	0	0	0	2	0	0	1	0	0	0	0	0	0	0	0	0	0
0	0	1	0	0	0	0	0	0	0	0	0	0	0	0	0	0	0	0	0	0	0	0	3	1	45	0	0	201	0	0	0	21	0	0	0	105	0	0	120	0	0	0	0	0	0	0	0	0	0
0	0	0	0	0	0	0	0	0	0	0	0	0	0	0	0	0	0	0	0	0	0	1	0	0	0	0	0	0	0	0	0	0	0	0	0	0	0	0	0	0	0	0	0	0	0	0	0	0	0
0	0	0	0	0	0	0	0	0	0	0	0	2	0	0	0	0	0	0	0	14	0	15	0	0	0	0	0	45	0	0	0	0	0	0	0	0	0	2	0	0	0	0	0	0	0	0	0	0	0
0	0	0	0	0	0	0	0	0	0	0	0	7	0	0	0	0	0	0	0	0	0	1	0	0	0	0	0	0	0	0	0	0	0	0	0	67	0	0	21	0	0	0	0	0	0	0	0	0	0
0	0	0	0	0	0	0	0	0	0	0	0	0	0	0	0	0	0	0	0	0	0	1	0	0	0	0	0	0	0	0	751	0	0	0	0	0	0	0	0	0	0	0	0	0	0	0	0	0	0
0	0	0	0	0	0	0	0	0	0	0	0	1	0	0	0	2	0	0	0	11	0	852	0	0	0	0	0	0	0	0	0	0	0	0	0	0	0	0	0	0	0	0	0	0	0	0	0	0	0
3	0	0	0	0	0	0	0	0	0	0	0	1	0	0	0	373	0	0	0	239	0	0	0	0	0	0	0	0	0	77	0	0	0	0	11	0	0	29	34	0	0	0	0	0	0	0	0	0	0
0	0	0	0	0	0	0	903	0	0	12	0	0	0	0	0	1	0	0	0	0	0	0	0	0	0	0	0	0	0	0	0	0	0	0	0	0	0	0	0	0	0	0	0	0	0	0	0	0	0
0	0	0	0	0	0	0	0	0	0	112	61	0	0	0	0	3	0	0	0	0	0	0	0	0	0	0	0	0	0	0	0	0	0	0	0	0	0	0	0	0	0	0	0	0	0	0	0	0	0
0	0	2	0	0	0	0	0	0	0	3	2	0	0	0	0	1	0	0	0	10	0	0	0	0	0	0	0	2	0	0	0	0	0	0	6	12	0	0	2	0	0	0	0	286	0	0	0	0	0
0	0	0	0	0	0	0	0	0	0	0	0	0	0	0	0	0	0	0	0	0	0	0	0	0	0	0	0	1	0	0	0	2	0	0	0	644	0	0	0	0	0	0	0	0	0	0	0	0	0
0	0	0	0	0	0	0	0	0	0	1194	0	1	0	0	0	0	0	0	0	0	0	0	0	0	0	0	0	6	0	0	1	0	0	0	73	0	0	0	0	0	0	0	3	211	0	0	0	0	0
0	0	0	0	0	0	0	0	0	0	0	0	0	0	0	0	0	0	0	0	0	0	0	0	0	0	0	0	0	0	0	0	0	0	0	0	0	0	0	0	0	0	0	0	0	0	0	0	0	0
0	0	0	0	0	0	0	0	0	0	0	0	0	0	0	0	0	0	0	0	0	0	0	0	0	0	0	0	0	0	0	176	0	0	0	0	0	0	0	0	0	0	0	0	0	0	0	0	0	0
0	0	0	0	0	0	0	0	0	0	5	0	0	0	0	0	0	0	0	0	3	0	21	0	0	0	0	0	0	0	0	0	0	0	0	0	0	0	0	0	0	0	0	0	0	0	0	0	0	0
0	1	1	0	15	0	0	0	0	0	0	6	8	0	0	0	0	0	0	0	6	0	0	0	0	0	0	0	2	0	0	4	0	0	0	0	22	0	0	0	0	0	0	0	0	0	0	0	0	0
0	0	0	0	0	0	0	0	0	0	0	0	0	0	0	0	0	0	0	0	0	0	0	0	0	0	0	0	5259	0	0	90	0	0	0	0	0	0	0	0	0	0	0	0	0	0	0	0	0	0
5	0	0	0	0	0	0	0	0	0	0	0	0	0	0	0	9	14	0	0	34	0	0	0	1	0	0	0	11	0	27	773	268	0	0	0	0	0	0	55	0	0	0	0	0	0	0	0	0	0
22	0	0	1	0	0	0	0	0	0	2	0	0	0	0	0	0	0	0	0	284	0	33	0	0	0	0	0	0	0	214	0	0	0	0	0	565	0	0	0	33	0	0	0	2	0	0	0	0	0
0	0	0	0	0	0	0	0	0	0	0	0	0	0	0	0	0	0	0	0	0	0	0	0	0	0	0	0	0	0	0	0	0	0	0	0	3133	0	0	0	0	0	0	0	0	0	0	0	0	0
0	0	3	0	0	0	31	0	0	0	0	0	1	0	0	0	0	0	0	0	1	0	22	0	0	0	0	0	149	0	0	0	0	0	0	0	0	0	3	7	0	0	0	0	0	0	0	0	0	0
0	0	0	0	0	0	0	0	0	0	0	0	1	0	0	0	0	0	0	0	0	0	32	0	0	0	0	0	29	0	2	0	0	0	0	0	0	0	5	0	0	0	0	0	0	0	0	0	0	0
0	0	0	0	0	0	0	0	0	0	0	0	0	0	0	0	0	0	0	0	0	0	0	0	0	0	0	0	0	0	0	0	0	0	0	0	0	0	0	0	0	0	0	0	0	0	0	0	0	0
0	0	0	0	0	0	0	0	0	0	7	0	1	0	0	0	0	0	0	0	1	0	0	0	0	0	0	0	0	0	0	0	0	0	0	0	0	0	3	1	0	0	0	0	0	0	0	0	0	0
0	0	0	0	0	0	0	0	0	0	0	0	0	0	0	0	0	0	0	0	0	0	0	0	0	0	0	0	0	0	0	0	0	0	0	0	0	0	0	0	0	0	0	0	0	0	0	0	0	0
0	0	0	0	0	0	11	0	0	0	0	0	1	0	0	0	9	0	0	0	67	0	24	0	0	0	0	0	96	0	0	0	0	0	0	0	0	0	0	0	0	0	0	0	0	0	0	0	0	0
0	0	0	0	0	0	0	0	0	0	0	0	0	0	0	0	0	0	0	0	0	0	0	0	0	0	0	0	3	0	0	2	0	0	0	35	9	0	2	2	0	0	0	0	0	0	0	0	0	0
0	0	0	0	106	0	0	0	0	0	0	0	1	0	0	0	0	0	0	0	256	0	4	0	0	0	0	0	0	0	0	0	0	0	0	60	1	0	20	0	0	0	0	0	0	0	0	0	0	0
0	0	0	0	0	0	0	0	0	0	0	0	0	0	0	0	0	0	0	0	0	0	0	0	0	0	0	0	1087	0	0	2	0	0	0	0	0	0	0	0	0	0	0	0	0	0	0	0	0	0
0	0	0	0	0	0	0	0	0	0	0	0	7	0	0	0	0	0	0	0	1	0	0	0	0	0	0	0	16	0	0	0	0	0	0	0	0	0	0	0	0	0	0	0	0	0	0	0	0	0
0	0	0	0	6	0	7	0	0	0	0	0	1	0	0	0	4	0	0	0	5	0	2	0	0	0	0	0	0	0	22	1	0	0	0	0	0	0	0	0	0	0	0	0	0	0	0	0	0	0
0	0	0	0	1	0	0	0	0	0	0	0	0	0	0	0	0	0	0	0	0	0	0	0	0	0	0	0	0	0	0	0	0	0	0	0	0	0	0	0	0	0	0	0	0	0	0	0	0	0
0	0	0	0	0	0	0	0	0	0	0	0	0	0	0	0	0	0	0	0	0	0	0	0	0	1	0	0	0	0	0	28050	0	0	0	0	1	0	0	0	0	0	0	0	0	0	0	0	0	0
20	0	0	0	0	0	0	0	0	0	0	0	0	7	0	0	0	188	0	4	4	0	2	0	0	0	0	0	8	1	0	0	0	0	0	0	0	0	55	0	0	0	0	0	0	0	0	0	0	46
2	0	0	0	0	0	0	0	0	0	0	3	0	0	0	0	2046	0	0	0	7051	0	9	0	0	0	0	0	0	0	412	71	0	0	0	0	0	0	0	6635	0	0	0	0	0	0	0	0	0	0
0	0	0	0	0	0	0	0	0	0	0	0	2	0	0	0	159	0	0	0	94	0	0	0	0	0	0	0	0	0	0	0	0	0	0	5	59	0	1	0	0	0	0	0	0	0	0	0	0	0
23	0	0	0	0	0	0	0	0	0	0	0	0	0	0	0	56	0	0	0	135	0	386	0	0	0	0	0	3286	0	7	2	0	0	0	0	0	0	0	8	0	0	0	0	0	0	0	0	0	0
0	0	0	0	0	0	0	0	0	0	0	0	0	231	0	0	0	0	0	447	0	0	0	0	0	0	0	0	0	0	0	0	0	0	0	0	11	0	0	0	0	0	0	0	0	0	0	0	0	0
0	0	0	0	0	0	0	0	0	0	0	0	0	0	0	0	0	0	0	0	0	0	0	0	0	0	0	0	12	0	0	187	0	0	0	0	0	0	0	0	0	0	0	0	14	0	0	0	0	0
0	0	0	0	0	0	0	0	0	0	0	0	0	0	0	0	0	0	0	0	0	0	0	0	0	0	0	0	0	0	0	0	0	0	0	0	2490	0	0	0	0	0	0	0	0	0	0	0	0	0
0	0	1	0	0	0	0	337	0	1	1	498	0	4	0	0	0	0	0	0	0	0	0	0	5	8	0	0	136	0	0	34	0	0	0	0	366	0	0	3	0	0	0	0	0	0	0	0	0	0
0	0	0	0	0	0	0	0	0	0	0	0	3	35	0	0	0	0	0	27	0	0	0	0	0	0	0	0	0	0	0	0	0	0	0	1	0	0	0	0	0	0	0	0	0	0	0	0	0	0
0	0	20	0	4	0	0	157	0	0	0	0	7	0	0	0	0	0	0	0	1142	0	0	0	0	0	0	0	0	0	0	0	0	0	0	38	0	0	137	0	0	0	0	0	0	0	0	0	0	0
0	0	0	0	0	0	23	0	0	0	0	367	0	0	0	0	0	0	0	0	0	0	0	0	0	0	0	0	0	0	0	0	0	43	0	0	0	0	0	0	0	0	0	0	0	0	0	0	0	0
0	0	1	0	0	0	0	0	0	0	0	0	5	0	0	0	1	0	0	0	1	0	7	0	0	0	0	0	84	0	0	0	0	0	0	0	0	0	6	0	0	0	0	0	0	0	0	0	0	0
0	0	0	0	0	0	27	917	0	0	18	0	0	0	0	0	20	0	0	0	0	0	0	0	0	0	0	0	0	0	0	0	0	0	0	0	10	0	0	0	0	0	0	0	0	0	0	0	0	0
0	0	2	0	0	0	0	0	7	0	1	9	1	0	0	0	0	0	0	0	0	0	0	4	1	137	0	0	274	0	0	0	0	0	0	0	36	0	1	54	0	0	0	0	0	0	0	0	0	0
0	0	0	0	0	0	0	0	0	0	0	0	0	316	0	0	0	0	0	0	0	0	0	0	0	0	0	0	0	0	0	0	0	0	0	0	181	0	0	0	0	0	0	0	0	0	0	0	0	0
0	0	0	0	1	0	0	0	0	0	0	0	0	0	0	0	0	0	0	0	4	0	5	0	0	0	0	0	448	0	0	1	0	0	0	0	1	0	0	0	0	0	0	0	166	0	0	0	0	0
0	0	0	0	0	0	0	0	0	0	0	0	0	0	0	0	0	0	0	0	0	0	0	0	0	0	0	0	0	0	0	0	0	0	0	0	0	0	0	0	0	0	0	0	0	0	0	0	0	0
0	0	0	0	0	0	0	0	0	0	0	0	0	0	0	0	0	0	0	0	3	0	1721	0	0	0	0	0	134	0	620	70	0	0	0	0	0	0	0	0	0	0	0	0	0	0	0	0	0	0
0	0	0	0	0	0	0	0	0	0	0	0	0	0	0	0	888	0	0	0	7572	0	93	0	0	0	0	0	0	0	24	0	0	0	0	0	0	0	0	1237	0	0	0	0	0	0	0	0	0	0
0	0	0	0	0	0	0	0	0	0	70	87	1	0	0	0	0	0	0	0	63	0	0	0	0	0	0	0	0	0	0	2	0	0	0	0	576	0	0	0	0	0	0	0	5	0	0	0	0	0
0	0	0	0	0	0	33	0	0	0	0	0	0	0	0	0	0	0	0	0	1	0	0	43	0	0	0	0	0	0	0	0	0	0	0	0	0	0	0	0	0	0	0	0	0	0	0	0	0	0
0	0	0	0	64	0	0	0	0	0	0	0	0	0	0	0	0	0	0	0	73	0	9	0	0	0	0	0	0	0	0	0	0	0	0	9	4	0	0	10	0	0	0	0	2	0	0	0	0	0
0	0	0	0	0	0	0	0	0	0	0	0	0	0	0	0	0	0	0	0	0	0	0	0	0	0	0	0	0	0	0	17	0	0	0	0	0	0	0	0	0	0	0	0	0	0	0	0	0	0
0	0	0	0	1	0	0	359	0	0	0	0	0	0	0	0	0	0	0	0	18	0	72	0	0	0	0	0	0	0	0	0	0	0	0	0	0	0	0	0	0	0	0	0	0	0	0	0	0	0
0	0	0	0	0	0	0	0	0	0	0	0	0	0	0	0	0	0	0	0	0	0	0	0	0	0	0	0	0	0	0	0	0	0	0	0	1005	0	0	0	0	0	0	0	0	0	0	0	0	0
0	0	0	0	0	0	5	0	0	0	0	0	1	2	0	0	0	0	0	0	11	0	113	0	0	0	0	0	118	0	0	0	0	0	0	1	0	0	0	0	0	0	0	0	0	0	0	0	0	0
0	0	0	0	0	0	0	0	0	0	0	0	0	0	0	0	0	0	0	0	0	0	0	0	0	0	0	0	0	0	0	0	0	0	0	0	3256	0	0	0	0	0	0	0	0	0	0	0	0	0
[truncated: 371 more rows]
[truncated: 7 more columns]
