# Supplementary material for: Fecal microbiota transplantation augments 5-fluorouracil efficacy in pancreatic cancer via gut microbiota modulation
Source: Front Microbiol. 2025 Sep 25;16:1548027. doi: 10.3389/fmicb.2025.1548027 (PMC12507756; doi:10.3389/fmicb.2025.1548027)
Supplement: Supplementary file 1 [file Supplementary_file_1.zip › Supplementary materials/FMT+5FU.csv]

Acetatifactor_muris	Akkermansia_muciniphila	Alistipes_sp_timonensis	Anaerotruncus_colihominis	Asaccharobacter_sp_nov	Bacillus_thermoamylovorans	Bacteroidales_fam_nov	Bacteroides_acidifaciens	Bacteroides_ovatus	Bacteroides_sartorii	Bacteroides_sp_nov	Bacteroides_vulgatus	Bifidobacterium_animalis	Blautia_coccoides	Blautia_sp_nov	Cellulosimicrobium_cellulans	Clostridiales_gen_nov	Clostridium_bifermentans	Clostridium_boltae	Clostridium_clostridioforme	Clostridium_cluster_IV_gen_nov	Clostridium_cochlearium	Clostridium_cocleatum	Clostridium_innocuum	Clostridium_perfringens	Clostridium_ramosum	Clostridium_sordelli	Clostridium_sp_nov	Clostridium_sp_tertium	Clostridium_symbiosum	Coprobacillus_sp_nov	Enterococcus_faecalis	Enterococcus_gallinarum	Enterococcus_hirae	Enterorhabdus_caecimuris	Enterorhabdus_mucosicola	Escherichia_coli	Eubacterium_sp_nov	Eubacterium_sp_nov.1	Flavonifractor_plautii	Intestinimonas_butyriciproducens	Lachnospiraceae_gen_nov	Lactobacillus_apodemi	Lactobacillus_johnsonii	Lactobacillus_murinus	Lactobacillus_paracasei	Lactobacillus_reuterii	Lactobacillus_rodentium	Lactobacillus_taiwanensis	Murimonas_intestini
0	0	0	0	2	0	2	0	0	0	0	0	0	0	0	0	109	8	0	0	220	0	0	0	0	0	0	0	3	2	0	0	0	0	0	0	0	0	9	20	0	0	0	0	15	0	12	0	0	0
0	0	0	0	0	0	5	0	0	0	0	0	0	0	0	0	0	0	0	0	0	0	0	3	0	0	0	0	0	0	0	0	0	0	0	0	2	0	0	0	0	0	0	4696	0	0	2532	0	0	0
0	2767	0	0	0	0	0	0	0	0	0	0	0	4	0	0	0	0	0	0	0	0	1	0	0	0	0	0	1	0	10	0	0	0	0	0	0	0	0	0	0	0	0	1335	0	0	0	0	0	0
0	0	0	0	0	0	0	0	0	0	0	0	0	0	0	0	0	0	0	0	0	353	0	0	0	0	0	0	18322	0	0	457	0	0	0	0	0	0	0	0	0	0	0	0	24	0	0	0	0	0
0	0	0	0	0	0	0	0	0	0	0	0	0	0	0	0	0	1746	0	0	0	0	0	0	0	0	0	0	0	0	0	0	0	0	0	0	58	0	0	0	0	0	0	0	0	0	0	0	0	0
0	0	0	0	0	0	0	0	0	0	0	0	0	0	0	0	0	970	0	0	0	0	0	0	0	0	0	0	0	0	0	0	0	0	0	0	0	0	0	0	0	0	0	0	0	0	0	0	0	0
0	1088	0	0	1	0	22	0	0	0	0	0	568	0	0	0	0	0	0	0	3	0	61	0	0	0	0	0	87	0	0	22	0	0	0	0	0	0	0	0	0	0	0	0	27	0	1	0	0	0
0	8	0	0	1	0	8	0	0	0	1	0	326	0	0	0	4	0	0	0	3	0	2	0	0	0	0	0	36	0	0	0	0	0	0	0	0	0	0	0	0	0	0	490	0	0	46	0	0	0
0	2010	0	0	0	0	0	0	0	0	8	0	0	3	0	0	0	0	0	1027	0	0	0	0	0	0	0	0	0	0	0	0	0	0	0	0	0	0	0	0	0	0	0	0	0	0	0	0	0	0
56	1	20	0	88	0	1302	642	0	4821	18	5	0	0	0	0	34	0	0	0	33	0	0	0	0	0	0	0	0	0	0	0	63	1444	366	24	1	0	0	0	3	0	0	5251	1289	0	1126	0	0	691
0	1	0	0	0	0	11	297	0	32	0	9	0	0	0	0	276	0	0	0	724	0	0	0	0	0	0	0	0	0	0	0	0	0	0	0	0	0	10	0	0	0	0	0	0	0	0	0	0	0
0	30	0	0	0	0	0	0	1	0	0	488	0	0	0	0	0	0	20	0	0	0	0	43	0	56	0	0	0	16	0	0	0	0	0	0	11	0	0	0	0	28	0	0	0	0	0	0	0	0
3	575	0	0	0	0	0	0	0	0	1918	0	220	0	0	0	6	0	0	0	49	0	0	0	0	0	0	0	0	0	3	0	0	0	0	46	0	0	0	0	1	0	0	162	733	0	3	0	0	0
8	33470	2615	1069	0	0	886	8757	36	0	855	767	0	4	173	0	119	0	11	0	33	0	2	24	255	2	6	0	20	20	982	219	722	0	0	0	10005	0	0	1637	2729	0	7547	7165	7	4	6359	0	0	0
0	5	0	0	0	0	135	1223	0	0	2	4	191	0	0	0	1	0	0	0	41	0	0	0	0	5	0	0	0	0	0	0	0	0	0	1	8	0	0	0	0	0	0	0	150	0	0	0	0	0
3368	1140	8977	148	3	0	825	16930	0	169	8982	0	2	0	0	0	605	0	0	0	341	0	479	0	621	0	1780	0	0	0	409	25	581	26	3	0	28579	0	0	1780	1510	0	2	3622	8330	0	5504	0	0	0
0	0	0	0	0	0	8	0	0	0	0	0	0	0	0	0	0	0	0	0	0	0	0	0	0	0	0	0	0	0	0	0	0	0	0	0	0	0	0	0	0	0	889	380	0	0	10	0	0	0
0	0	0	0	0	0	0	0	0	0	0	0	0	0	0	0	0	204	0	0	0	0	0	0	0	0	0	0	0	0	0	0	0	0	0	0	0	0	0	0	0	0	0	0	0	0	0	0	0	0
0	42	8	0	3	0	1	0	0	0	0	0	209	0	0	0	0	0	0	0	14	0	8	0	0	0	0	0	363	0	0	1	0	0	0	0	0	0	0	5	0	0	0	565	0	0	125	0	0	0
0	0	57	0	0	0	1065	306	0	301	2988	1	8	0	0	0	130	0	0	0	1410	0	0	0	0	0	0	0	1277	0	0	0	0	0	0	394	5	0	0	0	0	0	0	1781	218	0	3487	0	0	0
0	150	0	0	0	0	0	0	0	0	18	0	83	0	0	0	0	0	0	0	0	0	0	0	0	0	0	0	0	0	0	0	0	0	0	0	0	0	2	0	0	0	0	161	0	0	0	0	0	0
0	3	0	0	1	0	0	0	0	0	0	2	0	0	0	0	279	0	0	0	33	0	0	0	0	0	0	0	1	0	27	0	0	0	0	225	0	0	12	0	0	0	0	122	3	0	0	0	0	0
0	0	0	1	0	0	0	871	0	58	0	0	0	0	0	0	0	0	0	0	4	0	0	0	0	0	0	0	0	0	0	0	0	0	0	0	60	0	0	0	0	0	0	0	0	0	0	0	0	0
2	182	0	0	0	0	65	0	0	0	5	0	309	0	0	0	0	0	0	0	41	0	41	0	0	0	0	0	30	0	0	0	0	0	0	0	0	0	0	0	0	0	0	534	0	0	8	0	0	0
0	0	0	0	0	0	0	0	0	0	0	0	0	0	0	0	0	0	0	0	50	0	89	0	0	0	0	0	0	0	21	0	0	0	0	0	0	0	0	0	0	0	0	8580	0	0	0	0	0	0
0	0	0	0	0	0	0	0	0	0	0	0	0	228	349	0	0	0	12	0	0	0	13	82	0	0	0	0	0	0	0	0	0	37	0	0	48	0	0	0	0	0	0	0	0	0	0	0	0	0
0	0	0	0	0	0	33	0	0	0	440	140	0	0	0	0	8	0	0	0	0	0	0	0	0	0	0	0	0	0	0	0	0	0	0	0	0	0	0	0	0	0	0	0	0	0	0	0	0	0
0	750	0	0	0	0	0	0	0	0	20	0	886	0	0	0	0	0	0	0	0	0	0	0	0	0	0	0	0	0	0	1122	0	0	0	0	0	0	0	0	0	0	0	0	333	0	30	0	0	0
0	0	0	0	0	0	0	0	0	0	0	0	1635	0	0	0	0	0	0	0	26	0	226	0	0	47	0	0	178	0	0	0	0	0	0	0	0	0	0	138	0	0	0	6407	0	0	0	1	0	0
0	0	0	0	0	0	0	0	0	0	0	0	0	0	0	0	0	360	0	0	0	0	0	0	0	0	0	0	0	0	0	0	0	0	0	0	0	0	0	0	0	0	0	0	0	0	0	0	0	0
0	0	0	0	0	0	0	0	0	0	0	0	0	2	0	0	247	0	0	0	271	0	6	0	0	0	0	0	0	0	0	0	0	0	0	0	0	0	0	932	0	0	0	0	0	0	0	0	0	0
0	3	2	0	0	0	0	0	0	0	9	14	0	0	0	0	0	0	0	0	0	0	0	0	0	62	0	0	175	0	0	0	7	0	0	0	3	0	0	57	0	0	0	0	36	0	1	0	0	0
0	4480	0	0	0	0	0	2	0	0	5097	7	0	0	0	0	0	0	0	0	37	0	0	0	0	0	0	0	1	0	0	0	0	0	0	0	2547	0	0	0	0	0	0	5	1590	0	0	0	0	0
0	0	0	0	0	0	0	0	0	0	0	0	0	9	0	0	0	0	0	1857	0	0	0	0	0	0	0	0	0	0	0	0	0	0	0	0	0	0	0	0	0	0	0	0	0	0	0	0	0	0
0	1312	0	0	0	0	0	0	1	0	0	0	0	24	0	0	0	0	0	4	0	0	0	0	0	0	0	0	0	0	0	1	0	0	0	0	0	0	0	0	0	0	0	0	0	0	0	0	0	0
0	0	0	0	0	0	0	0	0	0	0	0	0	0	0	0	0	0	0	0	0	0	0	0	0	0	0	0	0	0	0	0	0	0	0	0	763	0	0	0	0	0	0	0	0	0	0	0	0	0
0	494	0	0	0	0	0	0	0	0	0	0	15	0	0	0	0	0	0	0	0	0	44	0	0	0	0	0	11	0	0	7	0	0	0	0	0	0	0	0	0	0	0	277	75	0	92	0	0	0
0	73	0	0	0	0	0	0	0	0	0	0	37	0	0	0	0	0	0	0	0	0	1	2	0	0	0	0	0	0	0	0	0	0	0	2	0	0	0	0	0	0	0	322	0	0	167	0	0	0
0	0	2	0	0	0	0	0	0	0	0	5	0	0	0	0	1	0	0	0	6	0	0	0	0	0	0	0	0	0	0	3	0	0	0	0	3	0	0	0	0	0	0	0	1936	0	4	0	0	0
0	9	28	0	0	0	0	0	0	0	0	0	57	19	0	0	0	0	0	390	0	0	0	0	0	0	0	0	0	0	0	0	4	0	0	0	6	0	0	0	0	0	0	95	36	0	10	0	0	0
0	0	0	0	0	0	0	0	0	0	0	0	0	0	0	0	0	0	0	0	0	0	0	0	0	0	0	0	0	0	0	0	0	0	0	0	1143	0	0	0	0	0	0	0	0	0	0	0	0	0
0	0	0	0	18	0	0	0	1	0	0	0	0	0	0	0	0	0	0	0	1	0	0	0	0	0	0	0	0	0	0	0	0	0	0	0	0	0	0	0	0	0	2222	0	0	0	295	0	0	0
0	22	0	68	0	0	0	0	0	0	17	0	903	0	0	0	531	0	0	0	340	0	0	0	0	0	4	0	6	0	35	1	0	0	0	0	1578	0	5	0	0	0	0	1316	712	0	699	0	0	0
0	0	0	3	0	0	0	0	0	0	0	278	0	6	29	0	0	0	135	0	0	0	0	0	0	59	0	0	0	2	0	0	0	0	0	0	0	1	0	0	0	24	0	0	0	0	0	0	0	0
0	4	0	0	15	0	1425	902	0	0	8	1	1656	0	0	0	0	0	0	0	11	0	0	0	3	4	0	0	18	0	0	0	0	0	0	0	4	0	11	1	0	0	0	1	1647	0	0	0	0	0
0	6270	0	0	0	0	0	0	0	0	0	0	0	0	0	0	0	0	0	0	0	0	0	0	0	0	0	0	0	0	0	0	0	0	0	0	0	0	0	0	0	0	0	0	1	0	0	0	0	0
0	227	0	0	0	0	0	2	0	0	1971	7	12	0	0	0	0	0	0	0	9	0	0	0	0	0	0	0	0	0	0	3	0	0	0	23	27	0	0	0	0	0	0	87	13	0	891	0	0	0
0	1164	0	0	0	0	0	17	0	0	5266	0	75	0	0	0	26	0	0	0	6	0	0	0	0	0	0	0	0	0	0	0	0	0	0	124	105	0	0	0	0	0	0	1334	1001	0	494	0	0	0
0	317	0	0	0	0	0	0	0	0	0	0	65	0	0	0	0	0	0	0	0	0	0	0	0	0	0	0	335	0	0	0	0	0	0	3	0	0	0	0	0	0	0	370	0	0	46	0	0	0
0	0	0	0	0	0	86	0	0	0	0	0	0	0	0	0	0	0	0	0	0	0	0	0	0	0	0	0	0	0	0	0	0	0	0	0	142	0	0	0	0	0	0	0	1508	0	0	0	188	0
0	2114	94	0	0	0	0	0	0	0	9	0	0	10	0	0	0	0	0	0	0	0	3	0	0	0	0	0	0	0	0	1	0	0	0	0	0	0	4	0	0	0	0	7	5	0	3	0	0	0
0	428	0	0	0	0	0	0	0	0	0	0	18	17	0	0	0	0	0	0	0	0	18	0	0	0	0	0	0	0	0	0	0	0	0	0	0	0	0	0	0	0	0	0	0	0	6	0	0	0
0	83	0	0	0	0	268	0	0	0	0	0	83	0	0	0	0	0	0	2	0	0	0	0	0	0	0	0	1	0	0	0	0	0	0	0	0	0	0	0	0	0	0	2872	0	0	0	0	0	0
0	0	0	0	6	0	13	0	0	0	0	0	0	0	0	0	0	0	0	0	0	0	0	0	0	0	0	0	0	0	0	0	0	0	0	0	0	0	0	0	0	0	313	250	0	0	50	0	0	0
0	374	4	0	0	0	30	0	0	414	220	0	0	1	0	0	0	0	0	0	2	0	146	0	0	0	0	0	4	0	0	0	0	0	0	0	2	0	0	10	0	0	0	8	385	0	0	0	0	0
0	0	0	0	0	0	0	0	0	0	0	0	0	0	0	0	0	0	0	0	0	0	0	0	0	0	0	0	0	0	0	0	0	0	0	0	1138	0	0	0	0	0	0	0	0	0	0	0	0	0
0	0	0	0	0	0	0	0	0	0	0	0	0	29	15	0	0	0	15	0	0	0	1	47	0	68	0	0	0	1	0	0	0	0	0	0	450	4	0	0	0	0	0	0	0	0	0	0	0	0
0	0	0	0	0	0	0	0	0	0	0	0	0	8	21	0	0	0	8	0	0	0	0	6	0	27	0	0	0	0	0	0	0	0	0	0	0	1	0	0	0	5	0	0	0	0	0	0	0	0
10	0	115	0	0	0	145	2926	1	0	45	26	0	5	1	0	4	128	0	1	5	0	2	0	0	0	1	0	15	0	0	0	0	0	0	0	0	0	79	0	0	0	0	0	3	0	0	0	35	94
0	2519	0	0	0	0	0	0	0	0	8	0	0	0	0	0	0	0	0	0	0	0	0	0	0	7	0	0	0	0	0	3	0	0	0	0	2	0	0	0	0	0	0	0	2919	0	44	0	0	0
0	459	0	0	0	0	3	0	0	0	1	0	1	0	0	0	0	0	0	0	0	0	4	0	0	0	0	0	138	0	0	0	0	0	0	0	0	0	0	0	0	0	0	170	0	0	53	0	0	0
0	0	0	0	0	0	0	0	0	0	0	0	0	289	0	0	0	0	0	0	52	0	0	0	0	0	0	0	460	0	716	383	0	0	0	0	0	0	0	0	0	0	0	3273	13	0	0	0	0	0
0	0	0	0	0	0	0	0	0	0	8	0	0	0	0	0	0	0	0	0	2	0	2	0	0	0	0	0	0	0	0	0	0	0	296	0	0	0	0	0	0	0	2054	3	9	0	0	0	0	0
0	1996	0	0	0	0	96	0	0	0	13	0	12	1	0	0	0	0	0	0	0	0	3	0	0	0	0	0	0	0	0	0	0	0	0	1	0	0	0	0	0	0	0	229	233	0	38	0	0	0
0	0	0	0	0	0	0	0	0	0	0	0	0	0	0	0	0	95	0	0	0	0	0	0	0	0	0	0	0	0	0	0	0	0	0	0	0	0	0	0	0	0	0	0	0	0	0	0	0	0
0	2274	4	0	0	0	0	0	0	0	20	0	1	291	0	0	0	0	0	0	32	0	1995	8	0	0	0	0	0	0	0	2	0	0	0	10	0	0	0	5	0	0	0	10	4	0	9	0	0	0
0	8	0	0	2	13	0	13	0	0	4804	0	375	0	0	0	0	0	0	0	8	0	0	0	0	0	0	0	0	0	0	246	0	0	0	0	4	0	0	0	0	0	0	63	212	0	1	0	0	0
0	0	0	0	0	0	4	830	0	144	58	5	15	0	0	0	2	0	0	0	86	0	0	0	0	0	0	0	0	0	0	0	0	0	5	1	0	0	9	0	0	0	0	0	22	0	30	0	25	0
1	0	0	0	0	0	0	0	0	0	0	0	0	0	0	0	155	0	0	0	221	0	56	0	0	0	0	0	1826	0	56	0	0	0	0	0	0	0	0	98	0	0	0	2148	0	0	0	0	0	0
0	0	0	0	0	0	0	0	0	0	0	0	0	0	0	0	0	0	0	0	0	0	0	0	0	0	0	0	0	0	0	0	0	0	0	0	2263	0	0	0	0	0	0	0	0	0	0	0	0	0
0	1838	0	0	0	0	164	0	0	0	0	0	0	0	0	0	0	0	0	0	0	0	1	0	0	0	0	0	0	0	0	0	0	0	0	0	0	0	0	0	0	0	0	1	0	0	0	0	0	0
0	0	0	0	0	0	11	0	0	0	0	0	0	0	0	0	0	0	0	0	0	0	0	0	0	0	0	0	0	0	0	0	0	0	0	0	6	0	0	0	0	0	0	0	3023	0	4	0	29	0
0	0	0	0	1	0	82	0	0	0	0	0	0	0	0	0	0	0	0	0	0	0	0	0	0	0	0	0	0	0	0	0	0	0	0	0	0	0	0	0	0	0	270	0	0	0	132	0	618	0
0	0	6	0	9	0	383	0	0	21	24	0	0	0	0	0	0	0	0	0	239	0	9	0	0	0	0	0	2	0	0	0	0	0	0	4	0	0	0	0	0	0	0	0	0	0	0	0	0	0
0	20	0	0	0	0	0	0	0	0	220	0	0	0	0	0	2	0	0	0	0	0	0	0	0	0	0	0	0	0	17	0	0	0	0	0	7673	0	0	0	0	0	0	212	3230	0	5	0	0	0
0	0	0	0	0	0	0	0	0	0	0	0	0	0	0	0	0	1030	0	0	0	0	0	0	19	0	0	0	0	0	0	0	0	0	0	0	0	0	0	0	0	0	0	0	0	0	0	0	0	0
0	808	0	0	0	0	0	0	0	0	276	98	0	0	0	0	8	0	0	0	3	0	0	0	0	0	0	0	0	11	0	0	0	0	0	44	140	0	0	0	0	0	0	15	1613	0	9	0	0	0
0	3153	0	0	0	0	0	0	0	0	428	1	0	1	2	0	1	0	0	0	8	0	0	0	0	0	0	0	0	0	2	1	0	0	0	66	16	0	0	0	0	0	0	0	261	0	0	0	0	0
0	1	0	0	0	0	0	0	2	0	0	439	0	0	0	0	0	0	0	0	0	0	0	0	0	59	0	0	0	0	0	0	0	0	0	0	62	0	0	0	0	0	0	0	0	0	0	0	0	0
0	245	0	9	0	0	0	0	0	0	0	0	0	0	0	0	0	0	0	0	0	0	2	230	0	0	0	0	0	0	0	15	0	0	0	0	0	0	0	109	0	0	0	17	0	0	0	0	0	0
0	0	0	0	0	0	0	4	0	0	0	2	1	0	0	0	0	0	0	0	0	0	0	0	0	0	0	0	0	0	0	0	0	0	0	0	0	0	0	0	0	0	0	0	946	0	7	0	0	0
0	0	0	0	0	0	0	0	0	0	0	0	12	0	0	0	0	0	0	0	0	0	0	0	0	0	0	0	0	0	0	0	0	0	0	0	7	0	0	0	0	0	0	0	107	0	36	0	0	0
0	107	5	0	0	35	0	0	0	0	22	1	18	0	0	103	0	0	0	1	0	0	0	0	0	2	0	2	58	0	0	0	1270	0	0	0	170	4	3	44	0	0	0	1	3073	0	274	0	0	0
0	2031	0	0	0	0	36	0	0	0	314	0	704	0	0	0	0	0	0	0	0	0	1998	0	0	0	0	0	0	0	0	956	0	0	0	2	0	0	0	0	0	0	0	0	1	0	1	0	0	0
0	440	0	0	3	0	34	3379	0	35	79	0	557	0	0	0	1	0	0	0	3758	0	0	0	0	0	0	0	112	0	0	0	0	0	0	0	10	0	39	0	52	0	0	41	1270	0	127	0	0	0
0	0	0	0	0	0	0	0	0	0	0	0	0	0	0	0	0	364	0	0	0	0	0	0	0	0	0	0	0	0	0	0	0	0	0	0	0	0	0	0	0	0	0	0	0	0	0	0	0	0
0	1772	51	0	0	0	0	0	0	0	3	0	19	93	0	0	0	0	0	0	0	0	0	0	0	0	0	0	0	0	0	0	0	0	0	0	0	0	0	0	0	0	0	1504	0	0	162	0	0	0
0	2418	0	0	0	0	0	0	0	0	0	0	0	416	0	0	0	0	0	0	0	0	0	173	0	0	0	0	0	0	0	0	0	0	0	0	819	0	0	0	0	0	0	10	0	0	129	0	0	0
0	0	0	0	0	0	0	0	0	0	0	0	0	0	0	0	0	0	0	0	0	0	331	0	0	0	0	0	0	0	0	0	0	0	0	0	0	0	0	0	0	0	3428	0	6	0	0	0	0	0
7	2370	0	6	0	0	0	0	0	0	354	0	5	0	0	0	103	0	0	0	10	0	0	0	0	4	0	0	0	0	0	0	0	0	0	0	20	0	2	0	0	0	0	40	196	0	472	0	0	0
0	1352	0	0	8	0	1	0	0	0	0	0	68	1	0	0	0	0	0	0	0	0	20	0	0	0	0	0	0	1	0	0	0	0	0	0	0	0	2	0	0	0	0	57	32	0	24	0	0	0
0	1825	0	0	0	0	0	516	0	0	0	3	27	0	1	0	0	0	0	0	0	0	34	0	0	0	0	0	0	0	0	0	0	0	0	0	0	0	0	0	0	0	0	0	47	0	0	0	0	0
0	0	16	8	0	0	0	248	0	33	1	0	0	12	0	0	0	0	0	0	1	0	2	12	0	0	0	0	0	0	0	0	0	0	0	0	54	0	0	0	0	0	0	0	0	0	0	0	0	0
0	0	0	0	0	0	9	0	0	0	0	0	0	0	0	0	33	0	0	41	13	0	0	0	0	0	0	0	0	0	0	3	0	0	0	0	13	0	0	2	12	0	0	0	665	0	355	0	0	0
0	1680	0	0	0	0	0	0	0	0	0	0	0	0	0	0	0	0	0	0	0	0	0	0	0	0	0	0	0	0	0	58	0	0	0	0	0	0	0	0	0	0	0	0	0	0	0	0	0	0
0	0	0	0	0	0	0	0	0	0	0	0	0	0	0	0	0	0	0	0	0	0	0	0	0	0	0	0	0	0	0	0	0	0	0	0	13328	0	0	0	0	0	0	0	0	0	0	0	0	0
0	0	0	0	0	0	0	0	0	0	0	0	0	0	0	0	0	714	0	0	0	0	0	0	0	0	0	0	0	0	0	0	0	0	0	0	39	0	0	0	0	0	0	0	0	0	0	0	0	0
0	361	0	0	0	0	0	231	0	0	0	0	0	34	0	0	0	0	0	0	542	0	260	0	0	0	0	0	0	0	0	0	0	0	0	0	0	0	0	0	0	0	0	9	0	0	47	0	0	0
0	0	2	0	16	0	0	0	0	0	1	0	110	0	0	0	0	0	0	0	237	0	13	0	0	0	0	0	306	0	0	0	0	0	0	1	0	0	0	0	7	0	0	3	62	15	3	0	0	0
0	15	0	0	0	0	0	0	0	0	4892	2	0	0	0	0	0	0	0	0	1	0	0	0	0	0	0	0	0	0	0	0	0	0	0	137	106	0	2	0	0	0	0	618	1978	0	84	0	0	0
0	0	24	0	0	0	4	0	0	0	0	15	0	0	0	0	98	0	0	6	798	0	3	0	0	0	0	0	0	0	0	1	65	0	0	0	13	0	0	2	41	0	0	119	228	0	278	0	0	0
0	358	0	0	0	0	118	0	0	0	10	0	28	0	0	0	22	0	0	0	8	0	0	0	0	0	0	0	0	0	0	0	0	0	0	2	0	0	8	0	0	0	0	84	3	0	30	0	0	0
0	0	0	0	9	0	0	0	0	0	0	0	81	0	0	0	21	0	0	0	1	0	0	0	0	0	0	0	0	0	0	0	0	0	0	0	0	0	0	1	0	0	0	210	943	0	498	0	0	0
0	0	0	0	0	0	0	0	0	0	0	0	0	0	0	0	25	0	0	0	20	0	16	0	0	0	0	0	1257	0	11	0	0	0	0	0	0	0	0	13	0	0	0	896	0	0	0	0	0	0
2	0	0	0	0	0	0	0	0	0	0	0	0	0	0	0	0	0	0	0	109	0	138	0	0	0	0	0	0	0	6	0	0	0	0	0	0	0	0	0	0	0	0	7753	0	0	0	0	0	0
0	0	0	0	0	0	0	0	0	0	0	0	0	0	0	0	0	358	0	0	0	0	0	0	0	0	0	0	0	0	0	0	0	0	0	0	0	0	0	0	0	0	0	0	0	0	0	0	0	0
0	1	0	0	0	0	0	0	0	0	0	0	0	0	0	0	0	0	0	1609	0	0	0	0	0	0	0	0	0	0	0	0	0	0	0	0	0	0	0	0	0	0	0	0	0	0	372	0	0	0
0	107	34	0	0	0	284	0	0	0	49	0	81	0	0	0	0	0	0	0	0	0	21	193	0	0	0	0	121	0	0	3	0	0	0	0	0	0	0	0	0	0	0	62	0	0	3	0	0	0
0	0	0	0	0	0	0	0	491	0	0	1870	0	0	0	0	0	0	114	0	0	0	0	0	0	1	0	0	0	1	0	0	0	0	0	0	11	0	0	0	0	27	0	0	0	0	0	0	0	0
0	1055	0	0	0	0	0	0	0	0	0	0	0	0	0	0	0	0	0	0	0	0	0	172	0	0	0	0	0	0	0	55	0	0	0	0	275	0	0	138	0	0	0	3	0	0	0	0	0	0
3	140	0	0	0	0	0	1	0	0	876	9	2	0	2	0	13	0	0	0	3	0	0	0	0	0	0	0	0	0	0	0	0	0	0	58	8	0	2	0	0	0	0	766	965	0	176	0	0	0
0	0	2	0	0	0	0	1223	0	37	108	0	77	0	0	0	31	0	0	0	354	0	0	0	0	0	0	0	2	0	0	0	0	0	0	21	0	0	42	0	0	0	0	31	32	0	9	0	0	0
0	0	0	0	0	0	0	0	5	0	0	12	0	0	0	0	0	0	0	2	0	0	0	0	1	30	0	0	4	0	0	0	5	0	0	0	2	0	0	0	0	0	0	0	3316	0	0	0	0	0
0	0	0	0	0	0	0	0	0	0	0	0	15	0	0	0	0	0	0	0	0	0	0	0	0	0	0	0	0	0	0	0	0	0	0	0	0	0	0	0	0	0	0	1525	442	0	235	0	0	0
0	8	0	0	0	0	23	0	0	0	0	1	0	1778	0	0	0	0	0	1	0	0	0	7	11	0	0	0	0	0	0	144	0	0	0	0	36	0	0	0	0	0	0	4	0	0	59	0	0	0
0	260	3	0	1	0	8	123	0	3	0	0	359	0	0	0	0	0	0	0	3	0	0	0	0	0	0	0	0	0	0	0	0	0	0	0	3	0	0	0	0	0	0	108	27	0	51	0	0	0
0	947	96	0	13	0	0	2	1	4	1846	570	59	85	0	0	0	0	0	275	163	0	0	0	0	1811	0	258	1779	141	0	130	0	0	0	0	1967	56	45	568	0	0	0	186	25754	0	999	0	0	0
10	170	7	0	0	0	26	151	0	10	0	0	0	0	0	0	0	0	0	0	6	0	0	0	0	3	0	0	4	0	0	0	0	0	0	16	6	0	20	0	0	0	0	23	142	0	5	0	0	0
0	0	0	0	0	0	2674	0	0	0	0	0	1	0	0	0	0	1300	0	0	0	0	0	0	0	0	0	0	5	0	0	0	0	0	0	0	0	0	0	0	0	0	0	0	0	0	0	0	0	0
0	167	1	0	0	0	0	893	0	0	1	980	3	6	0	0	0	0	0	0	0	0	0	0	4	43	0	0	96	0	0	117	0	0	0	0	300	0	0	14	0	0	0	49	27342	0	423	0	0	0
0	0	699	0	0	0	12	200	0	0	0	0	0	3	0	0	4	111	0	439	275	0	0	0	0	0	0	0	25	3	0	0	0	0	0	0	0	0	264	1	0	0	0	32	0	0	2	0	0	7
0	5695	0	0	0	0	0	0	0	0	30	0	0	20	0	0	0	0	0	476	0	0	0	0	0	0	0	0	0	0	0	0	0	0	0	0	0	0	0	0	0	0	0	0	0	0	0	0	0	0
0	3831	32	108	4	0	834	918	0	1847	241	1	11	0	0	0	2090	0	0	414	1700	0	0	18	0	0	0	0	4	28	0	0	0	0	0	123	13	0	0	11	0	0	0	36	92	0	2586	0	0	0
0	222	0	0	0	0	0	0	0	0	1848	0	10	0	0	0	2	0	0	0	20	0	0	0	0	0	0	0	0	0	0	0	0	0	0	11	14	0	0	0	0	0	0	9	566	0	381	0	0	0
0	3	1	0	0	0	0	0	0	0	0	0	1	0	0	0	0	0	0	0	0	0	0	0	0	0	0	0	562	0	0	0	0	0	0	0	0	0	0	0	0	0	0	182	0	0	271	0	0	0
0	0	0	0	0	0	0	0	0	0	0	0	0	0	0	0	0	0	0	0	0	0	0	0	0	0	0	0	0	0	0	0	0	0	0	0	1771	0	0	0	0	0	0	0	0	0	0	0	0	0
0	0	0	0	0	0	0	0	0	0	0	0	0	0	0	0	0	0	0	0	0	0	0	0	0	0	0	0	0	0	0	0	0	0	0	0	0	0	0	0	0	0	0	0	196	0	367	0	23240	0
0	0	0	0	0	0	0	0	0	0	0	0	0	0	0	0	0	1609	0	0	0	0	0	0	19	0	0	0	0	0	0	0	0	0	0	0	0	0	0	0	0	0	0	0	0	0	0	0	0	0
0	0	38	0	0	0	1	0	11	0	0	2	0	0	0	0	12	0	0	0	125	0	0	0	0	0	0	0	0	0	0	0	0	0	0	0	1	0	0	0	3	0	0	0	211	0	29	0	0	0
3	672	97	0	0	0	21	0	0	0	0	0	82	0	0	0	0	0	0	0	2	0	431	0	0	0	0	0	226	0	0	0	0	0	0	1	8	0	0	0	0	0	0	63	0	0	11	0	0	0
0	0	910	6	1	0	9	66	0	0	1	0	0	0	0	0	1	83	0	0	137	0	0	0	0	0	0	0	10	0	0	0	0	0	0	0	0	0	84	332	0	0	0	0	2	0	1	0	0	0
0	0	0	0	0	0	0	0	0	0	0	0	0	1	0	0	0	0	0	0	0	604	0	0	0	0	0	0	18303	0	0	133	0	0	0	0	0	0	0	0	0	0	0	0	0	0	0	0	0	0
1	0	0	0	0	0	0	0	0	0	0	1	0	0	0	0	250	0	0	0	88	0	170	0	0	0	0	0	0	0	148	0	0	0	0	917	0	0	98	0	0	0	0	83	0	0	0	0	0	0
0	0	0	0	0	0	0	0	0	0	461	0	0	0	0	0	0	0	0	1526	0	0	0	0	0	0	0	0	0	0	0	0	0	0	0	0	0	0	0	0	0	0	0	0	0	0	0	0	0	0
0	0	0	0	0	0	0	0	0	0	0	0	0	0	0	0	0	0	0	0	0	0	0	0	0	0	0	0	0	0	0	0	0	0	0	0	1774	0	0	0	0	0	0	0	0	0	0	0	0	0
0	0	0	0	0	0	0	0	0	0	0	0	36	0	0	0	61	0	0	0	40	0	80	0	0	0	0	0	3380	0	40	0	0	0	0	0	0	0	0	0	0	0	0	337	1	0	0	0	0	0
0	0	0	0	0	0	0	0	0	0	0	0	0	0	0	0	0	108	0	0	0	0	0	0	0	0	0	0	0	0	0	0	0	0	0	0	0	0	0	0	0	0	0	0	0	0	0	0	0	0
0	19	0	0	0	0	0	0	0	0	2	0	0	2	0	0	0	0	0	0	0	0	0	0	0	13	0	0	90	0	0	0	0	0	0	0	4	0	0	21	0	0	0	0	961	0	0	0	0	0
2	16	3	0	0	0	0	65	0	13	0	3	5	28	0	0	0	0	0	0	2	0	0	0	0	37	0	0	83	0	0	18	0	0	0	0	67	0	34	21	0	0	0	0	16940	0	709	0	0	0
0	0	0	0	0	0	0	0	0	0	0	0	0	0	0	0	0	131	0	0	0	0	0	0	0	0	0	0	0	0	0	0	0	0	0	0	0	0	0	0	0	0	0	0	0	0	0	0	0	0
0	0	0	0	0	0	0	0	0	0	0	0	0	0	0	0	0	56	0	0	0	0	0	0	0	0	0	0	0	0	0	0	0	14	0	0	18	0	0	0	0	0	0	0	0	0	0	0	0	0
0	0	0	0	0	0	0	0	72	0	0	10	0	0	0	0	0	0	1	0	0	0	0	0	0	2	0	0	0	0	0	0	0	0	0	0	2	0	0	0	0	11	0	0	0	0	0	0	0	0
0	1618	0	0	0	0	0	0	0	0	7660	2	0	0	0	0	0	0	0	0	0	0	0	0	0	0	0	0	0	0	0	0	0	0	0	0	975	0	0	3	0	0	0	1	839	0	11	0	0	0
0	0	0	0	0	0	0	0	0	0	0	0	0	0	0	0	6	0	0	0	75	0	0	0	0	0	0	0	0	0	0	0	0	0	0	0	6	0	0	0	0	0	0	0	2226	0	0	0	0	0
0	62	42	0	0	0	170	447	0	8	0	210	87	0	0	0	0	0	0	0	0	0	1	0	0	0	0	0	5	0	0	0	0	0	0	3	0	0	0	0	0	0	0	84	27	0	73	0	0	0
0	7372	0	0	0	0	0	0	0	0	2	0	58	140	0	0	0	0	0	0	0	0	56	224	0	0	0	0	0	0	0	17	0	0	0	12	0	0	0	0	0	0	0	0	5	0	0	0	0	0
1	364	0	0	0	0	0	0	0	0	494	0	219	0	0	0	6	0	0	0	0	0	0	0	0	0	0	0	0	0	0	0	0	0	0	1	20	0	0	0	0	0	0	865	134	0	3	0	0	0
0	3298	0	0	0	0	0	0	0	0	0	0	0	0	0	0	0	0	0	0	0	0	8	0	0	0	0	0	0	0	1	0	0	0	0	0	0	0	0	0	0	0	0	216	0	0	0	0	0	0
0	49	0	0	0	0	0	0	0	0	35	21	0	0	0	0	23	0	0	0	10	0	0	0	0	0	0	0	0	0	3	0	0	0	0	0	30046	0	0	0	0	0	0	0	56	0	2	0	0	0
0	3	0	0	0	0	0	0	0	0	0	0	1	0	0	0	0	0	0	0	53	0	0	0	0	0	0	0	0	0	236	0	0	0	0	0	9	0	3	0	0	0	0	1614	0	0	0	0	0	0
0	5	0	0	0	0	0	0	0	0	0	0	1111	0	0	0	0	0	0	0	36	0	0	0	0	0	0	0	66	0	0	0	0	0	0	1	0	0	0	1	0	0	0	145	24	0	115	0	0	0
2	942	147	0	0	0	311	0	0	0	3	0	16	0	0	0	219	0	0	0	230	0	35	0	0	0	0	0	158	0	0	0	0	0	0	0	0	0	7	81	0	0	0	0	0	0	39	0	0	0
0	265	0	0	0	0	0	0	0	0	0	0	0	0	0	0	0	0	0	0	0	0	59	0	0	0	0	0	60	0	0	0	0	0	0	0	0	0	1	0	0	0	0	2039	1	0	273	0	0	0
3	0	0	0	0	0	0	0	0	0	0	0	0	0	0	0	49	0	0	0	2	0	1951	0	0	0	0	0	17695	0	198	0	0	0	0	0	0	0	0	0	0	0	0	2689	1	0	0	0	0	0
0	0	0	0	0	0	230	1898	0	0	0	0	4	0	0	0	0	0	0	0	0	0	0	0	0	5	0	0	1	0	0	0	1	0	0	1	1	0	0	0	0	0	0	1	8	0	0	0	0	0
0	52	47	0	0	0	15	596	0	80	0	0	19	0	0	0	4	0	0	0	7	0	0	0	0	2	0	0	13	0	0	1	0	0	0	1	0	0	1	2	0	0	0	2	12	0	0	0	0	0
0	0	0	0	0	0	0	0	0	0	0	0	0	1170	0	0	0	0	0	0	27	0	0	0	0	0	0	0	1978	0	1051	45	0	0	0	0	0	0	0	7	0	0	0	906	31	0	0	0	0	0
0	2699	0	0	0	0	0	0	0	0	0	0	8	0	0	0	0	0	0	0	0	0	1	0	0	0	0	0	0	0	0	0	0	0	0	74	0	0	0	0	0	0	0	257	0	0	207	0	0	0
0	0	0	0	0	0	0	0	0	0	0	0	0	0	0	0	0	0	0	0	0	0	0	0	0	0	0	0	0	0	0	9187	0	0	0	0	1	0	0	0	0	0	0	4297	0	0	0	0	0	0
0	65	1277	0	0	0	1296	0	0	0	0	0	0	767	0	0	0	0	0	0	0	0	0	0	0	0	0	0	0	0	0	3	0	0	0	0	425	0	0	0	0	0	0	25	0	0	23	0	0	0
5	0	0	0	0	0	0	0	0	0	0	0	0	2	0	0	0	0	0	0	0	0	0	0	0	0	0	0	0	0	0	23827	1938	0	0	0	0	0	0	0	0	0	0	227	0	0	0	32	0	0
1	7	2	0	0	0	0	0	0	0	0	0	142	0	0	0	0	0	0	0	5	0	23	0	0	0	0	0	1236	0	0	0	0	0	0	0	0	0	0	0	0	0	0	319	85	0	1	0	0	0
0	6	0	0	0	0	0	0	37	1	0	94	1	1	0	0	0	0	0	0	0	0	0	0	0	68	0	0	127	0	0	16	0	0	0	0	6	0	0	106	0	0	0	10	3185	0	2	0	0	0
0	0	0	0	0	0	0	0	0	0	0	0	7229	0	0	0	0	0	0	0	433	0	1555	0	0	0	36	0	4063	0	967	13	0	0	0	0	0	0	0	21	0	0	0	511	0	0	0	0	0	0
0	2	0	0	0	0	0	0	0	0	11	5	0	0	0	0	0	0	0	1	0	0	0	0	5	114	0	0	263	0	0	21	0	0	0	0	8	0	0	95	0	0	0	1	763	0	3	0	0	0
0	0	0	0	0	0	0	0	0	0	0	0	0	0	0	0	0	0	0	0	0	0	0	0	0	0	0	0	0	0	0	0	0	0	0	0	157	0	0	0	0	0	0	0	0	0	0	0	0	0
0	0	65	0	0	0	15	811	0	0	0	489	0	0	0	0	0	118	0	0	20	0	0	1	0	0	0	0	20	0	0	0	0	0	0	0	0	0	0	0	0	0	0	45	0	0	1	0	0	0
0	0	0	0	0	0	0	0	0	0	0	0	0	307	554	0	0	0	64	0	0	0	0	26	0	0	0	0	0	12	0	0	0	0	0	0	0	0	0	0	0	0	0	0	0	0	0	0	0	0
0	232	0	0	0	0	0	0	0	0	0	0	21	0	0	0	0	0	0	0	2	0	0	0	0	0	0	0	23	0	0	0	0	0	0	1	0	0	3	0	0	0	0	4	173	0	955	0	0	0
0	65	0	0	0	0	0	2	33	4	61	50	0	8	0	0	0	0	0	0	1	0	0	0	2	31	0	0	91	0	0	0	0	0	0	0	30	0	1	4	0	0	0	2	7789	0	16	0	0	0
0	0	0	0	0	0	0	0	0	0	0	0	0	0	0	0	0	0	0	0	0	0	0	0	0	0	0	0	0	0	0	0	0	0	0	0	1163	0	0	0	0	0	0	0	0	0	0	0	0	0
0	196	0	0	0	0	18	0	0	0	0	0	72	1	0	0	0	0	0	0	0	0	0	0	0	0	0	0	58	0	0	0	0	0	0	0	0	0	0	0	0	0	0	1331	0	0	0	0	0	0
0	0	0	0	0	0	0	0	0	0	0	0	0	0	0	0	0	427	0	0	0	0	0	0	0	0	0	0	0	0	0	0	0	0	0	0	0	0	0	0	0	0	0	0	0	0	0	0	0	0
0	0	0	0	0	0	0	0	0	0	0	73	0	1	190	0	0	0	248	0	0	0	0	48	0	17	0	0	0	0	0	0	0	0	0	0	45	1	0	5	0	18	0	0	0	0	0	0	0	0
139	3355	2	0	0	0	2784	3343	0	162	0	0	35	0	0	0	118	0	0	0	133	0	0	0	0	64	0	0	59	4	0	0	18	0	0	43	4	0	203	151	0	0	0	31	490	0	0	0	0	0
0	0	0	0	0	0	0	0	0	0	0	0	0	0	0	0	0	492	0	0	0	0	0	0	0	0	0	0	0	0	0	0	0	0	0	0	0	0	0	0	0	0	0	0	0	0	0	0	0	0
1	1415	0	0	0	0	0	1	0	0	2272	0	536	0	0	0	9	0	0	0	2	0	0	0	0	0	0	0	0	0	0	0	0	0	0	0	1	0	0	0	0	0	0	216	130	0	233	0	0	0
0	28	3	0	0	0	18	1802	0	347	69	0	0	0	0	0	0	0	0	0	81	0	0	0	0	0	0	0	7	0	0	0	0	0	0	0	0	0	0	0	0	0	0	0	188	0	1	0	0	0
0	0	0	0	0	0	0	0	0	0	0	0	0	0	0	0	0	6117	0	0	0	0	0	0	83	0	0	0	0	0	0	0	0	0	0	0	0	0	0	0	0	0	0	0	0	0	0	0	0	0
8	91	0	0	0	0	0	153	0	0	3412	0	0	0	0	0	0	0	0	0	0	0	0	0	0	0	0	0	0	0	2	6	0	0	0	1	117	0	0	0	0	0	0	818	1244	0	204	0	0	0
0	6	0	0	0	0	0	0	0	0	0	0	0	0	0	0	0	0	0	0	0	0	0	0	0	0	0	0	0	0	0	0	0	0	0	0	0	0	0	0	0	0	0	0	0	0	0	0	0	0
0	154	0	0	0	0	0	0	0	0	203	0	33	0	0	0	0	0	0	0	0	0	0	0	0	0	0	0	0	0	0	0	0	0	0	19	2	0	0	0	0	0	0	666	1250	0	323	0	0	0
0	207	0	0	1	0	48	0	0	0	1	0	419	0	0	0	0	0	0	0	0	0	5	0	0	0	0	0	0	0	0	0	0	0	0	0	0	0	0	0	0	0	0	0	1	0	2	0	0	0
0	0	0	0	0	0	0	0	0	0	0	0	0	0	0	0	0	0	0	0	0	0	0	0	0	0	0	0	0	0	0	0	0	0	0	0	1170	0	0	0	0	0	0	0	0	0	0	0	0	0
0	2829	0	0	0	0	0	0	0	0	38	0	0	19	0	0	0	0	0	104	0	0	0	0	0	0	0	0	0	0	0	3	0	0	0	0	3	0	0	0	0	0	0	0	0	0	0	0	0	0
0	890	0	0	0	0	0	0	0	0	825	0	182	0	0	0	0	0	0	0	8	0	0	0	0	0	0	0	0	0	0	0	0	0	0	26	6	0	3	0	0	0	0	31	204	0	23	0	0	0
0	0	0	0	1	0	0	0	0	0	0	0	0	0	0	0	0	0	0	0	0	0	0	0	0	0	0	0	0	0	0	0	0	0	0	0	0	0	0	0	0	0	617	0	0	0	803	0	0	0
0	368	3	0	3	0	0	92	0	0	0	184	36	2	0	0	0	0	0	0	0	0	0	0	0	0	0	0	37	0	0	0	0	0	0	0	0	0	0	0	0	0	0	309	138	0	38	0	0	0
0	0	0	0	0	0	38	0	0	0	460	0	0	0	0	0	0	0	0	0	0	0	0	0	0	0	0	0	0	0	0	0	0	0	0	0	0	0	0	0	0	0	0	0	0	0	0	0	0	0
0	0	0	0	0	0	16	0	0	0	0	0	0	0	0	0	0	0	0	0	0	0	0	0	0	0	0	0	0	0	0	1	0	0	0	0	5	0	0	0	0	0	0	0	89	0	2	1	8512	0
0	0	0	0	0	0	0	0	0	0	0	0	0	0	0	0	0	84	0	0	0	0	0	0	0	0	0	0	0	0	0	0	0	0	0	0	0	0	0	0	0	0	0	0	0	0	0	0	0	0
0	177	0	0	0	0	42	164	0	183	0	0	25	0	0	0	2	0	0	0	12	0	0	0	0	1	0	0	3	0	0	0	0	0	0	2	13	0	4	7	0	0	0	192	17	0	4	0	0	0
2	0	0	0	0	0	0	0	0	0	0	0	0	0	0	0	110	0	0	0	550	0	0	0	0	0	0	0	0	0	0	5	0	0	0	0	0	0	0	23	0	0	0	155	0	0	0	0	0	0
0	0	0	0	0	0	3	0	0	0	0	0	0	0	0	0	0	0	0	0	0	0	0	0	0	0	0	0	0	0	0	0	0	0	0	0	3	0	0	0	0	0	0	0	376	0	82	0	1441	0
0	0	1	0	0	0	81	1725	0	0	0	98	0	0	3	0	0	0	0	0	1	0	1	0	0	2	0	0	0	0	0	0	0	9	0	0	0	0	0	8	0	0	0	0	3	0	0	0	0	0
7	0	80	0	0	0	17	0	0	0	0	0	0	0	0	0	18	0	0	0	226	0	4	0	0	0	0	0	0	1	0	0	23	0	0	1	1	0	0	0	0	0	0	0	472	0	300	0	0	0
0	0	0	0	0	0	0	0	0	0	0	0	0	0	0	0	0	0	0	0	0	0	0	0	0	0	0	0	0	0	0	0	7	0	1	0	0	0	0	0	0	0	0	0	1191	0	0	0	0	0
0	118	6	0	0	0	0	0	249	1	0	83	3	1	0	0	0	0	0	11	0	0	0	9	0	64	0	0	168	1	0	0	16	0	0	0	51	12	53	62	0	0	0	0	35059	0	251	0	0	0
0	0	0	0	0	0	0	0	0	0	0	368	0	14	73	0	0	0	285	0	0	0	0	0	0	9	0	0	0	10	0	0	0	0	0	0	11	5	0	0	0	9	0	0	0	0	0	0	0	0
0	148	0	0	0	0	0	0	0	0	0	0	0	0	0	0	127	0	0	0	32	0	0	0	0	0	0	0	4664	0	24	0	0	0	0	0	0	0	0	0	0	0	0	3142	0	0	0	0	0	0
2	19	0	0	0	23	0	0	0	0	0	0	2	1	0	9	0	0	0	0	0	0	0	0	1	7	0	0	42	0	0	0	1387	0	0	0	8	1	1	4	0	0	0	1	626	0	43	0	0	0
0	3490	0	0	0	0	0	0	0	0	4	0	0	0	0	0	0	0	0	0	19	0	0	0	0	0	0	0	0	0	0	0	0	0	0	0	0	0	0	0	0	0	0	1	1	0	0	0	0	0
0	719	0	0	0	0	0	0	0	0	0	0	137	0	0	0	0	0	0	0	0	0	6	0	0	0	0	0	2	0	0	0	0	0	0	0	0	0	0	0	0	0	0	0	0	0	101	0	0	0
0	626	0	0	0	0	0	23	0	0	0	6	0	0	0	0	0	0	0	0	0	0	0	0	0	0	0	0	0	0	0	0	0	0	0	0	0	0	9	0	0	0	0	0	80	0	1	0	0	0
0	0	0	0	0	0	0	0	0	0	0	0	0	0	0	0	4	0	0	0	1	0	7	0	0	0	0	0	0	0	16	0	0	0	0	0	0	0	0	0	0	0	0	470	0	0	0	0	0	0
0	0	0	0	0	0	0	0	0	0	0	0	0	0	0	0	7	0	0	0	6	0	15	0	0	0	0	0	150	0	9	0	0	0	0	0	0	0	0	0	0	0	0	1156	0	0	0	0	0	0
0	14	0	0	0	0	0	0	0	1	36	2	91	0	0	0	0	0	0	0	0	0	0	0	0	0	0	0	0	0	0	0	0	0	0	0	3154	0	0	0	0	0	0	553	2834	0	4	0	0	0
0	0	0	0	0	0	0	0	0	0	0	0	0	0	0	0	0	1348	0	0	0	0	0	0	1	0	0	0	0	0	0	0	0	0	0	0	0	0	0	0	0	0	0	0	0	0	0	0	0	0
0	15	0	0	0	0	0	0	0	0	18	0	1	0	0	0	0	0	0	0	0	0	0	0	0	2	0	0	5	0	0	0	0	0	0	0	872	0	0	2	0	0	0	1	1412	0	0	0	0	0
0	20	0	0	0	0	0	0	0	0	3	0	277	0	0	0	20	0	0	0	49	0	1	0	0	0	0	0	116	0	0	0	0	0	0	0	0	0	0	0	0	0	0	100	358	0	91	0	0	0
0	2023	108	0	0	0	3	0	0	0	4	0	2	16	0	0	0	0	0	0	0	0	18	0	0	0	0	0	65	0	0	1	0	0	0	0	0	0	6	0	0	0	0	318	0	0	102	0	0	0
0	1	0	0	0	20	0	4	0	0	0	0	0	0	0	0	0	0	0	0	0	0	0	0	0	0	0	0	10	3	0	0	50	0	0	0	72	0	0	0	0	0	0	0	309	0	38	0	0	0
7	0	0	0	0	0	34	0	16	0	182	0	0	0	0	0	81	0	0	0	104	0	0	0	0	0	0	0	0	0	0	0	0	0	0	1	0	0	3	0	0	0	0	0	0	0	0	0	0	0
0	0	0	0	0	0	0	0	0	0	0	0	0	0	0	0	0	1256	0	0	0	0	0	0	0	0	0	0	0	0	0	0	0	0	0	0	0	0	0	0	0	0	0	0	0	0	0	0	0	0
0	0	0	0	0	0	0	0	0	0	0	0	0	0	0	0	0	740	0	0	0	0	0	0	45	0	0	0	0	0	0	0	0	0	0	0	0	0	0	0	0	0	0	0	0	0	0	0	0	0
0	0	0	0	0	0	0	0	0	0	0	0	0	0	0	0	0	219	0	0	0	0	0	0	0	0	0	0	0	0	0	0	0	0	0	0	0	0	0	0	0	0	0	0	0	0	0	0	0	0
0	2694	0	0	0	0	14	0	0	0	2	0	2	388	0	0	0	0	0	14	0	0	52	0	0	0	0	0	0	0	0	36	0	0	0	0	0	0	0	0	0	0	0	5	0	0	0	0	0	0
0	0	0	0	0	0	0	0	0	0	0	0	0	0	0	0	0	0	0	0	0	0	0	0	0	0	0	0	577	0	0	1	0	0	0	0	0	0	0	0	0	0	0	12	0	0	0	0	0	0
0	0	0	0	0	0	0	0	0	0	0	0	0	0	0	0	0	0	0	0	0	0	0	0	0	0	0	0	0	0	0	0	0	0	0	0	0	0	0	0	0	0	0	1	13235	0	0	0	0	0
0	2015	0	0	0	0	0	0	0	0	0	0	0	0	0	0	0	0	0	273	0	0	0	0	0	0	0	0	0	0	0	0	16	0	0	0	0	0	0	0	0	0	0	0	0	0	0	0	0	0
0	0	0	0	0	0	0	0	0	0	0	0	0	0	0	0	1	0	0	0	0	0	0	0	0	0	0	0	0	0	0	1	0	0	0	0	0	0	0	0	0	0	1261	2843	0	0	0	0	0	0
0	133	16	0	0	0	0	135	0	2	0	20	0	17	0	0	0	0	0	6	2	0	0	7	0	68	0	0	110	10	0	28	0	0	0	0	3	1	0	130	0	0	0	36	0	0	1	0	0	0
0	0	0	0	0	0	0	0	0	0	0	0	0	0	0	0	0	0	0	0	0	0	0	0	0	0	0	0	44	0	0	267	0	0	0	0	0	0	0	0	0	0	0	1276	0	0	0	0	0	0
0	1729	8	0	0	0	0	0	0	0	0	0	20	0	0	0	2	0	0	0	0	0	3	0	0	0	0	0	20	0	0	0	0	0	0	0	0	0	8	0	0	0	0	314	0	0	62	0	0	0
0	2	1	0	0	0	3	0	3	0	0	15	0	4	0	0	0	0	0	0	0	0	0	0	14	365	0	0	125	1	0	42	0	0	0	0	147	0	0	137	0	0	0	0	97	0	3363	0	0	0
0	0	0	0	0	0	4	0	0	0	0	0	0	0	0	0	0	0	0	0	0	0	0	0	0	0	0	0	0	0	0	0	0	0	0	0	0	0	0	0	0	0	0	0	4	0	6	0	13461	0
0	0	14	0	0	0	0	0	3	0	0	0	0	0	0	0	5	0	0	13	23	0	0	0	0	0	0	0	0	0	0	3	30	0	0	0	8	0	0	0	5	0	0	1	4786	0	276	0	0	0
5	121	0	0	0	0	0	0	0	0	0	0	25	0	0	0	1	0	0	0	9	0	0	0	0	0	0	0	0	0	0	0	0	0	0	1	0	0	0	0	0	0	0	0	154	0	21	0	0	0
0	16040	0	0	0	0	0	11	0	0	0	0	0	0	0	0	0	0	0	0	1	0	0	1	0	0	0	0	6	0	0	0	0	0	0	0	0	0	0	0	0	0	0	0	1999	3	2	0	0	0
0	1846	0	0	0	0	0	0	0	0	0	0	162	0	0	0	0	0	0	0	0	0	2	0	0	0	0	0	43	0	0	0	0	0	0	8	0	0	0	0	0	0	0	697	359	0	85	0	0	0
0	968	0	0	2	0	0	0	0	0	0	0	47	0	0	0	0	0	0	0	0	0	0	0	0	0	0	0	144	0	0	0	0	0	0	0	0	0	42	0	0	0	0	384	0	0	1	0	0	0
13	286	5	0	0	0	0	0	0	0	38	8	11	6	0	178	0	0	0	11	9	0	0	0	0	35	0	0	23	0	1	1	1453	0	0	0	12	4	0	26	0	0	0	55	4082	0	306	0	0	0
0	0	0	0	0	0	0	0	0	0	0	0	0	0	0	0	0	1211	0	0	0	0	0	0	0	0	0	0	0	0	0	0	0	0	0	0	0	0	0	0	0	0	0	0	0	0	0	0	0	0
0	69	0	0	0	0	0	0	0	0	17	0	0	0	0	0	5	0	0	0	0	0	0	0	0	0	0	0	0	0	1	1	0	0	0	0	16426	0	0	0	0	0	0	0	708	0	0	0	0	0
2	11	55	0	0	0	63	342	0	7	0	129	6	0	0	0	0	0	0	0	8	0	0	0	0	0	0	0	158	0	0	0	0	0	0	2	0	0	5	0	0	0	0	2	248	0	6	0	0	0
0	0	0	0	0	0	0	0	0	0	0	0	0	0	0	0	0	425	0	0	0	0	0	0	0	0	0	0	0	0	0	0	0	0	0	0	0	0	0	0	0	0	0	0	0	0	0	0	0	0
0	361	0	0	0	0	0	0	0	0	0	0	0	0	0	0	0	0	0	0	0	0	0	0	0	0	0	0	0	0	0	0	0	0	0	0	0	0	0	0	0	0	0	1893	0	0	0	0	0	0
0	0	0	0	3	0	0	135	0	0	1	0	0	0	0	0	0	0	0	0	0	0	41	0	0	0	0	0	0	0	0	50	0	0	0	0	0	0	0	0	0	0	742	246	0	0	140	0	0	0
0	0	0	0	0	0	0	0	0	0	0	0	0	0	0	0	0	0	0	0	0	0	0	0	0	0	0	0	0	0	0	0	0	0	0	0	792	0	0	0	0	0	0	0	0	0	0	0	0	0
0	7	0	0	1	0	83	0	0	0	1	0	168	0	0	0	2	0	0	0	1	0	285	0	0	0	0	0	0	0	0	4	0	0	0	0	0	0	0	0	0	0	0	1	2	0	0	0	0	0
3	0	2	0	0	0	0	0	0	155	1	6	16	106	66	0	110	64	0	66	156	0	0	0	1	0	33	0	26	0	0	21	0	0	0	0	9	0	12	249	82	0	0	797	53	0	66	0	0	0
0	2016	0	0	2	0	73	0	0	0	15	0	125	0	0	0	0	0	0	0	1	0	0	0	0	0	0	0	0	0	9	2	0	0	0	0	0	0	2	0	0	0	0	427	0	0	157	0	0	0
0	36	0	0	0	0	0	0	0	0	0	0	95	0	0	0	1	0	0	0	4	0	30	0	0	0	0	0	724	0	0	0	0	0	0	0	0	0	0	0	0	0	0	5	47	0	0	0	0	0
0	390	0	0	0	0	16	0	0	0	12	0	1	0	0	0	0	0	0	0	11	0	0	0	0	0	0	0	0	0	0	0	0	0	0	0	0	0	0	0	0	0	0	0	3	0	0	0	0	0
0	0	0	0	0	0	19	0	0	0	13	0	435	0	0	0	1	0	0	0	4	0	0	0	10	0	0	0	259	0	0	0	0	0	0	0	0	0	1	0	0	0	0	96	76	0	87	0	0	0
0	92	0	0	0	0	38	0	0	0	0	0	73	0	0	0	0	0	0	0	0	0	0	0	0	0	0	0	276	0	0	0	0	0	0	0	0	0	0	0	0	0	0	1021	0	0	0	0	0	0
0	17	32	0	0	0	126	349	0	257	1506	0	258	0	0	0	311	0	0	1	169	0	0	0	0	0	0	0	729	0	0	0	0	0	0	85	0	0	40	0	73	0	0	16508	5362	0	10585	0	0	0
0	0	0	0	0	0	0	0	0	0	0	10	0	53	44	0	0	0	27	0	0	0	0	126	0	158	0	0	0	0	0	5	0	0	0	0	651	0	0	1	0	13	0	0	0	0	0	0	0	0
0	4303	0	0	0	0	0	0	0	0	25	0	0	166	0	0	0	0	0	462	0	0	0	0	0	0	0	0	0	0	0	0	34	0	0	0	0	0	0	0	0	0	0	0	0	0	0	0	0	0
5	0	0	0	0	0	0	0	0	0	0	0	0	0	0	0	0	0	0	0	2	0	96	0	0	0	0	0	1768	0	18	2	0	0	0	0	0	0	0	0	0	0	0	3159	0	0	0	0	0	0
0	0	14	0	0	0	62	122	0	47	0	29	255	0	0	0	0	0	0	0	0	0	0	0	0	0	0	0	0	0	0	0	0	0	0	0	0	0	0	0	0	0	0	252	20	0	16	0	0	0
0	0	0	0	0	0	0	0	0	0	0	0	0	0	0	0	64	0	0	0	13	0	0	0	0	0	0	0	496	0	0	0	0	0	0	0	0	0	0	4	0	0	0	413	0	0	0	0	0	0
0	294	0	0	0	0	3	0	0	0	0	0	45	0	0	0	0	0	0	0	0	0	2	0	0	0	0	0	1	0	0	0	0	0	0	6	0	0	0	0	0	0	0	794	0	0	0	0	0	0
0	0	0	0	0	0	0	0	0	0	0	0	0	0	0	0	0	0	0	0	0	0	0	0	0	0	0	0	0	0	0	0	0	0	0	0	1629	0	0	0	0	0	0	0	0	0	0	0	0	0
0	4	0	0	0	0	0	12	0	0	0	0	0	0	0	0	0	0	0	0	0	0	0	0	0	355	0	0	303	0	0	0	58	0	0	0	1	0	0	194	0	0	0	8	3707	0	34	0	0	0
0	0	0	0	56	0	0	0	0	0	0	0	0	0	0	0	0	0	0	0	0	0	0	0	0	0	0	0	0	0	0	0	0	0	0	0	0	0	0	0	0	0	94	0	4	0	51	0	0	0
2	26	5	0	2	0	7	0	0	0	0	0	1106	0	0	0	0	0	0	0	73	0	1	0	0	0	0	0	39	0	0	0	0	0	0	0	0	0	0	0	0	0	0	78	17	0	0	0	0	0
0	1395	14	0	0	0	16	0	0	0	0	0	78	0	0	0	0	0	0	0	0	0	148	0	0	0	0	0	6	0	0	0	0	0	0	0	0	0	3	0	0	0	0	648	0	0	60	0	0	0
0	2	0	0	0	1	0	1	0	0	0	0	0	0	0	0	0	0	0	0	0	0	0	0	5	26	0	0	46	0	0	0	0	0	0	0	12	0	0	37	0	0	0	0	1368	0	0	0	0	0
0	72	101	0	0	0	118	0	0	0	55	0	97	0	0	0	0	0	0	0	6	0	11	0	0	0	0	0	142	0	0	0	0	0	0	0	0	0	2	0	0	0	0	399	0	0	51	0	0	0
0	608	206	0	0	0	0	101	1789	34	158	769	44	82	13	0	0	0	0	113	0	0	0	5	0	60	0	0	97	0	0	0	414	0	0	0	566	0	137	197	16	0	0	253	2630	0	308	0	0	0
0	0	0	0	0	0	0	0	0	0	0	0	0	0	0	0	0	421	0	0	0	0	0	0	0	0	0	0	0	0	0	0	0	0	0	0	0	0	0	0	0	0	0	0	0	0	0	0	0	0
0	3328	185	0	0	0	0	0	0	0	0	0	0	141	0	0	0	0	0	0	0	0	71	313	0	0	0	0	0	0	0	37	0	0	0	0	0	0	0	0	0	0	0	130	9	0	12	0	0	0
0	0	0	0	0	0	0	0	0	0	0	0	0	0	0	0	0	1796	0	0	0	0	0	0	0	0	0	0	0	0	0	0	0	0	0	0	0	0	0	0	0	0	0	0	0	0	0	0	0	0
0	0	0	0	0	0	0	0	0	0	0	0	0	0	0	0	0	0	0	0	0	0	0	0	0	0	0	0	0	0	0	0	0	0	0	0	1447	0	0	0	0	0	0	0	0	0	0	0	0	0
0	646	0	0	0	0	0	0	0	0	0	0	0	0	0	0	4	0	0	0	1	0	1	0	0	0	0	0	0	0	3	0	0	0	0	0	0	0	3	0	0	0	0	0	108	0	0	0	0	0
0	305	0	0	0	0	0	1	1	0	133	199	0	0	0	0	2	0	0	0	1	0	0	0	0	0	0	0	103	0	0	53	0	0	0	0	1821	0	1	0	0	0	0	42	0	0	0	0	0	0
0	0	0	0	0	0	1656	0	0	0	0	0	0	1205	0	0	0	0	0	0	0	0	0	0	0	0	0	0	0	0	0	0	0	0	0	0	0	0	0	0	0	0	0	237	0	0	156	0	0	0
0	0	0	0	0	0	0	0	0	0	0	0	0	0	0	0	0	0	0	0	0	0	0	0	0	0	0	0	0	0	0	0	0	0	0	0	396	0	0	0	0	0	0	0	1661	0	0	0	0	0
0	9	0	0	0	32	1	1	0	0	1994	1	1614	0	0	4	0	0	0	0	0	0	0	1	0	0	0	0	0	0	0	4	1144	0	0	3	0	0	0	0	0	0	0	1241	270	0	9	0	0	0
0	0	0	0	0	0	0	0	0	0	0	0	0	0	0	0	0	375	0	0	0	0	0	0	1	0	0	0	0	0	0	0	0	0	0	0	0	0	0	0	0	0	0	0	0	0	0	0	0	0
0	6	0	0	0	0	0	0	5	7	4	12	0	0	0	0	0	0	0	0	0	0	0	0	0	79	0	0	3	1	0	0	0	0	0	0	13	0	0	32	0	0	0	3	201	0	2	0	0	0
0	1129	0	0	0	0	0	0	0	0	0	0	0	193	0	0	0	0	0	713	0	0	0	0	0	0	0	0	0	0	0	1	0	0	0	0	0	0	0	0	0	0	0	3	0	0	729	0	0	0
0	0	0	0	0	0	0	0	0	0	0	0	991	0	0	0	19	0	0	0	5	0	180	0	0	0	0	0	1919	0	94	0	0	0	0	0	0	0	0	0	0	0	0	229	0	0	0	0	0	0
0	358	100	0	0	0	12	0	0	0	200	0	47	14	0	0	0	0	0	0	0	0	29	144	0	0	0	0	14	0	0	256	0	0	0	0	0	0	7	0	0	0	0	83	5	0	10	0	0	0
0	0	0	0	0	0	1	0	0	0	4	11	0	0	0	0	0	5521	0	0	0	0	0	0	0	0	0	0	36	0	0	0	0	0	11	0	1	0	0	0	0	0	0	2725	176	0	222	0	0	0
0	1	0	0	0	0	0	0	0	0	0	2	1	0	0	0	0	0	0	0	0	0	0	0	0	0	0	0	0	0	0	0	341	0	0	0	181	0	0	0	0	0	0	0	599	0	3	0	0	0
0	1	5	0	0	0	0	246	0	68	0	3	0	0	0	0	0	0	0	0	0	0	0	0	0	10	0	0	25	3	0	3	0	0	0	1	6	0	0	26	0	0	0	206	363	0	20	0	0	0
1	0	16	0	0	0	0	0	24	0	0	0	0	0	0	0	0	0	0	8	88	0	1	0	0	0	0	0	0	0	0	40	0	0	0	0	12	0	0	0	0	0	0	266	1587	0	208	0	0	0
0	0	0	0	0	0	0	0	0	0	0	0	0	0	0	0	0	34	0	0	0	0	0	0	0	0	0	0	0	0	0	0	0	0	0	0	0	0	0	0	0	0	0	0	0	0	0	0	0	0
0	0	0	0	0	0	0	0	0	0	0	0	0	0	0	0	0	0	0	0	1	0	0	0	0	0	0	0	8	0	47	3049	0	0	0	0	0	0	0	0	0	0	0	0	1	0	0	0	0	0
0	0	0	0	0	0	0	0	0	0	0	0	0	0	0	0	0	0	0	0	0	0	0	0	0	0	0	0	0	0	0	0	0	0	0	0	213	0	0	0	0	0	0	0	0	0	0	0	0	0
0	19	0	0	14	0	0	0	0	0	0	0	31	0	0	0	3	0	0	0	0	0	0	0	0	0	0	0	0	0	0	0	0	0	0	1	0	0	6	0	0	0	0	190	0	0	186	0	0	0
0	0	19	0	0	0	0	554	0	11	0	0	0	0	0	0	0	0	0	0	0	0	0	3	0	0	0	0	0	19	0	0	0	0	0	0	904	0	0	0	0	0	0	0	0	0	0	0	0	0
0	0	0	0	0	0	0	0	0	0	0	0	0	0	0	0	0	0	0	0	0	0	736	0	0	0	0	0	2329	0	310	1341	0	0	0	0	0	0	0	0	0	0	0	765	0	0	0	0	0	0
0	0	0	6	25	0	3	0	0	212	19	0	0	0	0	0	0	0	0	0	119	0	9	0	0	0	0	0	0	6	0	0	0	0	0	0	0	0	0	0	0	0	0	0	0	0	0	0	0	0
0	1	0	0	0	0	0	0	0	1	1	1	0	0	0	0	0	0	0	0	0	0	0	0	0	2	0	0	30	0	0	0	0	0	0	0	79	0	0	7	0	0	0	2	2913	0	203	0	0	0
0	1	96	0	1	0	212	933	0	330	533	0	42	0	0	0	26	0	0	2	1944	0	0	0	0	0	0	0	0	0	0	0	0	0	0	5	1	0	161	0	23	0	0	58	74	0	77	0	0	0
0	840	67	0	0	0	32	0	0	0	25	0	2	5	0	0	0	0	0	0	0	0	523	90	0	0	0	0	52	0	0	36	0	0	0	0	0	0	0	0	0	0	0	8	0	0	0	0	0	0
0	608	0	0	0	0	0	0	0	0	0	0	0	0	0	0	0	0	0	0	0	0	0	0	0	0	0	0	1	0	0	22	0	0	0	0	0	0	0	0	0	0	0	0	0	0	0	0	0	0
0	0	0	0	0	0	9	0	0	0	0	0	0	0	0	0	0	0	0	0	0	0	0	0	0	0	0	0	0	0	0	0	0	0	0	0	0	0	0	0	0	0	1127	0	0	0	125	0	296	0
0	1	0	0	10	0	195	598	0	0	0	6	486	0	0	0	0	0	0	0	58	0	0	0	0	0	0	0	5	0	0	10	0	0	0	0	1	0	0	2	0	0	0	1	58	0	0	0	0	0
0	0	14	0	7	0	133	0	0	0	0	3	0	0	0	0	0	1204	0	0	0	0	0	0	0	0	0	0	4	0	0	70	0	0	0	0	3102	0	0	0	0	0	0	0	58	0	0	0	0	0
0	2532	5	0	0	0	0	0	0	0	0	50	0	213	0	0	0	0	0	0	0	0	1	29	0	0	0	0	0	0	0	0	74	0	0	0	282	0	0	0	0	0	0	0	0	0	0	0	0	0
0	172	0	0	0	0	0	0	0	0	0	0	29	0	0	0	0	0	0	0	1	0	8	0	0	0	0	0	0	0	0	0	0	0	0	2	0	0	0	0	0	0	0	1420	0	0	303	0	0	0
0	12	0	0	0	32	0	1	0	0	348	0	1396	0	0	3	0	0	0	0	0	0	0	0	0	0	0	0	1	0	0	1	870	0	0	0	1	0	0	1	0	0	0	931	1272	0	171	3	0	0
0	299	14	0	0	0	0	82	0	18	1	11	0	10	0	0	5	0	0	6	20	0	0	0	19	223	0	5	189	2	0	0	56	0	0	0	42	7	37	17	0	0	0	10	22	0	43	0	0	0
0	407	0	0	0	0	96	0	0	0	0	0	312	0	0	0	0	0	0	0	0	0	0	0	0	0	0	0	18	0	0	0	0	0	0	0	0	0	0	1	0	0	0	969	5	0	29	0	0	0
0	416	2	0	1	0	4	0	0	0	0	0	22	0	0	0	0	0	0	0	0	0	1	0	0	0	0	0	170	0	0	0	0	0	0	0	0	0	2	0	0	0	0	915	0	0	335	0	0	0
0	626	14	0	1	0	112	6032	4	144	3	0	317	0	0	0	0	0	0	0	1665	0	0	0	0	0	0	0	25	20	0	0	0	0	0	4	6	0	0	0	9	0	0	80	597	0	40	0	0	0
0	11	1	0	0	0	0	0	0	3	19	112	0	4	0	0	0	0	0	0	0	0	0	0	0	22	0	0	89	0	0	11	0	0	0	0	36	0	0	66	0	0	0	8	2412	0	6	0	0	0
0	72	0	0	4	0	6	0	0	0	14	0	298	0	0	0	0	0	0	0	8	0	3	1	0	0	0	0	168	0	0	19	0	0	0	0	0	0	0	0	0	0	0	3381	80	0	229	0	0	0
38	0	0	0	0	0	0	0	0	0	0	0	0	0	0	0	255	0	0	0	49	0	288	0	0	0	0	0	3	0	14	5	0	0	0	253	0	0	0	0	0	0	0	0	0	0	0	0	0	0
0	1849	437	0	0	0	177	0	0	0	0	0	0	265	0	0	0	0	0	0	0	0	0	0	0	0	0	0	0	0	0	0	0	0	0	0	50	0	0	0	0	0	0	285	0	0	513	0	0	0
7	0	0	0	0	0	0	0	0	0	0	0	0	0	0	0	43	31	0	0	125	0	0	0	0	0	0	0	8	0	39	600	9	0	0	0	0	0	0	73	0	0	0	21156	0	0	0	0	0	0
0	0	0	0	0	0	0	0	0	0	0	0	0	0	0	0	0	1657	0	0	0	0	0	0	0	0	0	0	0	0	0	0	0	0	0	0	0	0	0	0	0	0	0	0	0	0	0	0	0	0
6	0	0	4	0	0	0	0	0	0	2	0	0	0	0	0	0	0	0	0	63	0	70	0	0	0	0	0	0	0	164	0	0	0	0	0	255	0	0	0	56	0	0	1	2	0	0	0	0	0
0	40	0	0	2	0	65	0	0	0	1	0	511	0	0	0	0	0	0	0	4	0	127	0	0	0	0	0	0	0	0	0	0	0	0	0	0	0	0	0	0	0	0	437	0	0	1	0	0	0
0	0	0	0	0	0	0	335	0	0	0	2	0	18	0	0	0	0	0	1379	0	0	0	18	0	0	0	0	0	0	0	0	0	0	0	0	0	0	0	0	0	0	0	0	0	0	8	0	0	0
0	17	5	0	0	0	0	2103	0	34	0	0	11	0	0	0	0	0	0	0	0	0	76	0	0	0	0	0	4	0	0	10	0	0	0	0	0	0	0	0	0	0	0	579	0	0	18	0	0	0
0	2	0	0	0	0	304	0	0	0	59	0	151	0	0	0	0	0	0	0	0	0	0	0	0	0	0	0	0	0	0	0	0	0	0	0	0	0	0	0	0	0	0	3956	0	0	0	0	0	0
0	15	0	0	1	0	0	0	0	0	0	0	215	0	0	0	0	0	0	0	0	0	3	0	0	0	0	0	901	0	0	0	0	0	0	0	0	0	0	0	0	0	0	140	0	0	0	0	0	0
0	0	0	0	2	0	0	2	0	0	0	0	0	0	0	0	0	0	0	0	0	0	0	0	0	0	0	0	0	0	0	0	0	0	0	0	0	0	0	0	0	0	316	210	0	0	16	0	0	0
0	0	0	0	0	0	0	0	0	0	0	0	0	0	0	0	0	0	0	0	0	0	0	0	0	0	0	0	0	0	0	0	0	0	0	0	1150	0	0	0	0	0	0	0	0	0	0	0	0	0
0	0	0	0	0	0	0	0	0	0	0	0	2	0	0	0	21	0	0	0	112	0	49	0	0	0	0	0	0	0	77	0	0	0	0	238	0	0	1	0	0	0	0	680	4	0	0	0	0	0
0	0	69	0	0	0	21	0	0	0	24	0	32	0	0	0	0	0	0	0	1	0	11	0	0	0	0	0	63	0	4	0	0	0	0	0	0	0	8	1	0	0	0	958	0	0	53	0	0	0
0	1076	0	0	0	0	0	0	0	0	0	0	0	15	0	0	0	0	0	527	0	0	12	0	0	0	0	0	0	0	0	2	0	0	0	0	0	0	0	0	0	0	0	0	0	0	13	0	0	0
75	0	0	0	0	0	0	1	0	0	0	0	0	0	0	0	71	0	0	0	24	0	0	0	0	0	0	0	0	0	105	0	0	0	0	414	0	0	4	45	44	0	0	0	0	0	0	0	0	0
9	0	0	0	0	0	0	0	0	0	0	0	0	0	0	0	54	0	0	0	150	0	0	0	0	0	0	0	0	0	94	0	0	0	0	179	0	0	69	0	48	0	0	0	0	0	0	0	0	0
0	0	0	0	0	0	188	0	0	0	0	0	0	0	0	0	0	0	0	0	0	0	0	4	0	0	0	0	0	0	0	0	0	0	0	0	0	0	0	0	0	0	0	342	0	0	626	0	0	0
0	3990	0	0	0	0	0	0	0	0	0	0	3	46	0	0	0	0	0	91	0	0	0	0	1	0	0	0	0	0	0	0	8	0	0	0	85	0	0	0	0	0	0	317	0	0	6	0	0	0
0	0	0	0	0	0	0	0	0	0	0	0	0	0	0	0	0	1652	0	0	0	0	0	0	7	0	0	0	0	0	0	0	0	0	0	0	0	0	0	0	0	0	0	0	0	0	0	0	0	0
1	3578	0	0	5	0	0	0	0	0	8	0	10	0	0	0	0	0	0	0	0	0	0	0	0	0	0	0	0	0	9	108	0	0	0	0	883	0	0	0	0	0	0	1	1106	0	11	0	0	0
0	14792	0	0	0	0	0	0	0	0	11	0	1	0	0	0	0	0	0	0	0	0	0	0	0	6	0	0	1	0	0	0	2	0	0	0	4	0	0	3	0	0	0	5	1810	0	2	0	0	0
0	25	0	0	0	0	0	0	0	0	235	0	0	0	0	0	1	0	0	0	0	0	0	0	0	0	0	0	0	0	4	0	0	0	0	0	15860	0	0	0	0	0	0	118	6178	0	107	0	0	0
0	82	0	0	0	0	140	80	0	3	0	0	829	0	0	0	0	0	0	0	8	0	0	0	12	6	0	0	48	0	0	2	0	0	0	0	9	0	0	0	0	0	0	120	32	0	3	0	0	0
0	0	0	0	0	0	0	0	0	0	0	0	0	0	0	0	0	0	0	0	0	0	0	0	0	0	0	0	0	0	0	0	0	0	0	0	695	0	0	0	0	0	0	0	0	0	0	0	0	0
0	421	0	0	0	0	0	0	0	0	0	0	0	104	0	0	0	0	0	62	0	0	0	0	0	0	0	0	0	0	0	0	0	0	0	0	0	0	0	0	0	0	0	101	0	0	0	0	0	0
0	460	0	0	0	0	0	0	0	0	2534	0	0	0	0	0	1	0	0	0	2	0	0	0	0	0	0	0	0	0	0	0	0	0	0	5	1	0	2	0	0	0	0	0	5	0	0	0	0	0
0	6	0	0	0	0	0	0	15	0	0	3	0	1	0	0	0	0	0	1	0	0	0	0	5	137	0	0	252	0	0	0	1	0	0	0	0	0	3	79	0	0	0	0	824	0	62	0	0	0
0	3	0	0	0	0	1	8	0	0	0	2	0	0	0	0	0	0	0	0	0	0	0	0	0	6	0	0	97	0	0	0	6	0	0	0	0	0	0	1	0	0	0	0	1412	0	10	0	0	0
0	0	0	0	0	0	0	11	0	0	15	0	0	0	0	0	1	0	0	0	27	0	0	0	0	0	0	0	0	0	0	0	0	0	54	0	0	0	0	0	0	0	184	0	0	0	0	0	0	0
0	89	66	0	0	0	2	1	0	599	1630	204	2	0	0	0	0	0	0	0	84	0	2	0	0	0	0	0	27	0	0	0	0	0	0	5	0	0	6	9	0	0	0	11	204	0	9	0	0	0
0	0	0	0	0	0	0	0	0	0	0	0	0	0	0	0	11	0	0	0	10	0	225	0	0	0	0	0	8255	0	1043	26	0	0	0	0	0	0	0	0	0	0	0	1156	0	0	0	0	0	0
0	0	0	0	0	0	0	0	0	0	0	11	0	45	660	0	0	0	38	0	0	0	2	12	0	310	0	0	0	1	0	0	0	0	0	0	223	23	0	0	0	4	0	0	0	0	0	0	0	0
0	0	0	0	0	0	0	0	0	0	0	0	0	0	0	0	0	0	0	0	0	0	278	0	0	0	0	0	5509	0	0	144	0	0	0	0	0	0	0	0	0	0	0	4077	0	0	0	1	0	0
0	3786	0	0	0	0	52	0	0	0	0	0	21	0	0	0	0	0	0	0	0	0	0	0	0	0	0	0	0	0	0	6	0	0	0	0	0	0	0	0	0	0	0	2557	0	0	0	0	0	0
0	0	0	0	0	0	0	0	0	0	0	0	0	0	0	0	0	169	0	0	0	0	0	0	0	0	0	0	0	0	0	0	0	0	0	0	0	0	0	0	0	0	0	0	0	0	0	0	0	0
0	0	0	0	0	0	0	0	0	0	0	0	0	23	246	0	0	0	6	0	0	0	0	168	0	0	0	0	0	0	0	0	0	30	0	0	1048	0	0	0	0	0	0	0	0	0	0	0	0	0
0	74	0	0	0	0	0	0	0	0	0	0	0	0	0	0	0	0	0	0	0	0	0	0	0	0	0	0	2	0	0	0	0	0	0	0	0	0	0	0	0	0	0	473	0	0	0	0	0	0
0	44	4	0	0	0	0	363	0	422	0	5	0	6	0	0	0	0	0	0	0	0	0	0	10	46	0	0	93	0	0	0	2	0	0	0	1	0	0	24	0	0	0	8	75	0	5	0	0	0
0	11	2	0	0	0	3	0	0	0	0	0	82	38	0	0	0	0	0	211	0	0	0	0	0	0	0	0	0	0	0	0	11	0	0	4	58	0	0	0	0	0	0	25	0	0	3	0	0	0
15	0	0	0	0	0	0	0	0	0	0	0	0	0	0	0	0	0	0	0	5	0	1569	0	0	0	0	0	6341	0	4	4	0	0	0	0	0	0	0	1	0	0	0	694	6	0	0	0	0	0
11	0	0	0	223	0	0	0	0	0	0	0	2	0	0	0	0	0	0	0	389	0	71	0	0	0	0	0	0	0	340	0	1	0	0	0	0	0	0	0	0	0	0	1	0	0	0	0	0	0
0	0	0	0	0	0	0	0	0	0	0	0	0	0	0	0	0	425	0	0	0	0	0	0	0	0	0	0	0	0	0	0	0	0	0	0	0	0	0	0	0	0	0	0	0	0	0	0	0	0
0	0	630	2	0	0	197	3928	0	0	91	907	5	2	13	0	25	128	0	0	2	0	2	0	0	0	4	0	0	193	0	0	0	0	0	0	0	0	8	0	0	0	0	0	9	0	0	0	9	1102
0	1027	0	0	0	0	0	0	0	0	0	0	0	0	0	0	0	0	0	0	0	0	0	0	0	0	0	0	2	0	0	0	0	0	0	0	0	0	0	0	0	0	0	451	0	0	0	0	0	0
0	167	0	0	1	0	20	0	0	0	3	0	22	0	0	0	3	0	0	0	0	0	14	0	0	0	0	0	33	0	0	2	0	0	0	0	0	0	0	0	0	0	0	375	66	0	108	0	0	0
0	558	0	0	0	0	157	0	0	0	18	0	2	0	0	0	0	0	0	0	51	0	204	0	0	0	0	0	0	0	0	0	0	0	0	0	0	0	1	16	0	0	0	0	0	0	0	0	0	0
0	1	0	0	0	1	0	1	0	0	0	0	176	28	0	0	0	14	0	0	2	26	0	0	0	0	2	0	1556	0	1	5270	0	0	0	0	0	0	0	10	0	0	0	282	914	22	47	0	0	0
0	0	0	0	0	0	0	1	0	0	0	0	0	0	0	0	0	0	0	0	0	0	0	0	0	0	0	0	0	0	0	0	0	0	0	0	0	0	0	0	0	0	0	0	515	0	0	0	0	0
0	197	3	0	0	0	14	45	4	7	0	269	6	16	0	0	0	0	0	0	9	0	0	3	0	46	0	0	98	11	0	0	0	0	0	0	396	2	0	23	0	0	0	9	25300	0	855	0	0	0
0	91	0	0	3	0	10	0	0	0	0	0	105	0	0	0	0	0	0	0	8	0	322	0	0	0	0	0	264	0	0	0	0	0	0	0	0	0	0	1	0	0	0	83	0	0	2	0	0	0
0	49	0	0	0	0	5	0	0	0	0	0	723	0	0	0	0	0	0	0	2	0	1	0	0	0	0	0	94	0	0	0	0	0	0	0	0	0	0	0	0	0	0	21	60	0	31	0	0	0
0	5608	0	0	0	0	0	0	0	0	16	1	0	0	0	0	0	0	0	0	0	0	0	0	0	0	0	0	0	0	0	1	0	0	0	0	1693	0	0	0	0	0	0	1	1392	0	3	0	0	0
0	2758	0	0	0	0	42	0	0	0	481	0	1033	0	0	0	0	0	0	0	0	0	306	0	0	0	0	0	0	0	0	1078	0	0	0	0	0	0	0	0	0	0	0	0	95	0	164	0	0	0
1	63	0	0	0	0	4	38	13	0	0	17	4	9	0	0	0	0	0	0	1	0	0	0	0	27	0	0	45	0	0	2	0	0	0	0	29	4	0	25	0	0	0	9	17698	0	1	0	0	0
0	0	0	0	0	0	0	0	0	0	0	0	0	0	0	0	0	365	0	0	0	0	0	0	0	0	0	0	0	0	0	0	0	0	0	0	0	0	0	0	0	0	0	0	0	0	0	0	0	0
14	39	9	0	0	0	0	1159	0	22	0	2	4	0	0	0	4	0	0	0	0	0	14	0	0	0	0	0	12	0	0	0	0	0	0	0	1	0	12	24	0	0	0	18	32	0	0	0	0	0
0	0	0	0	0	0	44	0	0	0	0	0	0	0	0	0	0	0	0	0	0	0	0	6	0	0	0	0	0	0	0	0	0	0	0	0	0	0	0	0	0	0	0	2730	0	0	578	0	0	0
0	0	0	0	0	0	0	0	0	0	0	0	0	0	0	0	807	0	0	0	8	0	0	0	0	0	0	0	0	0	38	0	0	0	0	326	0	0	149	0	0	0	0	3	0	0	0	0	0	0
0	714	2	0	0	0	162	0	0	0	13	0	93	358	0	0	0	0	0	0	0	0	756	81	0	0	0	0	12	0	0	17	0	0	0	4	0	0	5	0	0	0	0	1	0	0	0	0	0	0
0	0	96	0	0	0	0	0	0	0	0	0	0	0	0	0	0	0	0	0	161	0	0	0	0	0	0	0	0	0	0	0	0	0	0	0	5	0	12	0	10	0	0	12	4	0	0	0	0	0
0	2799	0	0	0	0	0	13	0	0	3581	0	0	0	0	0	9	0	0	0	3	0	0	0	0	0	0	0	0	0	0	0	0	0	0	3	0	0	0	0	0	0	0	0	227	0	0	0	0	0
0	19	0	0	0	0	0	0	46	5	0	218	9	0	0	0	4	0	0	0	8	0	0	0	9	135	0	0	322	3	0	15	0	0	0	0	159	0	0	202	0	0	0	3	17916	0	0	0	0	0
0	128	11	0	0	0	2	0	0	0	0	0	1	0	0	0	0	0	0	0	0	0	112	0	0	0	0	0	0	0	0	0	0	0	0	0	41	0	5	0	0	0	0	46	0	0	373	0	0	0
0	223	0	310	0	0	0	0	0	0	0	0	0	5156	0	0	0	0	0	0	0	0	0	0	0	0	0	0	0	0	0	175	0	0	0	0	0	0	0	0	0	0	0	0	0	0	0	0	0	0
0	0	0	0	5	0	609	3	0	0	2	0	0	0	0	0	0	0	0	0	0	0	0	0	0	0	0	0	0	0	0	0	0	0	27	0	0	0	0	0	0	0	1610	4909	0	0	809	0	0	0
0	126	0	0	0	0	0	0	0	0	276	26	1	0	0	0	1	0	0	0	1	0	0	0	0	56	0	0	72	0	0	0	0	0	0	0	1377	0	0	0	0	0	0	3	11	0	0	0	0	0
0	0	0	0	0	0	0	0	0	0	0	0	0	0	0	0	0	0	0	0	153	0	34	0	0	0	0	0	0	0	79	0	0	0	0	0	0	0	0	0	0	0	0	11182	0	0	0	0	0	0
0	1	1	0	0	75	0	0	0	0	2	0	0	0	0	1	0	0	0	0	2	0	0	0	0	5	0	0	3	0	0	0	310	0	0	0	0	0	0	2	0	0	0	0	288	0	45	0	0	0
0	0	0	0	158	0	1100	0	0	0	8	0	150	0	0	0	0	0	0	0	169	0	25	0	0	0	0	0	0	0	0	0	0	0	0	118	9	0	0	0	0	0	0	9989	0	0	0	0	0	0
0	0	0	0	0	0	0	0	0	0	0	0	0	0	0	0	0	0	0	0	0	0	59	0	0	0	0	0	268	0	13	0	0	0	0	0	0	0	0	0	0	0	0	7860	0	0	0	0	0	0
0	1549	75	0	0	0	167	0	0	0	0	0	0	1143	0	0	0	0	0	0	0	0	0	0	0	0	0	0	0	0	0	0	0	0	0	0	20	0	0	0	0	0	0	56	0	0	548	0	0	0
0	0	0	0	0	0	0	0	0	0	0	0	0	0	0	0	0	0	0	0	0	0	0	0	0	0	0	0	0	0	0	0	0	0	0	0	10373	0	0	0	0	0	0	0	0	0	0	0	0	0
0	0	0	0	0	0	265	0	0	0	0	0	0	0	0	0	0	463	0	0	0	0	0	0	0	0	0	0	468	0	0	0	0	0	0	3	17	0	0	0	0	0	0	27	48	0	31	0	0	0
0	1	0	0	853	0	7226	0	0	1	3	1	737	0	0	0	0	0	0	0	712	0	50	0	0	0	0	0	0	0	0	0	0	0	0	52	25	0	1	14	0	0	0	7307	0	0	0	0	0	0
0	0	0	0	0	0	31	9	0	0	8	10	0	0	0	0	0	0	0	0	0	0	0	0	0	0	0	0	0	0	0	0	0	0	0	0	0	0	0	0	0	0	148	522	0	0	136	0	0	0
0	26	13	0	0	0	57	693	0	48	0	5	2	0	0	0	0	0	0	0	20	0	0	0	14	14	0	0	60	0	0	0	0	0	0	0	14	0	18	7	0	0	0	15	122	0	1	0	0	0
0	0	0	0	0	0	0	3	0	0	0	0	0	0	0	0	8	0	0	0	30	0	0	0	0	0	0	0	0	0	0	57068	15314	0	0	0	0	0	0	14	0	0	0	14	0	0	0	0	0	0
0	0	0	0	0	0	0	0	0	0	0	0	0	0	0	0	0	1128	0	0	0	0	0	0	0	0	0	0	0	0	0	0	0	0	0	0	21	0	0	0	0	0	0	0	0	0	0	0	0	0
1	93	35	0	3	0	112	98	0	9	0	0	0	0	0	0	2	0	0	0	232	0	0	0	0	0	1	0	1	0	0	1	1	0	0	0	0	0	59	0	0	0	0	31	70	0	0	0	0	0
0	0	0	1	3	0	0	1	0	0	2	0	0	0	0	0	0	0	0	0	0	0	0	0	0	0	0	0	0	0	0	0	0	0	2	0	0	0	0	0	0	0	180	2405	0	0	0	0	0	0
0	0	0	0	0	0	217	987	0	0	0	4	121	1	0	0	0	0	0	0	0	0	0	0	2	0	0	0	2	0	0	7	0	0	0	0	7	0	0	0	0	0	0	2	42	0	0	0	0	0
0	31	862	0	0	0	24	0	0	0	0	0	0	768	0	0	0	0	0	0	0	0	0	0	0	0	0	0	0	0	0	7	0	0	0	0	35	0	0	0	0	0	0	115	0	0	621	0	0	0
0	0	8	0	0	0	0	0	0	0	41	0	0	0	0	0	33	0	0	0	0	0	0	0	0	0	0	0	0	0	0	0	0	0	0	0	1	0	0	0	419	0	0	0	0	0	0	0	0	0
0	7	0	0	0	61	0	5	0	0	68	0	224	0	0	0	0	0	0	0	0	0	0	0	0	0	0	0	0	0	0	0	591	0	0	0	0	0	0	0	0	0	0	104	408	0	19	0	0	0
0	6035	0	0	0	0	0	0	0	3	0	5	0	4	0	0	0	0	0	0	0	0	0	2	0	13	0	0	26	0	0	3	0	0	0	0	56	3	8	0	0	0	0	3	1732	0	1	0	0	0
0	7	2	0	2	0	1055	3005	1	0	0	2	864	0	0	0	0	0	0	0	2	0	0	0	1	2	0	0	16	0	0	0	1	0	0	0	3	0	1	7	0	0	0	2	277	0	0	0	0	0
0	134	7	0	0	0	21	178	0	80	0	2	2	0	0	0	0	0	0	0	0	0	11	0	0	0	0	0	40	0	0	2	0	0	0	0	4	0	0	0	0	0	0	61	50	0	5	0	0	0
0	0	0	0	0	0	0	0	0	0	0	0	0	2	0	0	2	5	0	0	1	0	1	0	0	0	0	0	0	0	0	27887	0	0	0	0	0	0	0	0	0	0	0	4	0	0	0	0	0	0
0	0	0	0	0	0	0	0	0	0	0	0	4	0	0	0	0	0	0	0	0	0	4	0	0	0	0	0	0	0	2	888	9	0	0	0	0	0	0	0	0	0	0	0	0	0	0	0	0	0
1	0	0	0	0	0	1	0	0	19	4	0	0	0	0	0	8	0	0	0	296	0	4	0	0	0	0	0	0	0	0	0	0	0	0	0	0	0	0	19	0	0	0	0	0	0	2	0	0	0
0	3917	0	0	0	0	0	0	0	0	1100	1	361	0	1	0	0	0	0	0	0	0	0	0	0	0	0	0	0	0	0	0	0	0	0	57	12	0	2	0	0	0	0	59	395	0	1	0	0	0
0	0	0	0	0	0	0	0	0	0	0	0	0	0	0	0	0	1832	0	0	0	0	0	0	0	0	0	0	0	0	0	0	0	0	0	0	4	0	0	0	0	0	0	0	0	0	0	0	0	0
0	275	0	0	0	0	4	0	0	0	0	0	445	13	0	0	0	0	0	0	0	0	85	0	0	0	0	0	0	0	0	16	0	0	0	0	0	0	0	0	0	0	0	0	19	0	117	0	0	0
0	18	0	0	0	0	0	1	0	0	0	0	663	0	0	0	0	0	0	0	0	0	0	0	0	1	0	0	0	0	0	0	0	0	0	0	13	0	0	0	0	0	0	1	1908	0	7	0	0	0
4	0	33	6	10	0	0	0	0	232	286	0	0	0	0	0	0	0	0	0	147	0	15	0	0	0	0	0	0	18	0	0	0	0	0	20	0	0	0	0	0	0	0	0	0	0	0	0	0	0
0	1807	0	0	0	0	0	0	1	0	11067	3	0	0	0	0	0	0	0	0	2	0	0	0	0	0	0	0	0	0	0	0	6	0	0	0	3778	0	0	0	0	0	0	6	3090	0	1	0	0	0
0	84	27	0	6	0	80	24	0	78	0	1	62	0	0	0	0	0	0	0	4	0	3	0	0	0	0	0	0	0	0	0	0	0	0	0	2	0	4	0	0	0	0	13	40	0	12	0	0	0
0	2	0	0	0	0	0	0	0	3	22	11	0	0	0	0	0	0	0	0	0	0	0	0	0	64	0	0	57	0	0	1	0	0	0	0	46	0	0	46	0	0	0	8	3640	0	0	0	0	0
0	0	0	0	0	0	0	0	0	0	0	0	0	0	0	0	0	0	0	0	0	0	0	0	0	0	0	0	0	0	0	0	0	0	0	0	206	0	0	0	0	0	0	0	0	0	0	0	0	0
0	19	0	0	0	0	0	0	1	0	0	4	0	0	0	0	0	0	0	0	0	0	0	0	0	16	0	0	31	1	0	0	0	0	0	0	0	0	0	5	0	0	0	0	642	0	61	0	0	0
0	2952	0	0	2	0	15	0	0	0	0	0	4	0	0	0	0	0	0	0	0	0	4	0	0	0	0	0	0	0	0	0	0	0	0	0	0	0	8	0	0	0	0	833	0	0	188	0	0	0
0	498	0	0	0	0	0	0	0	0	0	0	0	0	0	0	0	0	0	0	0	0	2	0	0	0	0	0	0	0	0	0	0	0	0	0	36	0	0	0	0	0	0	121	0	0	0	0	0	0
0	0	0	0	0	0	0	0	0	0	0	0	0	0	0	0	0	0	0	0	0	0	0	0	0	0	0	0	0	0	0	0	0	0	0	0	1356	0	0	0	0	0	0	0	0	0	0	0	0	0
0	47	13	0	0	0	0	1423	0	40	0	3	0	0	0	0	0	0	0	0	9	0	6	0	0	0	0	0	45	0	0	0	0	0	0	0	16	0	0	0	0	0	0	147	32	0	19	0	0	0
0	0	0	0	0	0	0	0	0	0	0	0	0	0	0	0	0	0	0	0	0	0	0	0	0	0	0	0	0	0	0	0	0	0	0	0	1666	0	0	0	0	0	0	0	0	0	0	0	0	0
0	5	14	0	0	0	2	6	0	165	0	3	21	89	123	0	57	0	0	0	865	0	0	0	35	0	47	0	36	0	0	79	0	0	0	0	51	0	20	771	129	0	0	69	313	0	10	0	0	0
0	16	14	0	27	0	114	984	0	34	1	1	0	0	0	0	0	0	0	0	42	0	0	0	0	0	0	0	0	1	0	0	1	0	0	0	11	0	10	2	0	0	0	0	537	0	0	0	0	0
0	0	0	0	0	0	0	0	0	0	0	0	797	0	0	0	404	0	0	0	276	0	408	0	0	0	0	0	760	0	9	0	0	0	0	0	0	0	0	320	0	0	0	705	0	0	0	0	0	0
0	0	0	0	0	0	8	22	0	0	0	0	0	4	0	0	1	0	0	67	0	0	0	9	0	0	0	0	0	0	0	0	0	0	3	0	13	0	0	0	0	0	0	19	0	0	690	0	0	0
0	0	0	0	0	0	2	0	0	0	0	0	0	0	0	2	8	0	0	0	0	0	0	0	0	0	0	0	0	0	0	0	0	0	0	0	213	0	0	0	0	0	0	11	5681	0	262	0	0	0
1	17	31	0	1	0	17	0	0	0	0	0	36	0	0	0	0	0	0	0	24	0	19	0	0	0	0	0	336	0	0	0	0	0	0	0	0	0	0	0	0	0	0	991	0	0	218	0	0	0
0	3586	0	0	0	0	0	0	0	0	0	0	1	335	0	0	0	0	0	0	0	0	0	0	0	0	0	0	0	0	0	67	0	0	0	0	0	0	0	0	0	0	0	0	1	0	96	0	0	0
0	939	41	0	9	0	48	1268	0	24	0	0	142	0	0	0	0	0	0	0	0	0	0	0	0	0	0	0	1	0	0	0	0	0	0	0	3	0	0	0	0	0	0	215	60	0	2	0	0	0
0	0	972	0	0	0	16	130	0	0	0	0	0	0	0	0	5	111	0	0	158	0	7	0	0	0	0	0	13	0	0	0	0	0	0	0	10	0	137	0	6	0	0	0	12	0	0	0	0	10
0	2926	0	0	0	0	0	0	0	0	0	0	143	291	0	0	0	0	0	0	0	0	0	0	0	0	0	0	0	0	0	11	0	0	0	1	0	0	0	0	0	0	0	0	15	0	42	0	0	0
0	0	0	0	0	0	517	200	0	0	0	23	122	0	0	0	1	0	0	0	47	0	0	0	0	0	0	0	1	0	0	10	0	0	0	2	24	0	0	0	0	0	0	11	95	0	0	0	0	0
0	0	0	0	0	0	0	0	0	0	0	0	0	0	0	0	0	0	0	0	0	0	0	0	0	0	0	0	0	0	0	0	0	0	0	0	436	0	0	0	0	0	0	0	0	0	0	0	0	0
0	0	0	0	0	0	213	0	0	0	0	0	0	0	0	0	0	0	0	0	0	0	0	0	0	0	0	0	0	0	0	0	0	0	0	0	0	0	0	0	0	0	0	0	2513	0	0	0	45	0
0	13	0	0	0	33	0	0	0	0	3	0	0	0	0	0	0	0	0	0	0	0	0	0	0	3	0	0	6	0	0	1	1446	0	0	0	0	0	0	6	0	0	0	0	630	0	3	0	0	0
0	0	0	0	0	0	0	0	0	0	0	0	0	0	0	0	32	0	0	0	41	0	9	0	0	0	0	0	741	0	7	0	0	0	0	0	0	0	0	0	0	0	0	210	0	0	0	0	0	0
0	6387	126	0	0	0	32	0	0	0	0	0	0	208	0	0	0	0	0	0	0	0	33	204	0	0	0	0	0	0	0	1030	1	0	0	0	500	0	0	0	0	0	0	0	0	0	0	0	0	0
3	9	20	0	9	0	0	686	0	53	0	0	336	1	0	0	0	0	0	0	34	0	0	0	0	21	0	0	5	0	0	0	0	0	0	0	4	0	13	4	0	0	0	0	289	0	0	0	0	0
0	0	0	1	6	0	0	24	0	0	18	0	0	0	0	0	0	0	0	0	0	0	1	0	0	0	0	0	0	0	0	0	0	0	2	0	0	0	0	0	0	0	16	9	0	0	0	0	0	0
0	0	0	0	0	0	0	0	0	0	0	0	0	0	0	0	0	0	0	0	0	0	0	0	0	0	0	0	0	0	0	0	0	0	0	0	1714	0	0	0	0	0	0	0	0	0	0	0	0	0
0	1121	0	0	0	0	0	0	0	0	0	0	21	7	0	0	0	0	0	0	0	0	0	0	0	0	0	0	13	0	2	0	0	0	0	0	0	0	0	0	0	0	0	187	0	0	0	0	0	0
0	549	0	0	0	0	0	0	0	0	37	0	0	1	0	0	0	0	0	70	0	0	16	0	0	0	0	0	0	0	0	3	0	0	0	0	0	0	0	0	0	0	0	0	0	0	0	0	0	0
0	19	1	0	0	37	0	0	0	0	5	2	0	0	0	0	0	0	0	0	0	0	0	0	0	1	0	0	1	0	0	0	580	0	0	0	0	0	6	0	0	0	0	0	860	0	38	0	0	0
0	436	2	0	0	0	2	0	0	2	3058	31	13	6	0	0	9	0	0	0	13	0	0	0	0	2	0	0	10	0	0	0	22	0	0	0	375	0	0	0	0	0	0	62	437	0	2	0	0	0
0	113	0	8	0	0	0	560	0	158	0	0	0	0	0	0	0	0	0	0	0	0	20	43	0	0	0	0	0	0	0	0	0	0	0	0	3	0	0	0	0	0	0	0	0	0	0	0	0	0
0	0	0	0	0	0	0	0	0	0	0	0	0	0	0	0	0	672	0	0	0	0	0	0	0	0	0	0	0	0	0	0	0	0	0	0	2	0	0	0	0	0	0	0	0	0	0	0	0	0
0	79	0	0	0	0	0	0	110	0	0	566	0	4	0	0	0	0	25	0	0	0	0	12	0	38	0	0	0	20	0	0	0	0	0	0	1	54	0	0	0	48	0	0	0	0	0	0	0	0
0	0	0	0	0	0	0	0	0	0	0	0	0	0	0	0	0	0	0	0	0	0	0	0	0	0	0	0	0	0	0	0	0	0	0	0	1483	0	0	0	0	0	0	0	0	0	0	0	0	0
0	1	31	0	2	0	25	0	0	0	8	0	802	0	0	0	0	0	0	0	52	0	103	0	0	0	0	0	265	0	0	0	0	0	0	1	0	0	0	0	0	0	0	9	92	0	5	0	0	0
0	0	0	0	0	0	0	0	0	0	0	0	0	4	0	0	0	0	0	0	0	0	0	0	1	0	1	0	3	0	0	0	0	0	0	0	0	0	0	0	0	0	0	0	7558	0	0	0	0	0
0	5	0	0	0	0	0	7	0	0	0	2	0	0	0	0	0	0	0	0	0	0	0	0	9	30	0	0	23	1	0	7	0	0	0	0	951	0	0	93	0	0	0	0	384	0	3	0	0	0
0	7	0	0	0	0	327	5362	2	0	6	5	787	0	0	0	0	0	0	0	34	0	0	0	0	2	0	0	0	0	0	0	0	0	0	3	4	0	0	0	0	0	0	2	131	0	0	0	0	0
0	0	5	0	5	0	5	0	0	0	2	0	1161	0	0	0	0	0	0	0	6	0	3	0	0	0	0	0	45	0	0	2	0	0	0	0	0	0	0	4	0	0	0	19	232	0	9	0	0	0
2	6	1	0	0	0	140	341	0	7	0	0	257	0	0	0	1	0	0	0	18	0	0	0	0	0	0	0	128	0	0	0	0	0	0	1	1	0	2	0	10	0	0	37	96	0	11	0	0	0
0	0	0	0	0	0	0	0	0	0	0	0	17	0	0	0	0	0	0	0	0	0	0	0	0	0	0	0	30	0	5	0	0	0	0	3	0	0	0	0	0	0	0	665	0	0	673	0	0	0
0	21	0	2	0	13	0	0	0	0	17	0	1	7	0	147	0	0	0	0	0	0	0	0	0	20	0	0	21	0	0	3	956	0	0	0	3	0	0	7	0	0	0	3	1065	0	287	0	0	0
0	7	0	0	0	0	0	0	2	0	0	6	0	0	0	0	0	0	0	0	0	0	0	0	2	71	0	0	109	0	0	0	1	0	0	0	11	0	0	51	0	0	0	4	3020	0	9	0	0	0
0	0	0	0	0	0	0	0	0	0	0	0	0	44	75	0	0	0	22	5	0	0	0	60	0	0	0	0	0	5	0	0	0	0	0	0	5	0	0	1	0	0	0	0	0	0	0	0	0	0
0	391	4	0	0	0	0	3	0	0	0	0	222	0	0	0	0	0	0	0	0	0	0	7	0	0	0	0	0	0	0	0	0	0	0	0	0	0	0	1	0	0	0	0	33	0	2	0	0	0
0	0	0	0	0	0	0	0	0	0	0	0	0	0	0	0	6	0	0	0	2	0	24	0	0	0	0	0	576	0	34	0	0	0	0	0	0	0	0	17	0	0	0	4159	0	0	0	0	0	0
14	0	0	0	0	0	0	0	0	0	0	1	0	0	0	0	0	0	0	0	14	0	0	0	0	0	0	0	0	0	102	0	0	0	0	230	0	0	205	0	71	0	0	709	0	0	0	0	0	0
0	8	0	0	0	12	0	0	0	1	29	2	0	0	0	55	0	0	0	0	0	0	0	0	0	17	0	0	53	0	0	0	378	0	0	0	1925	0	0	3	0	0	0	0	496	0	142	0	0	0
0	0	0	0	0	0	0	0	0	0	0	0	0	0	0	0	0	0	0	0	0	0	0	0	0	0	0	0	0	0	0	0	0	0	0	0	710	0	0	0	0	0	0	0	0	0	0	0	0	0
0	378	0	0	0	0	0	0	0	0	0	0	0	10	0	0	0	0	0	4	0	0	0	0	0	0	0	0	0	0	0	32	0	0	0	0	0	0	0	0	0	0	0	0	0	0	4	0	0	0
0	4	0	0	0	0	0	0	0	0	1	2	82	0	0	0	0	0	0	0	0	0	0	0	0	3	0	0	0	0	22	0	0	0	0	0	3102	0	0	5	0	0	0	0	2051	0	0	0	0	0
0	0	0	0	0	0	0	0	0	0	0	0	0	0	0	0	0	119	0	0	0	0	0	0	0	0	0	0	0	0	0	0	0	0	0	0	0	0	0	0	0	0	0	0	0	0	0	0	0	0
0	1	0	0	0	0	0	0	0	0	0	0	139	0	0	0	0	0	0	0	0	0	0	0	0	0	0	0	10	0	0	0	0	0	0	0	2	0	0	0	0	0	0	808	1	0	0	0	0	0
1	2	14	0	0	0	21	518	0	16	0	0	31	4	0	0	6	0	0	0	24	0	0	0	1	39	0	0	163	4	0	0	7	0	0	0	25	0	0	59	0	0	0	0	126	0	7	0	0	0
0	0	0	0	0	0	0	0	0	0	0	0	0	0	0	0	0	841	0	0	0	0	0	0	1	0	0	0	0	0	0	0	0	0	0	0	0	0	0	0	0	0	0	0	0	0	0	0	0	0
0	78	0	0	0	0	49	0	0	0	0	0	0	0	0	0	0	0	0	0	0	0	0	0	0	0	0	0	0	0	0	0	0	0	0	0	0	0	0	0	0	0	664	165	12	0	8	0	0	0
0	0	0	0	0	0	0	0	0	0	0	0	0	4	0	0	0	0	0	1025	0	0	0	0	0	0	0	0	0	0	0	7	0	0	0	0	0	0	0	0	0	0	0	0	0	0	10	0	0	0
0	0	0	0	4	0	0	0	0	0	0	0	185	0	0	0	0	0	0	0	69	0	3	0	0	0	0	0	284	0	0	0	0	0	0	0	0	0	0	4	0	0	0	385	122	0	88	0	0	0
28	0	0	0	0	0	0	0	0	0	0	0	3	0	0	0	0	0	0	0	261	0	187	0	0	0	0	0	1	0	43	0	1	0	0	0	0	0	0	0	0	0	0	4	0	0	0	0	0	0
0	1786	439	0	0	0	715	0	0	0	0	0	0	37	0	0	0	0	0	0	0	0	0	0	0	0	0	0	0	0	0	12	0	0	0	0	239	0	0	0	0	0	0	245	0	0	287	0	0	0
0	0	0	0	0	0	0	0	0	0	0	0	0	0	0	0	0	0	0	0	0	0	0	0	0	0	0	0	0	0	0	0	0	0	0	0	180	0	0	0	0	0	0	0	0	0	0	0	0	0
0	0	0	0	0	0	0	0	0	0	0	0	0	0	0	0	0	1	0	0	0	0	0	0	0	0	0	0	5	0	0	326	0	0	0	0	0	0	0	0	0	0	0	14332	1	0	0	2	0	0
0	651	0	0	0	0	0	0	0	0	0	0	0	96	0	0	0	0	0	0	0	0	0	0	0	0	0	0	0	0	0	58	0	0	0	0	0	0	0	0	0	0	0	0	0	0	0	0	0	0
0	2465	0	0	0	0	14	0	0	0	8	0	3	0	0	0	0	0	0	0	1	0	168	0	0	0	0	0	0	0	2	1	0	0	0	0	0	0	0	0	0	0	0	50	3	0	32	0	0	0
0	0	0	0	0	0	0	0	0	0	0	0	0	0	0	0	0	0	0	0	0	0	0	0	0	0	0	0	0	0	0	0	0	0	0	0	0	0	0	0	0	0	0	0	0	0	0	0	0	0
0	714	0	0	0	0	4	0	1	0	0	0	301	0	0	0	6	0	0	0	8	0	146	0	0	0	0	0	302	0	0	0	0	0	0	0	0	0	0	0	0	0	0	70	45	0	11	0	0	0
0	0	0	0	0	0	0	0	0	0	0	701	0	26	262	0	0	0	136	0	0	0	0	4	0	46	0	0	0	1	0	0	0	0	0	0	1	19	0	0	0	10	0	0	0	0	0	0	0	0
0	0	0	0	0	0	0	0	0	0	0	0	0	0	0	0	0	197	0	0	0	0	0	0	0	0	0	0	0	0	0	0	0	0	0	0	0	0	0	0	0	0	0	0	0	0	0	0	0	0
0	174	0	0	0	0	0	0	0	0	0	0	1	0	0	0	0	0	0	0	69	0	0	0	0	0	0	0	25	0	0	0	0	0	0	0	0	0	0	0	0	0	0	3395	1973	0	386	0	0	0
0	0	0	0	0	0	0	0	0	0	0	277	0	0	0	0	0	0	0	0	0	0	0	0	0	0	0	0	0	0	0	0	0	0	0	0	753	0	0	0	0	0	0	0	0	0	0	0	0	0
0	0	0	0	0	0	0	0	0	0	0	0	0	0	0	0	0	1667	0	0	0	0	0	0	0	0	0	0	0	0	0	0	0	0	0	0	0	0	0	0	0	0	0	0	0	0	0	0	0	0
0	0	0	0	0	0	0	0	0	0	0	0	0	0	0	0	0	727	0	0	0	0	0	0	0	0	0	0	0	0	0	0	0	0	0	0	0	0	0	0	0	0	0	0	0	0	0	0	0	0
0	3525	8	0	0	0	0	0	0	0	0	105	0	252	0	0	0	0	0	0	0	0	0	30	0	0	0	0	0	0	0	0	359	0	0	0	1061	0	0	0	0	0	0	0	0	0	0	0	0	0
0	0	0	0	0	0	0	0	0	0	0	0	0	0	0	0	0	0	0	0	0	0	0	0	0	0	0	0	0	0	0	0	0	0	0	0	0	0	0	0	0	0	0	0	207	0	0	0	0	0
0	12	0	0	0	0	0	0	1	0	13	0	0	0	0	0	2	0	0	0	1	0	0	0	0	0	0	0	0	0	3	0	0	0	0	0	1213	0	0	0	0	0	0	0	205	0	0	0	0	0
92	31	0	0	0	0	0	0	0	0	3	0	4	0	0	0	11	0	0	0	467	0	0	0	0	0	0	0	0	0	20	0	0	0	0	0	184	0	63	1	0	0	0	288	1	0	115	0	0	0
0	912	0	0	0	0	40	0	0	0	11	0	39	0	0	0	0	0	0	0	6	0	16	0	0	0	0	0	0	0	0	0	0	0	0	1	0	0	0	0	0	0	0	65	0	0	0	0	0	0
0	4	0	0	0	0	0	0	0	0	0	0	222	0	0	0	0	0	0	6	0	0	0	0	0	0	0	0	34	0	0	2	0	0	0	9	18	0	10	0	0	0	0	2558	0	0	1022	0	0	0
0	0	0	0	0	0	0	0	0	0	0	480	0	0	0	0	0	0	0	0	0	0	0	0	0	2	0	0	1	0	0	0	0	0	0	0	502	0	0	0	0	0	0	0	0	0	0	0	0	0
0	1	0	0	0	0	0	0	26	0	0	0	0	0	0	0	0	0	0	0	0	0	0	0	1	52	0	0	92	0	0	0	0	0	0	0	4	0	0	49	0	0	0	0	1387	0	0	0	0	0
0	1936	0	0	0	0	0	0	0	0	0	0	0	6994	0	0	0	0	0	0	0	0	0	0	0	0	0	0	0	0	0	244	0	0	0	0	0	0	0	0	0	0	0	0	0	0	0	0	0	0
0	0	0	0	0	0	0	0	0	0	0	0	0	7	0	0	2	0	0	0	0	0	0	0	0	0	0	0	0	0	8	0	0	0	0	0	0	0	0	0	0	0	0	955	0	0	0	0	0	0
0	3	4	0	5	0	7	0	0	0	0	0	255	0	0	0	0	0	0	0	1	0	13	0	0	0	0	0	763	0	0	0	0	0	0	0	0	0	0	0	0	0	0	1	119	0	1	0	0	0
0	0	6	0	0	0	0	1	0	0	0	1	0	0	0	0	41	0	0	0	19	0	0	0	0	0	0	0	0	0	0	0	0	0	0	0	44	0	0	0	8	0	0	48	1056	0	55	0	0	0
0	0	0	0	0	0	0	0	0	0	0	0	0	0	0	0	0	0	0	0	0	0	0	0	0	0	0	0	0	0	0	0	0	0	0	0	0	0	0	0	0	0	6703	0	26	0	717	0	0	0
0	0	0	0	0	0	0	0	0	0	0	0	0	0	0	0	0	63	0	0	0	0	0	0	0	0	0	0	0	0	0	0	0	0	0	0	0	0	0	0	0	0	0	0	0	0	0	0	0	0
12	0	2	0	0	0	0	0	0	0	0	0	0	0	0	0	16	0	0	48	143	0	0	0	0	0	0	0	0	0	0	222	0	0	0	0	0	0	0	1	0	0	0	1	99	0	8	0	0	0
0	0	0	0	0	0	0	0	0	0	0	0	0	0	0	0	0	0	0	0	0	0	369	0	0	0	0	0	4255	0	0	119	0	0	0	0	0	0	0	0	0	0	0	0	13858	0	0	0	0	0
0	4355	0	0	0	0	0	0	0	0	0	0	0	3	0	0	0	0	0	1	0	0	0	0	0	0	0	0	3	0	0	0	0	0	0	0	0	0	0	0	0	0	0	0	0	0	0	0	0	0
0	9714	0	0	0	0	0	7	0	0	0	0	0	0	0	0	0	0	0	0	0	0	0	0	0	0	0	0	6	0	0	0	0	0	0	0	0	0	0	6	0	0	0	3	3697	19	3	0	0	0
0	322	0	0	0	0	135	7	0	19	0	1	0	0	0	0	0	0	0	0	3	0	0	0	0	57	0	0	46	0	0	4	0	0	0	7	2	0	0	1	0	0	0	173	445	0	17	0	0	0
0	4	13	0	2	0	176	5200	1	95	536	0	97	0	0	0	412	0	0	0	4101	0	0	0	0	0	0	0	156	0	0	0	0	0	0	41	0	0	0	0	7	0	0	958	164	0	561	0	0	0
0	0	0	0	0	0	0	0	0	0	0	0	0	0	0	0	0	0	0	3894	0	0	0	0	0	0	0	0	0	0	0	1	0	0	0	0	0	0	0	0	0	0	0	0	0	0	8	0	0	0
0	1004	0	0	0	0	0	0	0	0	2755	0	90	0	0	0	1	0	0	0	0	0	0	0	0	0	0	0	0	0	0	0	0	0	0	4	8	0	0	0	0	0	0	76	162	0	9	0	0	0
0	0	0	0	0	0	0	0	0	0	0	0	0	0	0	0	0	1688	0	0	0	0	0	0	1	0	0	0	0	0	0	0	0	0	0	0	0	0	0	0	0	0	0	0	0	0	0	0	0	0
0	33	0	0	0	0	0	0	0	0	0	0	0	34	0	0	0	0	0	129	0	0	0	0	0	0	0	0	0	0	0	0	0	0	0	0	0	0	10	0	0	0	0	0	2080	0	0	0	0	0
0	0	0	0	0	0	0	0	0	0	0	0	0	0	0	0	34	0	0	0	78	0	1	0	0	0	0	0	1752	0	18	0	0	0	0	0	0	0	0	6	0	0	0	3215	0	0	0	0	0	0
8	0	2	5	4	0	123	0	13	83	461	0	0	2	0	0	0	0	0	0	363	0	32	0	0	0	0	0	7	0	0	5	0	0	0	0	0	0	0	0	0	0	0	0	0	0	0	0	0	0
0	7977	0	0	0	0	13	203	0	0	0	0	2	2	0	0	0	0	0	0	1	0	0	0	0	3	0	0	0	0	0	0	0	0	0	0	2	0	1	6	0	0	0	0	5573	0	40	0	0	0
0	5160	0	0	0	0	0	0	0	0	0	0	0	0	0	0	0	0	0	0	0	0	0	0	0	0	0	0	0	0	0	0	0	0	0	43	0	0	0	0	0	0	0	12	0	0	300	0	0	0
0	0	0	0	0	0	6	0	0	0	0	0	0	0	0	0	0	2558	0	0	0	0	0	0	0	0	0	0	18	0	0	0	0	30	0	0	3	0	0	0	0	0	0	762	76	0	7	0	0	0
0	0	0	0	0	0	0	0	0	0	0	0	0	0	0	0	0	0	0	0	0	0	0	0	0	0	0	0	0	0	0	0	0	0	0	0	337	0	0	0	0	0	0	0	0	0	0	0	0	0
0	14	0	0	0	0	0	0	12	0	19	3	0	0	0	0	0	0	0	0	0	0	0	0	1	43	0	0	17	0	0	5	0	0	0	0	9	0	0	26	0	0	0	0	2788	0	0	0	0	0
0	4	0	0	0	98	0	0	1	0	0	0	0	1	0	5	0	0	0	0	1	0	0	0	0	0	0	0	8	0	0	0	258	0	0	0	1	0	0	2	0	0	0	0	331	0	14	0	0	0
0	0	0	0	0	0	0	0	0	0	0	0	0	435	146	0	0	0	46	0	0	0	35	138	0	0	0	0	0	1	0	0	0	19	0	0	10	0	0	0	0	0	0	0	0	0	0	0	0	0
2	45	4	0	0	0	1	93	0	0	0	0	33	0	0	0	2	0	0	1	10	0	24	0	0	0	0	0	20	0	0	0	0	0	0	6	0	0	0	0	0	0	0	270	227	0	25	0	0	0
0	0	0	0	0	0	0	0	0	0	0	0	0	0	0	0	0	1454	0	0	0	0	0	0	0	0	0	0	0	0	0	0	0	0	0	0	0	0	0	0	0	0	0	0	0	0	0	0	0	0
0	1251	110	0	0	0	78	0	0	0	0	0	0	516	0	0	0	0	0	0	0	0	0	0	0	0	0	0	0	0	0	0	0	0	0	0	134	0	0	0	0	0	0	403	0	0	114	0	0	0
0	2176	0	0	0	0	154	0	0	0	363	0	47	1	0	0	0	0	0	0	0	0	2451	0	0	0	0	0	0	0	46	261	0	0	0	2	0	0	0	0	0	0	0	0	0	0	0	0	0	0
0	0	0	0	0	0	0	0	0	0	0	0	0	0	0	0	3	0	0	0	5	0	0	0	0	0	0	0	3312	0	0	9	0	0	0	0	0	0	0	0	0	0	0	2949	0	0	0	0	0	0
2	36	0	0	2	0	2	73	0	11	0	55	0	0	0	0	0	0	0	0	0	0	0	0	0	0	0	0	0	0	0	0	0	0	0	0	0	0	0	0	24	0	0	11	83	0	0	0	0	0
0	6	0	0	0	0	0	0	22	0	26	7	15	0	0	0	0	0	0	0	0	0	0	0	0	0	0	0	0	0	47	0	0	0	0	0	1346	0	0	0	0	0	0	1	54	0	4	0	0	0
2	0	8	0	27	0	232	0	0	373	200	0	0	0	0	0	0	0	0	0	100	0	39	1	0	0	0	0	1	1	0	0	0	0	0	0	0	0	0	0	1	0	0	0	0	0	0	0	0	0
0	2241	0	0	2	0	0	7	0	0	5402	0	651	0	0	0	7	0	0	0	70	0	0	0	0	0	0	0	2	0	9	0	0	0	0	247	37	0	0	0	0	0	0	398	962	0	47	0	0	0
1	0	13	1	0	0	0	1104	0	45	0	0	0	0	0	0	0	0	0	0	30	0	0	12	0	0	0	0	0	13	0	0	0	0	0	0	388	0	0	0	0	0	0	0	0	0	0	0	0	0
0	0	0	0	0	0	0	0	0	0	0	0	0	0	0	0	0	0	0	0	0	0	0	0	0	0	0	0	0	0	0	0	0	0	0	0	3453	0	0	0	0	0	0	0	0	0	0	0	0	0
0	0	0	0	0	0	0	0	0	0	0	0	1	0	0	0	0	0	0	0	205	0	0	0	0	0	0	0	649	0	0	90	0	0	0	0	0	0	0	3	0	0	0	870	7	0	0	0	0	0
0	0	0	9	0	0	0	0	0	0	0	0	0	0	0	0	37	0	0	0	102	0	66	0	0	0	0	0	0	0	17	0	0	0	0	0	0	0	0	78	0	0	0	3128	15	2	0	0	0	0
1	0	8	0	6	0	1983	505	0	482	15	72	0	25	0	0	0	0	0	31	40	0	19	0	0	0	0	0	0	1	0	0	0	54	13	3	0	0	0	0	0	0	0	3574	6420	0	2309	0	0	358
0	150	0	0	0	0	0	0	0	1	30	5	2	3	0	195	0	0	0	0	0	0	0	5	0	29	0	0	66	0	0	0	1221	0	0	0	55	1	1	0	0	0	0	22	1856	0	4	0	0	0
0	0	0	0	0	0	0	0	0	0	0	0	0	0	0	0	0	0	0	0	0	0	0	0	0	0	0	0	0	0	0	0	0	0	0	0	0	0	0	0	0	0	0	0	0	0	0	0	0	0
0	154	0	0	2	0	16	0	0	0	0	0	146	1	0	0	0	0	0	0	11	0	307	0	0	0	0	0	0	0	0	3	0	0	0	0	0	0	0	0	0	0	0	0	0	0	0	0	0	0
0	1944	0	0	0	0	7	0	0	0	0	0	23	0	0	0	0	0	0	0	2	0	0	0	0	0	0	0	0	0	0	0	0	0	0	1	0	0	0	0	0	0	0	58	11	0	58	0	0	0
0	0	3	1	0	0	0	2	0	64	399	0	0	0	0	0	0	0	0	0	84	0	3	5	0	0	0	0	0	31	0	0	0	0	0	0	232	0	0	0	0	0	0	0	0	0	0	0	0	0
46	0	0	0	0	0	0	0	0	0	0	0	0	0	0	0	4	0	0	0	472	0	98	0	0	0	0	0	283	0	164	0	16	0	0	0	9	0	0	0	32	0	0	4237	1	0	0	0	0	0
0	1	0	0	0	0	665	4	0	0	0	0	0	0	0	0	0	0	0	0	0	0	0	0	0	0	0	0	0	0	0	0	0	0	0	0	43	0	0	0	0	0	0	0	1228	0	7	0	5	0
0	161	6	0	0	0	5	0	0	0	0	0	649	0	0	0	0	0	0	0	0	0	5	0	0	0	0	0	6	0	0	13	0	0	0	0	0	0	0	5	0	0	0	367	0	0	0	0	0	0
0	0	21	0	0	0	0	0	0	0	0	0	0	0	0	2	12	0	0	30	388	0	0	0	0	0	0	0	0	29	0	16	184	0	0	0	13	0	0	12	12	0	0	10	3204	0	24	0	0	0
0	0	0	0	440	0	4537	0	0	0	1	0	1446	0	0	0	0	0	0	0	226	0	8	0	0	0	0	0	0	0	0	0	0	0	0	31	6	0	0	7	0	0	0	3232	1	0	0	0	0	0
2	133	0	0	11	0	0	20	0	0	1605	6	0	0	0	0	2	0	0	0	4	0	0	0	0	0	0	0	0	0	0	1	0	0	0	0	209	0	4	0	0	0	0	116	3	0	2	0	0	0
0	17	0	0	0	0	0	0	0	0	0	0	15	0	0	0	0	0	0	0	0	0	4	0	0	0	0	0	0	0	0	0	0	0	0	13	0	0	0	0	0	0	0	878	0	0	982	0	0	0
0	566	231	0	0	0	3	0	0	0	0	0	0	316	0	0	0	0	0	0	0	0	9	41	0	0	0	0	0	0	0	259	0	0	0	0	449	0	0	0	0	0	0	0	0	0	0	0	0	0
0	0	0	0	0	0	0	0	0	0	0	0	0	214	0	0	84	0	0	0	0	0	0	0	0	0	0	0	507	0	1076	0	0	1	0	0	0	0	0	177	0	0	0	8372	0	0	0	0	0	0
0	59	0	0	0	0	0	0	0	0	0	0	0	0	0	0	0	0	0	0	2	0	0	0	0	0	0	0	10	0	2	0	0	0	0	4	0	0	0	0	0	0	0	0	0	0	788	0	0	0
0	0	3	0	1	0	0	0	0	0	0	0	230	0	0	0	0	0	0	0	17	0	16	0	0	0	0	0	414	0	0	0	0	0	0	0	0	0	0	1	1	0	0	150	492	0	33	0	0	0
15	0	0	0	0	0	0	0	0	0	0	0	0	0	0	0	26	0	0	0	258	0	861	0	0	0	0	0	213	0	21	0	0	0	0	0	1	0	0	3	0	0	0	741	1	0	0	0	0	0
0	701	420	0	0	0	59	0	0	0	0	0	0	1307	0	0	0	0	0	0	0	0	106	0	0	0	0	0	0	0	0	0	0	0	0	0	9	0	0	0	0	0	0	9	0	0	372	0	0	0
0	141	130	0	0	0	1698	5149	0	1639	76	0	181	0	0	0	0	0	0	0	3232	0	0	0	0	0	0	0	0	1	0	0	0	0	0	84	3	0	0	0	18	0	0	1124	269	0	2929	0	0	0
0	8	0	131	0	0	0	0	0	0	68	36	594	0	0	0	72	0	0	0	103	0	0	0	0	0	0	0	0	0	42	0	0	0	0	0	2349	0	0	0	0	0	0	399	0	0	172	0	0	0
0	192	0	0	0	0	0	0	0	0	0	0	0	0	0	0	0	0	0	0	0	0	0	0	0	0	0	0	52	0	0	0	0	0	0	0	0	0	0	0	0	0	0	2235	0	0	0	0	0	0
0	19	0	0	0	0	0	0	1	0	0	7	103	0	0	0	25	0	0	0	47	0	0	0	0	0	0	0	0	0	2	0	0	0	0	0	21	0	46	0	0	0	0	3868	648	0	330	0	0	0
0	1	0	0	0	0	0	0	0	0	0	0	17	2	0	0	0	5	0	0	6	7	7	1	0	0	18	0	2251	0	2	28	11	35	0	0	0	0	0	12	0	0	0	7151	36	31	0	78	0	0
0	5	0	0	0	0	355	2540	1	0	1	2	67	0	0	0	2	0	0	0	24	0	0	0	0	2	0	0	5	0	0	2	0	0	0	9	0	0	0	3	0	0	0	2	173	0	0	0	0	0
0	0	0	0	0	0	0	0	0	0	0	0	2	0	0	0	0	0	0	0	0	0	0	0	0	0	0	0	0	0	0	0	0	0	0	0	0	0	0	0	0	0	0	817	363	0	209	0	0	0
4	14	46	0	0	0	24	0	0	0	0	0	8	0	0	0	0	0	0	0	6	0	254	0	0	0	0	0	126	0	0	0	0	0	0	0	3	0	0	0	0	0	0	23	0	0	2	0	0	0
0	56	0	0	0	0	0	0	0	0	71	0	0	0	0	0	1	0	0	0	0	0	0	0	0	0	0	0	0	0	0	0	0	0	0	0	4077	0	0	0	0	0	0	16	4364	0	4	0	0	0
3	14	0	0	0	0	0	0	0	0	0	0	3449	0	0	0	1	0	0	0	17	0	0	0	0	0	0	0	441	0	0	0	0	0	0	5	0	0	0	0	0	0	0	991	545	0	270	0	0	0
0	0	0	0	0	0	60	0	0	0	0	0	0	9	0	0	0	0	0	0	0	0	0	27	0	0	0	0	0	0	0	6	0	0	0	0	0	0	0	0	0	0	0	2808	0	0	61	0	0	0
0	40	2	0	0	0	0	0	7	0	0	35	2	0	0	0	0	0	0	0	1	0	0	0	0	111	0	0	91	0	0	0	0	0	0	0	7	0	0	76	0	0	0	0	8942	0	0	0	0	0
0	0	0	0	0	0	29	0	0	0	0	0	0	0	0	0	0	0	0	0	0	0	0	0	0	0	0	0	0	0	0	0	0	0	1	0	0	0	0	0	0	0	323	1042	0	0	276	0	2	0
0	0	0	0	0	0	0	0	0	0	5	0	2	0	0	0	28	0	0	0	1066	0	6	0	0	0	0	0	786	0	0	0	0	0	0	0	0	0	0	0	0	0	0	0	32	0	2	0	0	0
0	0	0	0	37	0	0	0	0	0	0	0	0	0	0	0	0	0	0	0	2	0	0	0	0	0	0	0	0	0	0	0	0	0	26	12	0	0	0	0	0	0	2600	0	2	0	1	0	0	0
0	0	0	0	0	0	0	0	0	0	0	0	0	139	1099	0	0	0	75	41	0	0	0	62	0	0	0	0	0	1	0	0	0	0	0	0	0	0	0	0	0	0	0	0	0	0	0	0	0	0
0	14	0	0	0	41	0	32	1	0	6763	1	728	0	0	0	0	0	0	0	25	0	0	0	0	1	0	0	18	0	0	275	2	0	0	19	0	0	0	0	0	0	0	303	627	0	46	1	0	0
11	0	0	0	0	0	0	0	0	0	0	0	142	0	0	0	44	0	0	0	36	0	0	0	0	0	0	0	60	0	0	0	0	0	0	0	0	0	0	0	14	0	0	346	0	0	723	0	0	0
0	1703	0	0	0	0	52	0	0	0	8	0	16	0	0	0	12	0	0	0	2	0	288	0	0	0	0	0	0	0	1	1	0	0	0	0	0	0	0	0	0	0	0	0	3	0	42	0	0	0
0	892	0	0	0	0	0	0	0	0	769	16	219	0	0	0	3	0	0	0	4	0	0	0	0	0	0	0	0	0	1	0	0	0	0	148	5	0	0	0	0	0	0	248	273	0	149	0	0	0
0	1660	0	0	0	0	0	0	0	0	0	0	0	198	0	0	0	0	0	53	0	0	0	0	0	0	0	0	0	0	0	0	0	0	0	0	0	0	0	0	0	0	0	0	0	0	31	0	0	0
0	0	0	0	0	0	0	0	0	0	0	0	0	0	0	0	0	178	0	0	0	0	0	0	0	0	0	0	0	0	0	0	0	0	0	0	0	0	0	0	0	0	0	0	0	0	0	0	0	0
1	40	0	0	0	0	0	0	0	0	0	1	0	3	0	0	0	0	0	0	0	0	0	0	0	32	0	4	3	0	0	0	0	0	0	0	2140	1	0	12	0	0	0	19	1708	0	13	0	0	0
0	0	0	0	0	0	2109	2	0	0	5	0	3	0	1	0	0	16	0	0	0	0	0	0	0	0	0	0	69	0	0	0	0	0	0	7	0	0	0	0	0	0	0	0	0	0	0	0	10	0
0	1682	0	0	0	0	5	0	0	0	0	0	8	0	0	0	0	0	0	0	0	0	5	0	0	0	0	0	8	0	0	0	0	0	0	1	0	0	0	0	0	0	0	56	23	0	75	0	0	0
0	0	0	0	0	0	156	0	0	0	0	0	0	0	0	0	1	0	0	0	0	0	0	0	0	0	0	0	0	0	0	0	0	0	0	0	1	0	0	0	0	0	0	0	437	0	8	0	0	0
0	73	0	0	0	0	0	0	0	0	4	0	1117	0	0	0	0	0	0	0	9	0	13	0	0	0	0	0	12	0	0	0	0	0	0	0	0	0	0	0	0	0	0	1167	42	0	573	0	0	0
0	40	0	0	0	0	0	0	0	0	0	0	0	461	0	0	0	0	0	0	0	0	0	0	0	0	0	0	0	0	0	24	0	0	0	0	0	0	0	0	0	0	0	0	0	0	0	0	0	0
0	0	0	0	0	0	19	2	0	0	0	0	0	0	0	0	0	2930	0	0	0	0	2	1	65	0	0	0	681	0	0	0	0	0	9	0	62	0	0	6	0	0	0	21	46	0	52	0	0	0
0	1	0	0	0	0	0	0	0	0	0	0	0	0	0	0	0	0	0	0	1024	0	0	0	0	0	0	0	1468	0	5542	7	0	0	0	0	0	0	0	0	0	0	0	0	15	0	0	0	0	0
0	0	0	0	0	0	0	0	0	0	0	0	0	20	0	0	0	0	0	1001	0	0	0	0	0	0	0	0	0	0	0	0	0	0	0	0	0	0	0	0	0	0	0	0	0	0	0	0	0	0
0	0	0	0	0	0	0	0	0	0	0	0	0	0	0	4	22	0	0	7	29	0	1	0	0	0	0	0	0	0	0	0	0	0	0	0	7	0	0	5	7	0	0	1	3079	0	35	0	0	0
0	291	0	0	1	0	21	0	0	0	39	0	203	0	0	0	10	0	0	0	21	0	2	0	0	0	0	0	1548	0	0	0	0	0	0	0	0	0	0	70	0	0	0	155	41	0	7	0	0	0
0	24	8	3	0	0	0	1008	0	1	4	0	0	23	0	0	0	0	0	0	0	0	2	51	0	0	0	0	0	0	0	4	0	0	0	0	240	0	0	0	0	0	0	0	0	0	0	0	0	0
0	927	0	0	0	0	0	0	0	0	0	0	1	96	0	0	0	0	0	0	0	0	13	12	0	0	0	0	0	0	0	0	34	0	0	0	97	0	17	0	0	0	0	0	1	0	0	0	0	0
0	0	0	2	0	0	0	0	0	0	0	123	0	19	195	0	0	1	18	0	0	0	0	9	0	46	0	0	0	1	0	0	0	0	0	0	292	12	0	0	0	12	0	0	0	0	0	0	0	0
0	0	0	0	0	0	0	0	0	0	0	0	0	0	0	0	0	1	0	0	0	0	0	0	0	0	0	0	0	0	0	0	0	1	0	0	596	0	0	0	0	0	0	0	0	0	0	0	0	0
0	0	0	0	0	0	0	0	0	0	0	0	0	129	221	0	0	0	9	0	0	0	0	94	0	0	0	0	0	3	0	0	1	12	0	0	209	0	0	0	0	0	0	0	0	0	0	0	0	0
0	0	0	0	0	0	0	0	0	0	0	0	0	134	613	0	0	0	4	39	0	0	0	592	0	0	0	0	0	0	0	0	0	3	0	0	0	0	0	9	0	0	0	0	0	0	0	0	0	0
0	30	0	0	0	0	14	0	0	0	0	0	32	0	0	0	0	0	0	0	6	0	3	0	0	0	0	0	138	0	0	0	0	0	0	5	0	0	0	0	0	0	0	115	0	0	0	0	0	0
0	0	0	0	0	0	0	0	0	0	0	0	0	0	0	0	0	0	0	0	0	0	0	0	0	0	0	0	0	0	0	0	0	0	0	0	1240	0	0	0	0	0	0	0	0	0	0	0	0	0
0	1625	75	0	0	0	70	0	0	0	31	0	4	0	0	0	0	0	0	0	79	0	2	2	0	0	0	0	100	0	0	2	0	0	0	0	0	0	16	4	0	0	0	606	0	0	121	0	0	0
0	0	0	0	0	0	0	0	0	0	0	0	0	0	0	0	0	0	0	0	0	0	1	0	0	0	0	0	3	0	0	161	0	0	0	0	0	0	0	0	0	0	0	2320	54	0	0	0	0	0
0	0	25	0	0	0	0	0	54	0	0	0	0	0	0	0	14	0	0	0	52	0	0	0	0	0	0	0	0	0	0	69	0	0	0	0	1	0	0	4	0	0	0	0	253	0	714	0	0	0
4	62	2	0	0	0	0	1	16	0	57	10	2	1	0	0	2	0	0	0	2	0	0	4	5	1103	0	0	1136	0	0	0	88	0	0	0	153	7	0	89	0	0	0	4	27	0	4	0	0	0
0	0	0	0	0	0	0	0	0	0	0	5	0	57	313	0	0	0	11	0	0	0	0	103	0	62	0	0	0	2	0	0	0	0	0	0	18	61	0	0	0	57	0	0	0	0	0	0	0	0
0	0	0	0	0	0	34	0	0	0	0	21	0	0	0	0	0	2863	0	0	1	0	0	0	0	0	0	0	29	0	0	1	2	0	0	0	12049	0	0	0	0	0	0	22	0	0	0	0	0	0
0	2105	0	0	0	0	0	0	0	0	96	0	219	7	0	0	0	0	0	29	0	0	154	0	0	0	0	0	0	0	0	27	0	0	0	3	0	0	0	0	0	0	0	0	0	0	0	0	0	0
0	410	0	0	0	0	11	0	0	0	0	0	485	11	0	0	0	0	0	1	0	0	124	0	0	0	0	0	0	0	8	9	0	0	0	1	0	0	0	0	0	0	0	0	0	0	223	0	0	0
0	15	0	0	0	0	54	0	0	0	2	0	0	0	0	0	0	1500	0	0	0	0	0	0	0	0	0	0	0	0	0	0	0	51	0	0	0	0	0	0	0	0	0	0	0	0	124	0	0	0
0	9	0	0	0	0	0	0	0	0	0	0	454	0	0	0	0	0	0	0	5	0	1	0	0	0	0	0	1	0	0	0	0	0	0	29	0	0	0	0	0	0	0	36	0	0	0	0	0	0
0	19	0	0	0	0	0	0	7	0	0	655	0	0	0	0	0	0	177	0	0	0	0	86	0	53	0	0	0	63	0	0	0	0	0	0	29	2	0	0	0	5	0	0	0	0	0	0	0	0
1	7981	0	0	13	0	0	120	0	0	8306	0	0	0	2	0	51	0	0	7	20	0	0	0	0	1	0	0	2	0	0	4	0	0	0	66	192	0	0	0	0	0	0	347	2221	0	73	0	0	0
0	0	54	0	0	0	0	0	0	0	0	0	0	0	0	0	37	0	0	10	238	0	27	0	0	0	0	0	0	6	0	0	0	0	0	0	0	0	0	22	15	0	0	12	26	0	109	0	0	0
0	0	0	0	0	0	0	0	0	0	0	0	200	0	0	0	103	0	0	0	13	0	321	0	0	0	0	0	192	0	3	0	0	0	0	0	0	0	0	25	0	0	0	119	0	0	0	9	0	0
0	0	0	0	0	0	0	0	0	0	0	0	0	0	0	0	27	0	0	0	395	0	39	0	0	0	0	0	0	0	0	0	0	0	0	0	0	0	0	26	0	0	0	17	0	0	0	0	0	0
0	0	395	7	1	0	0	35	0	0	1	1	0	0	0	0	2	98	0	0	71	0	0	0	0	0	0	0	0	0	0	0	0	0	0	0	0	0	3	125	0	0	0	0	0	0	0	0	0	0
0	98	10	0	0	0	10	0	0	361	503	229	23	0	0	0	0	0	0	0	1	0	8	0	0	0	0	0	0	0	0	0	0	0	0	0	6	0	10	0	0	0	0	0	600	0	2	0	0	0
0	0	0	0	0	0	0	0	0	0	0	0	0	0	0	0	0	0	0	0	1279	0	77	0	0	0	0	0	0	1	31	14	2	0	0	0	0	0	0	1219	0	0	0	9	0	0	0	1	0	0
0	0	0	0	0	0	0	0	0	0	0	0	0	0	0	0	0	0	0	0	0	0	0	0	0	0	0	0	0	0	0	0	0	0	0	0	1093	0	0	0	0	0	0	0	0	0	0	0	0	0
0	832	2	0	0	0	173	0	0	0	29	0	65	0	0	0	0	0	0	0	0	0	433	65	0	0	0	0	204	0	0	7	0	0	0	0	0	0	0	0	0	0	0	89	0	0	178	0	0	0
0	0	0	0	0	0	0	0	0	0	0	0	0	0	0	0	0	0	0	0	0	0	0	0	0	0	0	0	0	0	0	0	0	0	0	0	0	0	0	0	0	0	0	0	118	0	0	0	0	0
0	0	0	0	8	0	4	0	0	0	60	0	733	0	0	0	5	0	0	0	47	0	4	0	0	0	0	0	1	0	0	0	0	0	0	0	0	0	0	1	0	0	0	1	204	0	0	0	0	0
0	559	0	0	0	0	7	0	0	0	0	0	30	16	0	0	0	0	0	0	0	0	0	0	0	0	0	0	22	0	0	0	0	0	0	8	0	0	0	0	0	0	0	837	0	0	0	0	0	0
0	0	0	0	0	0	0	0	0	0	0	0	0	0	0	0	0	0	0	0	0	0	0	0	0	0	0	0	0	0	0	0	0	0	0	0	971	0	0	0	0	0	0	0	0	0	0	0	0	0
0	0	0	0	0	0	0	0	0	0	0	0	0	0	0	0	0	0	0	0	0	0	0	0	0	0	0	0	0	0	0	0	0	0	0	0	1083	0	0	0	0	0	0	0	0	0	0	0	0	0
0	2474	0	0	0	0	9	0	0	0	1	0	196	0	0	0	0	0	0	0	2	0	144	0	0	0	0	0	0	0	3	0	0	0	0	0	0	0	0	0	0	0	0	0	0	0	31	0	0	0
0	12	0	0	0	0	584	860	1	0	4	9	441	0	0	0	1	0	0	0	14	0	0	0	0	0	0	0	8	0	0	0	0	0	0	0	22	2	0	0	0	0	0	4	49	0	0	0	0	0
0	24	0	0	0	0	77	0	0	0	6	0	178	0	0	0	0	0	0	0	2	0	24	0	0	0	0	0	270	0	0	0	0	0	0	0	0	0	0	0	0	0	0	2142	23	0	114	0	0	0
11	69	7	0	0	0	0	0	36	0	0	55	0	7	0	0	0	0	0	16	4	0	0	1	0	94	0	0	132	2	0	0	5	0	0	0	56	0	4	86	0	0	0	12	39922	0	509	0	0	0
0	0	0	0	13	0	0	0	0	0	0	0	0	0	0	0	0	0	0	0	0	0	0	0	0	0	0	0	0	0	0	0	0	0	0	0	0	0	0	0	0	0	3395	0	22	0	20	0	0	0
0	0	0	0	0	0	5	0	0	0	2	1165	0	0	0	0	0	0	0	0	0	0	0	0	0	0	0	0	0	0	0	0	0	0	0	0	0	0	0	0	0	0	0	0	0	0	0	0	0	0
0	0	0	0	0	0	0	0	0	0	0	0	0	0	0	0	0	0	0	0	154	0	528	0	0	0	0	0	3033	0	905	0	0	0	0	0	0	0	0	0	0	0	0	42	0	0	0	0	0	0
0	0	0	0	0	0	5	3	0	0	0	0	5	0	0	0	0	0	0	0	0	0	0	0	0	0	0	0	0	0	0	0	0	0	0	0	16	0	0	0	0	0	0	7	1232	0	38	0	0	0
0	0	0	0	0	0	0	0	0	0	0	0	0	0	0	0	0	0	0	0	0	0	0	0	0	0	0	0	1	0	1	14424	1	0	0	0	0	0	0	0	0	0	0	19897	3	0	0	0	0	0
0	6377	0	0	0	0	0	0	0	0	41	0	2	0	0	0	0	0	0	0	0	0	0	0	0	1	0	0	1	0	0	0	0	0	0	0	0	0	0	0	0	0	0	0	5190	0	260	0	0	0
0	2155	0	0	0	0	0	0	0	0	0	0	0	0	0	0	0	0	0	0	0	0	0	0	0	0	0	0	14016	0	0	267	0	0	0	0	0	0	0	0	0	0	0	1021	0	0	0	0	0	0
0	42	2	0	0	0	4	80	8	1	0	38	0	17	0	0	0	0	0	0	0	0	0	0	0	7	0	0	58	0	0	1	0	0	0	0	29	7	13	2	0	0	0	0	9383	0	193	0	0	0
0	1	9	0	0	0	3	29	0	62	0	10	1284	11	0	0	0	0	0	0	30	0	0	0	0	0	0	0	4	0	0	0	0	0	0	1	3	0	2	0	0	0	0	31	29	0	0	0	0	0
0	0	79	0	8	0	22	9	0	0	0	0	0	0	0	0	0	2763	0	0	12	0	1	0	0	0	0	0	2	0	0	0	0	7	0	0	21	0	0	14	0	0	0	0	15	0	7	0	0	0
0	36	0	0	2	0	6	0	0	0	0	0	857	0	0	0	0	0	0	0	5	0	47	0	0	0	0	0	31	0	0	0	0	0	0	0	0	0	0	0	0	0	0	211	60	0	17	0	0	0
0	0	0	0	0	0	0	0	0	0	0	0	0	0	0	0	0	0	0	0	0	0	61	0	0	0	108	0	14406	0	0	1305	0	0	0	0	0	0	0	0	0	0	0	3130	0	0	0	0	0	0
0	421	0	0	0	0	0	137	0	0	0	5	2	0	0	0	0	0	0	0	0	0	0	0	0	0	0	0	0	0	0	0	0	0	0	0	0	0	6	0	0	0	0	0	24	0	1	0	0	0
1	566	18	0	28	0	24	1419	0	148	0	0	345	0	0	0	0	0	0	0	3	0	0	0	0	0	0	0	1	0	0	0	2	0	0	0	1	0	25	0	0	0	0	657	42	0	14	0	0	0
0	882	0	0	0	0	24	0	0	0	9	0	2	0	0	0	2	0	0	0	0	0	0	0	0	0	0	0	30	0	0	0	0	0	0	0	0	0	21	0	0	0	0	1456	23	0	622	0	0	0
0	0	0	0	0	0	15	405	0	0	17	0	0	0	0	0	0	0	0	0	0	0	43	0	0	0	0	0	0	0	0	0	0	0	0	0	0	0	0	0	0	0	124	14	0	0	0	0	0	0
0	1272	17	0	0	0	62	0	0	0	9	0	27	0	0	0	1	0	0	0	36	0	5	0	0	0	0	0	1	0	0	0	0	0	0	0	0	0	3	0	0	0	0	13	0	0	3	0	0	0
0	351	0	0	3	0	19	0	0	7	239	0	0	1	0	0	0	0	0	0	0	0	154	4	0	0	0	0	0	0	0	0	0	0	0	0	0	0	0	21	0	0	572	911	0	0	35	0	0	0
0	0	0	0	0	0	0	0	0	0	0	0	0	0	0	0	0	236	0	0	0	0	0	0	0	0	14	0	0	0	0	0	0	0	0	0	73	0	0	0	0	0	0	0	0	0	0	0	0	0
0	0	0	0	0	0	0	0	0	0	0	0	0	0	0	0	0	0	0	0	1	0	0	0	0	0	13	0	2570	0	0	348	0	0	0	0	0	0	0	0	0	0	0	3764	11	0	0	0	0	0
0	9	0	0	0	0	123	3922	0	0	5	6	443	0	0	0	0	0	0	0	51	0	1	0	0	0	0	0	3	0	0	0	0	0	0	11	0	0	0	0	0	0	0	6	452	0	1	0	0	0
0	0	21	0	0	0	157	0	0	144	775	0	0	0	0	0	0	0	0	0	116	0	3	1	0	0	0	0	0	3	0	0	0	0	0	5	0	0	0	0	0	0	0	0	0	0	0	0	0	0
0	1	0	0	0	0	0	0	0	0	0	9	0	0	0	0	0	0	0	0	0	0	0	2	0	2	0	0	0	1	0	0	0	0	0	0	116	0	0	0	0	0	0	0	0	0	0	0	0	0
0	381	0	0	2	0	0	876	0	0	0	0	0	0	0	0	0	0	0	0	36	0	158	0	0	0	0	0	0	0	0	0	0	0	0	0	0	0	0	0	0	0	0	22	0	0	11	0	0	0
0	0	0	0	0	0	0	0	0	0	0	0	0	0	0	0	1	0	0	0	1	0	0	0	0	0	0	0	3237	0	0	153	0	0	0	0	0	0	0	1	0	0	0	8296	0	0	0	0	0	0
0	0	4	0	16	0	12	0	0	114	111	0	0	0	0	0	0	0	0	0	71	0	39	2	0	0	0	0	0	0	0	0	0	0	0	19	0	0	0	0	0	0	0	0	0	0	0	0	0	0
0	0	0	0	0	0	0	0	0	0	0	0	0	0	0	0	0	1147	0	0	0	0	0	0	0	0	0	0	0	0	0	0	0	0	0	0	0	0	0	0	0	0	0	0	0	0	0	0	0	0
0	0	0	0	0	0	0	0	0	0	0	77	0	20	413	0	0	0	240	0	0	0	0	13	0	77	0	0	0	6	0	0	0	0	0	0	0	1	0	0	0	18	0	0	0	0	0	0	0	0
0	0	110	0	0	0	23	0	0	0	0	0	0	0	0	0	10	0	0	5	11	0	0	0	0	0	0	0	0	4	0	1	0	0	0	0	0	0	0	0	0	0	0	111	5079	0	96	0	0	0
0	0	0	0	0	0	2	0	0	0	0	4	1	0	5	0	0	5466	0	0	9	0	0	0	0	0	0	0	814	0	0	3	0	0	0	0	64	0	0	0	0	0	0	1410	0	0	18	0	0	0
0	85	0	0	0	0	0	0	0	0	261	118	4570	0	0	0	0	0	0	0	1	0	0	0	0	0	0	0	0	2	3	2	0	0	0	0	18506	0	0	0	0	0	0	1276	8812	0	42	0	0	0
5	0	0	0	0	0	0	0	0	0	0	0	2	0	0	0	643	0	0	0	219	0	0	0	0	0	0	0	0	0	111	0	0	0	0	594	0	0	137	14	0	0	0	0	0	0	0	0	0	0
0	91	29	0	0	0	18	186	0	13	0	0	36	0	0	0	0	0	0	0	14	0	0	0	0	0	0	0	6	0	0	0	0	0	0	1	2	0	1	12	0	0	0	81	23	0	4	0	0	0
0	0	0	0	0	0	125	0	0	0	0	0	0	0	0	0	0	0	0	0	0	0	0	90	0	0	0	0	0	0	0	0	0	0	0	0	0	0	0	0	0	0	0	469	0	0	45	0	0	0
0	0	0	0	0	0	0	0	0	0	0	0	0	0	0	0	0	934	0	0	0	0	0	0	0	0	0	0	0	0	0	0	0	0	0	0	2	0	0	0	0	0	0	0	0	0	0	0	0	0
0	12	0	0	0	0	222	0	0	0	0	0	0	0	0	0	0	0	0	0	10	0	34	0	0	0	0	0	4	0	10	0	0	0	0	0	0	0	10	0	0	0	0	1572	0	0	0	0	0	0
0	1	0	0	0	0	0	0	5	0	1	0	0	0	0	0	0	0	0	0	0	0	0	0	0	56	0	0	182	5	0	0	22	0	0	0	29	0	2	51	0	0	0	7	3723	0	1	0	0	0
0	0	0	0	0	0	0	0	0	0	0	0	0	0	0	0	0	427	0	0	0	0	0	0	0	0	0	0	0	0	0	0	0	0	0	0	0	0	0	0	0	0	0	0	0	0	0	0	0	0
0	12	23	0	0	0	136	157	0	29	0	3	28	0	0	0	1	0	0	0	4	0	0	0	0	0	0	0	1	0	0	0	0	0	0	0	0	0	0	0	0	0	0	231	140	0	0	0	0	0
0	0	0	0	0	0	0	0	0	0	0	0	0	0	0	0	1	0	0	0	0	0	0	0	0	0	0	0	0	0	0	0	0	0	0	0	0	0	0	0	0	0	85	0	22	0	1033	0	0	0
0	0	0	0	0	0	0	0	0	0	0	101	0	56	247	0	0	0	490	0	0	0	0	12	0	10	0	0	0	0	0	0	0	0	0	0	58	6	0	0	0	0	0	0	0	0	0	0	0	0
0	0	0	0	0	0	0	0	0	0	0	0	0	0	0	0	0	859	0	0	0	0	0	0	4	0	0	0	0	0	0	0	0	0	0	0	0	0	0	0	0	0	0	0	0	0	0	0	0	0
0	0	0	0	0	0	0	0	0	0	0	0	0	0	0	0	0	0	0	0	0	0	0	0	0	0	0	0	0	0	0	0	0	0	0	0	24	0	0	0	0	0	0	0	556	0	241	0	3126	0
0	1818	0	0	0	0	0	1	1	0	4145	1	44	0	0	0	0	0	0	0	11	0	0	0	0	0	0	0	0	0	2	9	0	0	0	0	79	0	0	0	0	0	0	0	1038	0	11	0	0	0
0	7	0	0	0	0	0	0	0	0	0	1	0	5	0	4	0	0	0	4	0	0	0	0	1	11	0	0	35	0	0	0	41	0	0	0	11	0	0	24	0	0	0	2	799	0	108	0	0	0
0	1697	0	0	0	0	0	0	0	0	0	0	0	0	0	0	0	0	0	0	0	0	26	0	0	0	0	0	102	0	0	0	0	0	0	0	0	0	0	0	0	0	0	48	0	0	0	0	0	0
0	0	0	0	0	0	35	0	0	0	0	0	123	0	0	0	0	234	0	0	2667	0	0	0	0	0	0	0	0	0	0	0	0	0	0	0	0	0	0	0	0	0	0	1	12	0	1	0	0	0
0	0	4	3	0	0	451	91	0	0	0	0	0	0	0	0	0	3443	0	0	0	0	0	0	0	0	0	0	101	0	0	0	0	0	0	5	0	0	0	0	0	0	0	0	1	0	139	0	0	0
0	0	0	0	0	0	0	0	0	0	0	0	0	0	0	0	0	0	0	0	4	0	244	0	0	0	0	0	2979	0	20	0	0	0	0	0	0	0	0	0	0	0	0	2981	0	0	0	0	0	0
0	0	5	0	3	0	80	1914	0	0	69	1	22	0	0	0	0	0	0	0	6	0	0	0	0	0	0	0	0	0	0	0	0	0	0	0	0	0	0	0	0	0	0	2	31	0	0	0	0	0
0	108	0	0	0	0	0	0	0	0	0	0	0	109	0	0	0	0	0	662	0	0	0	0	0	0	0	0	0	0	0	0	0	0	0	0	30	0	0	0	0	0	0	898	0	0	0	0	0	0
0	0	20	0	0	0	0	0	0	0	0	0	0	0	0	0	0	0	0	0	3	0	1	0	0	0	0	0	0	0	0	2	0	0	0	0	1	0	0	4	0	0	0	66	4007	0	202	0	0	0
0	0	0	0	0	0	0	0	0	0	0	0	0	0	0	0	0	107	0	0	0	0	0	0	0	0	0	0	0	0	0	0	0	0	0	0	0	0	0	0	0	0	0	0	0	0	0	0	0	0
0	0	0	0	0	0	0	0	0	0	0	0	0	0	0	0	21	0	0	4	130	0	6	0	0	0	0	0	0	0	0	10	0	0	0	0	38	0	1	4	16	0	0	0	484	0	411	0	0	0
8	13	0	0	0	0	0	0	0	0	7	1	138	0	0	0	17	0	0	0	42	0	0	0	0	0	0	0	0	0	16	0	0	0	0	0	709	0	29	0	0	0	0	246	132	0	240	0	0	0
0	378	0	0	0	0	219	0	0	0	0	0	59	0	0	0	0	0	0	0	0	0	0	0	0	0	0	0	0	0	0	0	0	0	0	0	0	0	0	0	0	0	0	55	0	0	0	0	0	0
0	0	0	0	21	0	0	0	0	0	0	0	0	0	0	0	0	0	0	0	6	0	70	0	0	0	0	0	0	0	361	1	0	0	0	0	0	0	34	0	0	0	0	628	0	0	0	0	0	0
0	9075	0	0	0	0	0	6	0	0	0	0	0	0	0	0	0	0	0	1	0	0	0	0	0	0	0	0	0	0	0	0	0	0	0	0	0	0	1	0	0	0	0	0	1045	0	53	0	0	0
0	0	0	0	0	0	0	0	0	0	0	0	0	0	0	0	26	0	0	0	9	0	0	0	0	0	0	0	296	0	0	24	0	0	0	0	0	0	0	6	0	0	0	893	0	0	0	0	0	0
2	38	192	0	0	0	19	2472	0	2	0	16	0	7	0	0	0	0	0	1	0	0	0	0	0	44	0	0	59	0	1	0	1	0	0	7	10	0	0	13	0	0	0	69	140	0	43	1	0	0
0	0	0	0	0	0	79	79	0	0	1	0	0	0	0	0	5	0	0	0	0	0	0	0	0	0	0	0	0	0	0	0	0	0	0	0	7	0	0	0	0	0	0	0	10	0	0	0	0	0
0	0	0	0	0	0	0	0	0	0	0	0	0	0	0	0	0	0	0	0	0	0	0	0	0	0	0	0	0	0	0	0	0	0	0	0	2310	0	0	0	0	0	0	0	0	0	0	0	0	0
0	0	0	0	0	0	0	0	78	0	0	0	0	0	0	0	0	0	0	0	3	0	8	0	0	0	0	0	0	0	0	0	0	0	0	0	0	0	0	0	0	0	2160	0	1	0	0	0	0	0
0	0	0	0	0	0	0	0	0	0	0	0	0	0	0	0	0	0	0	0	0	0	0	0	0	0	0	0	0	0	0	0	0	0	0	0	182	0	0	0	0	0	0	0	0	0	0	0	0	0
0	25	0	0	17	0	580	0	0	0	0	0	1231	0	0	0	0	0	0	0	0	0	0	0	0	0	0	0	0	0	0	5	0	0	0	0	0	0	0	0	0	0	0	0	0	0	0	0	0	0
0	1	0	0	3	148	0	1	0	0	312	0	920	0	0	0	0	0	0	0	0	0	0	0	0	0	0	0	4	0	0	3	1896	0	0	0	0	0	1	0	0	0	0	1521	706	0	160	0	0	0
7	0	2	0	0	0	6	0	0	0	16	0	0	0	0	0	2	0	0	13	506	0	0	0	0	0	0	0	0	0	0	1420	0	0	0	0	7	0	0	26	45	0	0	263	143	0	1336	0	0	0
0	0	0	0	0	0	456	0	0	0	0	0	0	0	0	0	0	0	0	0	0	0	0	36	2	0	0	0	0	0	0	0	0	0	0	0	0	0	0	0	0	0	0	5341	0	0	578	0	0	0
0	5	0	0	0	0	0	0	5	0	0	2	0	0	0	0	0	0	0	0	0	0	0	0	0	93	0	0	29	0	0	0	0	0	0	0	4	0	0	18	0	0	0	0	499	0	129	0	0	0
0	5129	0	0	0	0	0	0	0	0	0	0	0	0	0	0	0	0	0	0	1	0	0	0	0	0	0	0	398	0	3	0	0	0	0	0	0	0	0	0	0	0	0	264	0	0	0	0	0	0
0	0	0	0	0	0	0	0	0	0	0	0	0	0	0	0	0	309	0	0	0	0	0	0	0	0	0	0	0	0	0	0	0	0	0	0	0	0	0	0	0	0	0	0	0	0	0	0	0	0
0	0	0	0	0	0	34	3	0	0	0	15	0	0	0	0	0	137	0	0	0	0	0	0	0	0	0	0	93	0	0	14	0	0	0	0	108	0	0	0	0	0	0	417	74	0	20	0	0	0
3	59	0	0	0	0	0	0	0	5	16	0	3	0	0	0	2	0	0	0	0	0	0	0	0	25	0	0	53	0	0	0	230	0	0	0	161	0	6	29	0	0	0	4	337	0	49	0	0	0
1	8	0	0	0	0	0	4	0	0	0	0	62	0	0	0	0	0	0	0	7	0	0	0	0	0	0	0	67	0	0	0	0	0	0	0	0	0	0	0	0	0	0	51	540	0	11	0	0	0
14	0	7	8	6	0	13	0	0	70	669	0	0	0	0	0	0	0	0	0	56	0	49	0	0	0	0	0	3	0	0	0	0	0	0	4	0	0	0	0	0	0	0	0	0	0	0	0	0	0
0	0	6	0	0	0	8	0	0	0	0	0	0	0	0	0	0	0	0	0	0	0	0	0	0	0	0	0	0	0	0	0	14	0	0	0	23	0	36	11	1	0	0	0	951	0	26	0	0	0
0	1621	0	0	0	0	0	0	0	0	0	0	14	0	0	0	0	0	0	0	0	0	2	0	0	0	0	0	63	0	0	0	0	0	0	0	0	0	0	0	0	0	0	421	226	0	68	0	0	0
0	1828	12	0	0	0	0	559	0	0	0	122	313	1	0	0	0	0	0	0	0	0	0	10	0	0	0	0	0	0	0	0	0	0	0	6	0	0	0	0	0	0	0	0	63	0	6	0	0	0
0	2136	0	0	0	0	0	0	0	0	0	0	11	0	0	0	0	0	0	0	0	0	0	0	0	0	0	0	1	0	0	0	0	0	0	0	0	0	0	0	0	0	0	149	940	0	186	0	0	0
3	7	2	2	0	25	0	1	0	0	1503	1	252	0	0	0	0	0	0	0	4	0	0	0	0	0	0	0	0	0	0	4	726	0	0	0	0	0	1	0	0	0	0	295	36	0	31	0	0	0
0	0	0	0	0	0	0	0	0	0	0	0	0	0	0	0	0	0	0	0	0	0	0	0	0	0	0	0	0	0	0	0	0	0	0	0	830	0	0	0	0	0	0	0	0	0	0	0	0	0
3	167	0	1	3	0	0	8	0	0	12289	0	78	0	0	0	0	0	0	0	0	0	0	0	0	0	0	0	0	0	0	0	0	0	0	10	210	0	0	9	0	0	0	3856	768	0	386	0	0	0
0	157	1	0	0	0	0	0	0	0	0	0	85	0	0	0	0	0	0	0	0	0	36	0	0	0	0	0	48	0	0	0	0	0	0	0	0	0	1	0	0	0	0	642	0	0	234	0	0	0
0	4891	0	0	0	0	0	0	0	0	0	0	2	18	0	0	0	0	0	777	0	0	0	0	0	0	0	0	0	0	0	0	0	0	0	0	112	0	0	0	0	0	0	0	203	0	3	0	0	0
1	8	0	0	0	0	10	204	0	48	0	0	0	0	0	0	0	0	0	2	2	0	0	0	0	6	0	0	5	0	0	0	4	0	0	0	13	0	13	2	0	0	0	193	4	0	7	0	0	0
0	0	0	0	0	0	0	0	0	0	0	0	0	0	0	0	14	0	0	0	6	0	117	0	0	0	0	0	1615	0	21	4	0	0	0	0	0	0	0	0	0	0	0	5193	17	0	0	0	0	0
0	3	0	0	0	0	0	0	1	1	0	6	0	4	0	0	0	0	0	0	0	0	0	0	6	88	0	0	104	0	0	0	6	0	0	0	11	0	0	57	0	0	0	13	617	0	16	0	0	0
0	1501	0	0	0	0	0	0	0	0	0	0	0	90	0	0	0	0	0	0	0	0	0	0	0	0	0	0	0	0	0	6	0	0	0	0	0	0	0	0	0	0	0	0	0	0	0	0	0	0
0	0	1	0	11	0	571	3185	0	0	0	2	96	0	0	0	1	0	0	0	10	0	0	0	0	0	0	0	0	0	0	0	0	0	0	0	0	0	0	2	0	0	0	0	182	0	1	0	0	0
0	14	125	0	0	0	9	0	0	0	0	0	0	640	0	0	0	0	0	0	0	0	0	181	0	0	0	0	0	0	0	1969	0	0	0	0	117	0	0	0	0	0	0	0	1	0	0	0	0	0
0	0	2	0	0	0	8	0	0	0	0	0	0	0	0	0	9	0	0	44	437	0	0	0	0	0	0	0	0	0	0	0	6	0	0	0	0	0	0	3	0	0	0	6	123	0	73	0	0	0
0	58	0	0	0	0	0	0	0	0	0	0	7	0	0	0	0	0	0	0	5	0	0	1	0	0	0	0	0	0	0	0	0	0	0	0	0	0	0	0	0	0	0	59	6	0	259	0	0	0
184	0	856	0	0	0	27	6	5	0	0	86	0	0	0	0	2	14	0	0	620	0	0	0	0	0	1	0	0	0	0	0	0	0	0	0	0	0	68	0	48	0	0	26	0	0	0	0	0	0
0	0	0	0	1	0	11	45	0	0	20	0	0	0	0	0	0	0	0	0	0	0	0	0	0	0	0	0	0	0	0	0	0	0	2	0	0	0	0	0	0	0	33	0	12	0	0	0	0	0
0	17586	0	3	0	0	0	0	0	2	33	3	1	0	0	1	3	0	0	0	0	0	0	0	0	6	0	0	6	0	0	0	14	0	0	0	99	0	0	7	0	0	0	1	1136	0	33	0	0	0
0	0	0	0	0	0	0	0	0	0	0	5	0	86	2	0	0	0	134	1	0	0	0	0	0	0	0	0	0	17	0	0	0	0	0	0	1	0	0	0	0	0	0	0	0	0	0	0	0	0
0	0	0	0	0	0	0	0	0	0	0	0	0	4	0	0	8	0	0	0	7	0	5	0	0	0	0	0	1676	0	4	0	0	0	0	0	0	0	1	0	0	0	0	410	0	0	1	0	0	0
0	109	0	0	0	0	0	1	0	0	666	0	1	0	0	0	15	0	0	0	2	0	0	0	0	0	0	0	0	0	0	0	0	0	0	20	35	0	0	0	0	0	0	371	43	0	65	0	0	0
0	0	0	0	0	0	0	0	0	0	0	0	0	0	0	0	0	131	0	0	0	0	0	0	266	0	0	0	0	0	0	0	0	205	0	0	341	0	0	0	0	0	0	0	0	0	0	0	0	0
0	16	0	0	0	0	0	0	0	0	10	2	0	2	0	0	0	0	0	0	0	0	0	0	0	0	0	0	57	0	0	8	0	0	0	0	12	0	0	53	0	0	0	2	6334	0	0	0	0	0
0	294	107	0	0	0	286	0	0	0	0	0	0	0	0	0	4	0	0	0	69	0	0	0	0	0	0	0	7	0	0	0	0	0	0	0	0	0	3	6	0	0	0	7	0	0	0	0	0	0
0	15310	0	0	0	0	0	0	0	0	20057	1	7	0	0	0	4	0	0	0	2	0	0	0	0	0	0	0	0	0	0	0	0	0	0	3	4	0	0	0	0	0	0	29	271	0	43	0	0	0
0	3627	152	0	0	0	331	10508	0	462	326	0	164	0	0	0	0	0	0	0	406	0	40	0	0	0	0	0	209	0	0	1	0	0	0	116	0	0	0	612	0	0	0	154	1749	0	1067	0	0	0
0	186	0	0	67	0	19	0	0	0	0	0	1542	33	0	0	0	0	0	0	3	0	843	0	0	0	0	0	0	0	0	34	0	0	0	0	0	0	0	0	0	0	0	0	0	0	9	0	0	0
0	0	0	0	0	0	0	0	4	0	0	13	0	0	0	0	0	0	0	0	0	0	0	0	0	0	0	0	2	0	0	0	0	0	0	0	1111	0	0	0	0	0	0	0	0	0	0	0	0	0
0	0	0	0	0	0	1	0	0	0	0	0	0	0	0	0	0	0	0	0	2	0	0	0	0	0	0	0	0	0	0	0	0	0	0	0	19	0	0	0	0	0	0	339	6070	0	76	0	0	0
0	4224	0	0	0	0	0	11	0	0	0	0	0	0	0	0	0	0	0	0	0	0	0	0	0	0	0	0	4	1	0	0	0	0	0	0	2	0	1	2	0	0	0	0	693	1	14	0	0	0
0	2426	0	0	0	0	0	0	0	0	0	0	0	5	0	0	0	0	0	6	0	0	0	0	0	0	0	0	0	0	0	8	0	0	0	0	0	0	0	0	0	0	0	0	0	0	0	0	0	0
0	0	0	0	0	0	0	0	13	0	0	0	0	0	0	0	0	0	0	0	0	0	0	0	0	15	0	0	56	0	0	0	0	0	0	0	2	0	0	0	0	0	0	0	1881	0	0	0	0	0
0	0	0	0	0	0	0	0	0	0	0	0	0	0	0	0	0	537	0	0	0	0	0	0	0	0	0	0	0	0	0	0	0	0	0	0	5	0	0	0	0	0	0	0	0	0	0	0	0	0
0	2763	11	0	0	0	0	0	0	0	0	0	4	38	0	0	0	0	0	49	0	0	0	0	0	0	0	0	0	0	0	0	1	0	0	0	20	0	0	0	0	0	0	73	103	0	0	0	0	0
0	2235	0	0	0	0	0	0	0	0	0	0	0	0	0	0	29	0	0	0	119	0	0	0	0	0	0	0	774	0	6	0	0	0	0	0	0	0	0	16	0	0	0	839	0	0	0	0	0	0
0	23	0	0	0	0	0	0	5	0	0	18	0	0	0	0	0	0	0	0	0	0	0	0	0	14	0	0	10	0	0	1	0	0	0	0	820	0	0	6	0	0	0	0	2848	0	4	0	0	0
0	0	0	0	0	0	0	0	0	0	0	15	0	1011	385	0	0	0	64	105	0	0	1	89	0	0	0	0	0	66	0	0	0	0	0	0	6	0	0	1	0	0	0	0	0	0	0	0	0	0
0	0	9	0	0	0	74	24	0	0	1	0	0	0	0	0	0	5655	0	0	12	0	0	0	0	0	0	0	329	0	0	0	0	0	7	0	0	0	1	0	0	0	0	5	289	0	13	0	0	0
0	0	0	0	0	0	0	0	0	0	0	0	0	0	0	0	0	0	0	0	0	0	0	0	0	0	0	0	0	0	0	0	0	0	0	0	1878	0	0	0	0	0	0	0	0	0	0	0	0	0
45	0	388	0	0	0	56	0	54	0	0	0	0	0	0	0	12	0	0	37	498	0	0	0	0	0	0	0	0	3	0	0	117	0	0	2	10	0	2	78	0	0	0	7	226	0	12	0	0	0
0	0	33	0	0	0	0	5	0	0	0	263	1	0	0	0	0	0	0	0	4	0	0	0	0	0	0	0	3	0	0	0	0	0	0	0	0	0	0	0	0	0	0	651	1866	0	41	0	0	0
0	0	0	0	0	0	123	0	0	0	0	0	0	3	0	0	0	0	0	63	0	0	0	274	0	0	0	0	0	0	0	0	0	1	0	0	4	0	0	0	0	0	0	0	0	0	0	0	0	0
0	287	0	0	0	0	0	0	0	0	0	0	0	0	0	0	0	0	0	0	0	0	9659	0	0	0	0	0	0	0	0	21	0	0	0	0	0	0	0	0	0	0	0	0	0	0	0	0	0	0
0	308	43	0	0	0	26	0	0	0	1	0	9	0	0	0	0	0	0	0	50	0	47	0	0	0	0	0	30	0	6	0	0	0	0	0	0	0	9	0	0	0	0	78	0	0	14	0	0	0
0	34	0	0	0	0	0	0	0	0	0	0	0	0	0	0	12	0	0	0	0	0	4	0	0	0	0	0	0	0	5	0	0	0	0	0	0	0	0	0	0	0	0	946	892	0	0	0	0	0
0	388	0	0	0	0	28	0	0	0	0	0	120	0	0	0	0	0	0	0	0	0	10	0	0	0	0	0	133	0	0	2	0	0	0	1	0	0	0	0	0	0	0	105	0	0	0	0	0	0
0	0	0	0	38	0	0	0	1	0	0	0	0	0	0	0	0	0	0	0	0	0	0	0	0	0	0	0	0	0	0	0	0	0	0	0	0	0	0	0	0	0	3881	0	7	0	677	0	0	0
0	14	2	0	0	0	0	0	146	0	0	18	0	32	0	0	0	0	0	0	5	0	0	0	36	918	0	0	1052	25	0	0	59	0	0	0	118	0	0	282	0	0	0	1	5	0	432	0	0	0
0	58	0	0	0	0	0	0	0	0	0	0	0	0	0	0	0	0	0	0	0	0	0	0	0	0	0	0	31	0	0	0	0	0	0	0	0	0	0	0	0	0	0	2963	0	0	0	0	0	0
0	73	0	0	0	0	0	0	0	0	0	0	46	0	0	0	0	0	0	0	0	0	22	0	0	0	0	0	273	0	0	0	0	0	0	0	0	0	58	0	0	0	0	532	0	0	35	0	0	0
0	39	8	0	1	0	8	0	0	0	0	0	218	0	0	0	2	0	0	0	23	0	2	0	0	0	0	0	355	0	0	0	0	0	0	0	0	0	0	0	0	0	0	654	34	0	5	0	0	0
19	0	0	0	234	0	0	0	0	0	0	0	0	0	0	0	0	0	0	0	293	0	793	0	0	0	0	0	0	0	0	0	17	0	0	0	0	0	0	0	0	0	0	0	1	0	0	0	0	0
0	258	40	0	0	0	94	178	0	4	0	0	5	0	0	0	0	0	0	0	3	0	0	0	0	0	0	0	47	0	0	0	0	0	0	0	0	0	10	0	1	0	0	129	36	0	17	0	0	0
0	0	16	0	0	0	130	236	0	346	183	0	0	0	0	0	561	0	0	4	436	0	0	0	0	0	0	0	0	0	0	0	0	0	0	0	0	0	0	0	0	0	0	2	1448	0	1	0	0	0
0	83	0	0	0	0	0	0	0	0	80	31	2	0	0	0	0	0	0	0	0	0	0	0	0	0	0	0	0	0	0	2	0	0	0	4	51	0	0	0	0	0	0	0	9227	0	0	0	0	1
0	49	1	0	1	0	0	109	0	5	0	6	216	0	0	0	0	0	0	0	0	0	15	0	0	0	0	0	0	0	0	24	0	0	0	0	8	0	0	23	0	0	0	23	577	0	20	0	0	0
0	544	2	0	4	0	13	265	0	17	0	0	7	0	0	0	0	0	0	0	1	0	0	0	0	0	0	0	0	0	0	0	0	0	0	0	0	0	7	0	5	0	0	66	59	0	0	0	0	0
0	0	0	0	0	0	7	539	0	0	3	1422	0	0	0	0	6	1	0	0	28	0	0	0	0	0	0	0	0	0	0	0	0	1	0	0	0	0	0	0	0	0	0	0	0	0	0	0	0	0
1	392	31	0	0	0	208	381	0	27	0	0	22	0	0	0	0	0	0	0	12	0	0	0	0	0	0	0	0	0	0	0	0	0	0	0	0	0	0	0	0	0	0	218	45	0	3	0	0	0
0	18	0	0	0	19	0	0	0	0	0	1	0	0	0	6	0	0	0	0	0	0	0	0	0	0	0	0	1	0	0	0	225	0	0	0	0	0	0	1	0	0	0	1	894	0	26	0	0	0
2	39	0	0	0	0	0	0	0	0	1202	25	3	0	0	0	1	0	0	0	0	0	0	0	0	0	0	0	0	0	1	2	0	0	0	27	19	0	38	0	0	0	0	1485	545	0	401	0	0	0
0	1	0	0	0	0	185	0	0	0	0	0	0	0	0	0	0	0	0	0	0	0	0	0	0	0	0	0	0	0	0	0	0	0	0	0	0	0	0	0	0	0	0	0	177	0	65	0	3291	0
0	5	0	0	0	0	0	0	0	0	16	4	35	0	0	0	0	0	0	0	0	0	0	0	0	0	2	0	0	0	0	0	0	0	0	0	1216	0	0	0	0	0	0	5	452	0	0	0	0	0
0	3880	0	0	31	0	0	0	0	0	24	0	0	0	0	0	2	0	0	0	0	0	0	0	0	0	0	0	0	0	1	74	0	0	0	0	703	0	0	0	0	0	0	10	1113	0	0	0	0	0
0	129	16	0	0	0	0	92	0	38	0	0	44	0	0	0	12	0	0	0	0	0	7	0	0	0	0	0	49	0	0	0	0	0	0	0	1	0	2	2	5	0	0	3	153	0	8	0	0	0
0	42	4	0	0	12	0	0	0	0	76	7	0	5	0	321	0	0	0	0	0	0	0	0	0	20	0	0	12	2	0	0	549	0	0	0	25	0	12	9	0	0	0	8	8434	0	212	0	0	0
167	0	14	0	0	0	25	0	3	0	0	0	0	0	0	0	84	0	0	15	269	0	0	0	0	0	0	0	0	43	0	0	25	0	0	0	5	0	0	44	0	0	0	1	2598	0	13	0	0	0
0	15558	0	0	0	0	0	0	0	0	54	0	1	0	0	0	0	0	0	0	0	0	0	0	0	0	0	0	0	0	0	0	0	0	0	0	384	0	0	0	0	0	0	10	2298	0	0	0	0	0
0	107	2	0	0	0	52	28	0	7	0	0	4	0	0	0	0	0	0	0	0	0	0	0	0	0	0	0	3	0	0	0	0	0	0	1	0	0	1	0	0	0	0	206	25	0	37	0	0	0
0	38	0	2	0	0	0	586	18	0	8907	0	0	0	0	0	6	0	0	0	0	0	0	0	0	0	0	0	1	0	7	0	0	0	0	43	183	0	0	5	0	0	0	177	3415	0	1457	0	0	0
0	0	0	0	0	0	8	0	0	0	0	0	0	0	0	0	479	97	0	0	978	0	0	0	0	0	0	0	2	0	0	0	0	0	0	0	0	0	3	0	0	0	0	0	3	0	0	0	0	0
0	768	0	0	0	0	0	0	0	0	0	0	0	347	0	0	0	0	0	0	0	0	2	137	0	0	0	0	0	0	0	0	82	0	0	0	99	0	3	0	0	0	0	0	0	0	0	0	0	0
0	0	0	0	0	0	0	0	0	0	0	0	0	0	0	0	0	192	0	0	0	0	0	0	0	0	0	0	0	0	0	0	0	0	0	0	0	0	0	0	0	0	0	0	0	0	0	0	0	0
0	0	0	0	0	0	0	0	0	0	0	0	0	0	0	0	0	72	0	0	0	0	0	0	0	0	0	0	0	0	0	0	0	0	0	0	0	0	0	0	0	0	0	0	0	0	0	0	0	0
0	24	2	0	0	0	0	0	0	0	13	30	1	4	0	0	0	0	0	0	0	0	0	3	9	1021	0	0	420	0	0	0	97	0	0	0	121	0	2	246	0	0	0	3	26	0	0	0	0	0
0	0	0	0	318	0	10060	0	0	0	4	2	984	0	0	0	0	0	0	0	223	0	13	2	0	0	0	0	0	0	0	0	0	0	0	26	10	0	0	0	0	0	0	10857	0	0	0	0	0	0
0	827	0	0	0	0	69	0	0	0	4	0	80	0	0	0	0	0	0	0	0	0	7	0	0	0	0	0	495	0	0	0	0	0	0	0	0	0	0	0	0	0	0	66	0	0	0	0	0	0
0	0	0	0	0	0	8	0	0	0	0	0	0	0	0	0	0	0	0	0	0	0	0	0	0	0	0	0	339	0	0	0	0	0	0	0	0	0	0	0	0	0	0	16	42	0	1	0	0	0
0	0	0	3	0	0	0	0	0	0	0	762	0	106	26	0	0	0	55	0	0	0	0	7	0	21	0	0	0	8	0	0	0	0	0	0	58	3	0	0	0	83	0	0	0	0	0	0	0	0
0	34	0	0	0	0	0	0	50	0	0	0	0	0	0	0	0	0	0	0	0	0	0	0	0	36	0	0	179	0	0	0	0	0	0	0	63	0	0	115	2	0	0	0	15406	0	0	0	0	0
0	4126	516	0	0	0	385	0	0	0	0	0	0	338	0	0	0	0	0	0	0	0	0	0	0	0	0	0	0	0	0	4	0	0	0	0	45	0	0	0	0	0	0	91	0	0	189	0	0	0
0	1	0	0	0	5	0	4	1	0	2144	6	164	0	0	0	0	0	0	0	0	0	0	0	0	0	0	0	0	0	0	97	0	0	0	2	0	0	0	1	0	0	0	92	5	0	1	0	0	0
0	0	0	0	0	0	0	0	0	0	0	0	0	0	0	0	0	0	0	0	0	0	0	0	0	0	0	0	2	0	0	518	0	0	0	0	0	0	0	0	0	0	0	0	15578	0	0	0	0	0
0	907	0	0	0	0	2	0	0	0	0	0	320	2	0	0	6	0	0	0	1	0	65	0	0	0	0	0	0	0	0	8	0	0	0	18	0	0	0	0	0	0	0	0	25	0	1	0	0	0
0	0	0	0	0	0	0	0	0	0	0	0	0	0	0	0	0	0	0	0	18	0	0	0	0	0	58	0	9950	0	0	91	0	0	0	0	0	0	0	1	0	0	0	690	16	0	0	0	0	0
0	739	0	0	0	0	0	0	0	0	0	0	0	0	0	0	523	0	0	0	370	0	29	0	0	0	0	0	0	0	5	0	0	0	0	654	0	0	0	0	0	0	0	0	0	0	0	0	0	0
1	1144	0	0	1	0	107	0	0	0	57	0	14	0	0	0	5	0	0	0	69	0	252	0	0	0	0	0	0	0	1	0	0	0	0	0	0	0	0	13	0	0	0	0	0	0	0	0	0	0
0	1872	21	0	0	0	21	0	0	0	0	0	92	0	0	0	0	0	0	0	0	0	3	0	0	0	0	0	3	0	0	0	0	0	0	0	0	0	0	1	0	0	0	11	0	0	9	0	0	0
0	0	0	0	0	0	0	0	0	0	0	0	0	1	0	0	10	0	0	0	153	0	271	0	0	0	0	0	9399	0	495	12	0	0	0	0	0	0	0	5	0	0	0	1627	0	0	0	0	0	0
0	250	22	0	1	0	0	0	0	0	266	12	10	3	0	0	0	0	0	0	10	0	4	0	0	0	0	0	12	0	0	0	0	0	0	0	1	0	0	0	2	0	0	358	354	0	0	0	0	0
0	218	0	0	1	1	0	2	0	0	12130	0	1206	0	0	0	0	0	0	0	2	0	0	0	0	0	0	0	0	0	0	222	0	0	0	0	1	0	0	0	0	0	0	931	819	0	61	0	0	0
0	7	0	0	259	0	16814	5	0	0	0	0	4	0	0	0	0	0	0	0	694	0	90	0	0	0	0	0	0	0	0	0	0	0	0	372	9	0	0	19	0	0	0	4520	1	0	0	0	0	0
0	0	0	0	0	0	0	0	0	0	0	0	27	0	0	0	0	0	0	0	0	0	0	0	0	0	0	0	0	0	0	0	0	0	0	0	0	0	0	0	0	0	0	58	1353	0	114	0	0	0
0	0	0	0	0	0	0	0	0	0	0	0	0	0	0	0	0	0	0	0	0	0	0	0	0	0	0	0	679	0	17	1813	0	0	0	0	0	0	0	0	0	0	0	1119	0	0	0	0	0	0
0	0	0	0	0	0	0	0	0	0	0	0	0	0	0	0	0	0	0	0	0	0	0	0	0	0	0	0	0	0	0	0	0	0	0	0	1050	0	0	0	0	0	0	0	0	0	0	0	0	0
0	61	0	44	0	0	0	59	0	0	508	168	229	0	0	0	34	0	0	0	25	0	0	0	0	0	0	0	13	0	15	4	0	0	0	0	646	0	12	0	0	0	0	627	121	0	94	0	0	0
0	0	0	0	0	0	0	0	0	0	0	0	0	0	0	0	0	1219	0	0	0	0	0	0	0	0	0	0	0	0	0	0	0	0	0	0	0	0	0	0	0	0	0	0	0	0	0	0	0	0
0	595	0	0	15	0	6	0	0	0	0	0	103	0	0	0	1	0	0	0	1	0	239	0	0	0	0	0	374	0	0	0	0	0	0	0	0	0	0	0	0	0	0	112	0	0	0	0	0	0
0	27	0	0	0	0	7	0	0	0	0	0	162	0	0	0	0	0	0	0	2	0	14	0	0	0	0	0	79	0	0	1	0	0	0	1	0	0	0	0	0	0	0	107	0	0	0	0	0	0
0	1180	0	0	1	0	45	0	0	0	0	0	46	0	0	0	5	0	0	0	5	0	0	0	0	0	0	0	0	0	25	2	0	0	0	0	0	0	0	0	0	0	0	0	24	0	0	0	0	0
0	120	24	0	0	0	192	0	0	0	4	0	18	0	0	0	0	0	0	0	11	0	7	0	0	0	0	0	4	0	0	0	0	0	0	0	0	0	0	1	0	0	0	22	0	0	9	0	0	0
0	2666	0	0	0	0	1	0	0	0	0	0	0	0	0	0	0	0	0	0	0	0	0	0	0	0	0	0	0	0	0	0	0	0	0	0	0	0	0	0	0	0	0	142	0	0	0	0	0	0
0	0	0	0	0	0	9	0	0	0	0	0	0	0	0	0	0	0	0	0	0	0	0	0	0	0	0	0	0	0	0	0	0	0	0	0	0	0	0	0	0	0	0	0	17	0	26	0	603	0
0	0	0	0	0	0	0	0	0	0	0	0	0	0	0	0	0	0	0	0	0	0	0	0	0	0	0	0	0	0	0	0	0	0	0	0	484	0	0	0	0	0	0	0	0	0	0	0	0	0
0	2830	0	0	0	0	0	0	0	0	2	0	0	56	0	0	0	0	0	363	0	0	0	0	0	0	0	0	0	0	0	0	0	0	0	0	0	0	0	0	0	0	0	0	0	0	0	0	0	0
0	705	17	0	1	0	29	261	0	7	7	0	0	161	0	0	36	0	0	0	11	0	0	0	0	0	0	0	0	0	0	0	0	0	5	0	0	0	0	0	0	0	0	0	25	0	5	0	0	0
0	4456	0	0	0	0	0	0	0	0	11	0	0	0	0	0	0	0	0	0	0	0	0	0	0	0	0	0	0	0	0	0	0	0	0	0	632	0	0	0	0	0	0	0	141	0	7	0	0	0
0	0	0	0	0	0	0	0	0	0	0	0	821	0	0	0	2	0	0	0	7	0	0	0	0	0	0	0	249	0	0	0	0	0	0	1	0	0	0	0	0	0	0	1581	0	0	100	0	0	0
0	0	0	0	0	0	0	0	0	0	4	0	0	0	0	0	0	0	0	0	0	0	0	0	0	0	0	0	0	0	0	0	0	0	0	0	26	0	0	0	0	0	0	0	5564	0	7	0	0	0
0	5	2	0	2	0	10	5133	0	0	0	7	88	0	0	0	0	0	0	0	2	0	0	0	0	0	0	0	2	0	0	1	0	0	0	0	4	0	2	6	0	0	0	0	94	0	1	0	0	0
0	90	12	0	0	0	33	0	0	0	8	0	45	0	0	0	0	0	0	0	1	0	13	0	0	0	0	0	17	0	0	0	0	0	0	0	0	0	0	0	0	0	0	506	0	0	59	0	0	0
0	0	0	0	0	0	0	0	0	0	0	0	0	0	0	0	0	742	0	0	0	0	0	0	0	0	0	0	0	0	0	0	0	0	0	0	0	0	0	0	0	0	0	0	0	0	0	0	0	0
0	32	2	0	0	69	0	3	0	0	0	1	1	0	0	57	0	0	0	0	0	0	0	0	1	0	0	0	13	0	0	0	1971	0	0	0	0	1	0	5	0	0	0	2	243	0	518	0	0	0
0	3424	0	0	0	0	0	0	0	0	15160	0	0	0	0	0	0	0	0	0	17	0	0	0	0	0	0	0	0	0	0	0	0	0	0	0	408	0	0	0	0	0	0	4	725	0	14	0	0	0
0	0	0	0	0	0	0	0	0	0	0	0	0	0	0	0	0	0	0	0	4152	0	1104	0	0	0	0	0	0	0	0	969	11375	0	0	0	0	0	0	0	0	0	0	23	0	0	0	1	0	0
0	334	0	0	0	0	0	0	0	0	0	0	88	0	0	0	0	0	0	0	0	0	27	0	0	0	0	0	0	0	1	0	0	0	0	0	0	0	0	0	0	0	0	1133	0	0	0	0	0	0
0	148	0	0	0	0	35	0	0	0	0	0	266	0	0	0	0	0	0	0	0	0	3	0	0	0	0	0	106	0	0	0	0	0	0	0	0	0	0	0	0	0	0	354	0	0	0	0	0	0
0	0	0	0	0	0	0	0	0	0	0	0	0	0	0	0	0	0	0	0	0	0	0	0	0	0	0	0	0	0	0	0	0	0	0	0	1438	0	0	0	0	0	0	0	0	0	0	0	0	0
0	1854	0	0	0	0	0	0	0	0	0	0	0	0	0	0	0	0	0	0	0	0	6	0	0	0	0	0	0	0	0	0	0	0	0	0	0	0	0	0	0	0	0	1582	0	0	0	0	0	0
1	398	0	0	0	0	0	0	0	0	407	0	57	0	0	0	36	0	0	0	74	0	0	0	0	0	0	0	0	0	0	0	0	0	0	93	1	0	0	0	0	0	0	21	71	0	190	0	0	0
0	0	7	0	0	0	0	736	0	0	0	12	0	0	0	0	0	51	0	0	63	0	4	0	0	0	0	0	53	0	0	0	0	0	0	0	1	0	0	0	0	0	0	0	0	0	0	0	0	0
0	0	0	0	0	0	0	0	0	0	0	0	0	0	0	0	0	2	0	0	0	0	0	0	0	0	0	0	0	0	0	0	0	0	0	0	1721	0	0	0	0	0	0	0	0	0	0	0	0	0
0	0	0	0	0	0	0	0	0	0	0	0	0	0	0	0	0	0	0	0	2	0	0	0	0	0	1	0	765	0	0	6	0	1	0	0	0	0	0	0	0	0	0	1830	0	0	0	0	0	0
0	1122	0	0	0	0	0	0	0	0	0	0	6	864	0	0	59	0	0	0	0	0	0	0	0	0	0	0	1251	0	0	91	0	0	0	0	0	0	0	12	0	0	0	55	0	0	0	0	0	0
0	598	0	0	0	0	0	0	0	0	0	0	2	43	0	0	0	0	0	0	0	0	0	0	0	0	0	0	0	0	0	61	0	0	0	0	0	0	0	0	0	0	0	0	16	0	46	0	0	0
0	0	0	0	0	0	0	0	0	0	0	0	0	0	0	0	0	3415	0	0	0	0	0	0	0	0	0	0	0	0	0	0	0	0	0	0	44	0	0	0	0	0	0	0	0	0	0	0	0	0
0	0	0	0	0	0	0	0	0	0	0	0	0	0	0	0	0	0	0	0	0	0	0	0	0	0	0	0	0	0	0	0	0	0	0	0	655	0	0	0	0	0	0	0	0	0	0	0	0	0
0	811	0	6	0	0	0	2	0	0	3686	1	0	2	2	0	0	0	0	0	0	0	0	0	0	0	0	0	0	0	0	0	0	0	0	24	2	0	1	0	0	0	0	5	552	0	1	0	0	0
8	1	0	0	0	0	0	0	0	0	0	0	0	0	0	0	0	0	0	0	321	0	88	0	0	0	0	0	6	0	469	0	4	0	0	0	0	0	0	0	72	0	0	0	0	0	0	5	0	0
0	320	0	0	0	0	0	0	0	0	0	0	0	214	0	0	0	0	0	293	0	0	0	0	0	0	0	0	0	0	0	0	0	0	0	0	0	0	0	0	0	0	0	0	0	0	350	0	0	0
0	20	0	0	0	0	8	0	0	0	0	0	89	0	0	0	0	0	0	0	0	0	0	0	0	0	0	0	69	0	0	0	0	0	0	0	0	0	0	0	0	0	0	719	0	0	0	0	0	0
0	227	12	2	5	0	101	60	0	12	0	0	74	0	0	0	0	0	0	0	0	0	0	0	0	0	0	0	0	0	0	0	0	0	0	0	3	0	0	0	0	0	0	158	13	0	31	0	0	0
0	477	0	0	9	0	157	0	0	0	0	0	58	0	0	0	0	0	0	0	0	0	0	2	0	0	0	0	17	0	0	0	0	0	0	0	0	0	0	0	0	0	0	387	1	0	29	0	0	0
0	4	0	0	0	0	0	0	8	1	0	0	0	0	0	0	0	0	0	0	0	0	0	0	0	18	5	0	5	0	0	0	3	0	0	0	9	0	1	14	0	0	0	0	569	0	0	0	0	0
0	0	0	0	0	0	0	0	0	0	0	0	0	0	0	0	0	1186	0	0	0	0	0	0	7	0	0	0	0	0	0	0	0	0	0	0	0	0	0	0	0	0	0	0	0	0	0	0	0	0
0	0	3	0	0	0	0	0	3	0	0	0	0	0	0	0	11	0	0	22	92	0	0	0	0	0	0	0	0	0	0	0	0	0	0	0	1147	0	0	4	9	0	0	0	0	0	3	0	0	0
0	1749	0	0	0	0	0	0	0	0	0	0	0	0	0	0	0	0	0	0	0	0	0	0	0	0	0	0	0	0	0	0	0	0	0	0	0	0	0	0	0	0	0	3	0	0	0	0	0	0
0	0	0	0	0	0	0	209	2	0	24121	0	0	0	0	0	0	0	0	0	1	0	0	0	0	0	0	0	0	0	0	0	0	0	0	0	5	0	0	0	0	0	0	160	10	0	6	2	0	0
0	3	0	0	0	0	0	0	11	0	0	4	0	0	0	0	0	0	0	0	0	0	0	0	0	42	0	0	3	0	0	0	0	0	0	0	4	0	0	19	0	0	0	1	2467	0	0	0	0	0
0	1	0	0	0	0	0	3	8	0	0	1	1	2	0	0	0	0	0	0	0	0	0	0	1	24	0	0	257	0	0	3	1	0	0	0	981	0	0	15	0	0	0	2	322	0	92	0	0	0
0	315	0	0	1	0	307	0	0	0	16	0	109	0	0	0	0	0	0	0	25	0	86	0	0	0	0	0	0	0	2	0	0	0	0	0	0	0	0	0	0	0	0	0	0	0	1	0	0	0
0	1011	0	0	0	0	1	0	0	0	0	0	9	0	0	0	0	0	0	0	0	0	3	0	0	0	0	0	0	0	0	0	0	0	0	0	48	0	0	0	0	0	0	1	414	0	0	0	0	0
0	486	0	0	0	0	45	0	0	0	0	0	16	0	0	0	0	0	0	0	0	0	0	0	0	0	0	0	939	0	0	0	0	0	0	0	0	0	0	0	0	0	0	110	75	0	76	0	0	0
0	427	15	0	3	0	305	150	0	24	0	1	219	0	0	0	2	0	0	0	12	0	0	0	0	3	0	0	14	4	0	3	0	0	0	0	0	0	1	0	0	0	0	50	40	0	0	0	0	0
0	399	0	0	0	0	0	0	0	0	1512	0	0	0	0	0	42	0	0	0	61	0	0	0	0	0	0	0	0	0	0	0	0	0	0	0	0	0	0	0	0	0	0	0	19	0	0	0	0	0
0	0	0	0	0	0	34	0	0	0	0	0	0	0	0	0	0	0	0	0	0	0	0	0	0	0	0	0	0	0	0	12	0	0	0	0	0	0	0	0	0	0	0	0	599	0	115	0	3750	0
0	2	39	0	25	0	226	1	0	336	558	1	1	1	0	0	0	0	0	0	39	0	0	0	0	1	0	0	10	0	0	0	0	0	0	0	4	0	82	0	0	0	0	3	633	0	2	0	0	0
0	0	0	0	0	0	2990	0	0	0	0	0	0	936	0	0	0	0	0	485	0	0	0	0	0	0	0	0	0	0	0	0	0	0	0	0	20	0	0	0	0	0	0	0	0	0	41	0	0	0
0	8	7	0	0	0	40	562	0	24	0	0	171	1	0	0	0	9	0	0	21	0	0	0	0	4	0	0	8	0	0	0	0	0	0	18	2	0	6	6	3	0	0	12	253	0	4	0	0	0
0	0	0	0	0	0	0	0	0	0	0	0	0	0	0	0	0	0	0	0	0	0	0	0	0	0	0	0	0	0	0	0	0	0	0	0	1699	0	0	0	0	0	0	0	0	0	0	0	0	0
0	59	1	0	37	0	2	0	0	0	6	0	48	2	0	0	0	0	0	0	0	0	55	0	0	0	0	0	368	0	0	8	0	0	0	0	0	0	0	0	0	0	0	40	253	0	0	0	0	0
0	0	0	0	0	0	0	0	0	0	0	0	0	0	0	0	0	442	0	0	0	0	0	0	0	0	15	0	0	0	0	0	0	0	0	0	115	0	0	0	0	0	0	0	0	0	0	0	0	0
0	361	0	0	0	0	54	0	0	0	5	0	604	0	0	0	0	0	0	0	0	0	8	0	0	0	0	0	72	0	0	2	0	0	0	0	0	0	0	0	0	0	0	0	8	0	84	0	0	0
0	0	0	0	0	0	0	0	0	0	0	0	0	0	0	0	0	860	0	0	0	0	0	0	0	0	0	0	0	0	0	0	0	0	0	0	0	0	0	0	0	0	0	0	0	0	0	0	0	0
1	73	0	0	0	0	58	123	0	4	0	0	12	0	0	0	0	0	0	0	19	0	0	0	0	11	0	0	1	0	0	0	0	0	0	5	6	0	14	0	4	0	0	43	248	0	1	0	0	0
0	414	0	0	7	0	0	10	0	0	467	0	0	0	0	0	6	0	0	0	3	0	0	0	0	0	0	0	0	0	0	0	0	0	0	1	1	0	2	0	0	0	0	59	1	0	84	0	0	0
6	0	0	0	0	0	0	0	0	0	1	0	0	0	0	0	311	0	0	0	57	0	1068	0	0	0	0	0	76	0	3	0	0	0	0	372	0	0	0	64	63	0	0	1	1	0	0	0	0	0
0	2589	0	0	0	0	14	0	0	0	0	0	45	0	0	0	0	0	0	0	0	0	21	0	0	0	0	0	0	0	0	0	0	0	0	2	0	0	0	0	0	0	0	205	0	0	0	0	0	0
0	77	0	0	0	0	0	0	0	0	181	16	2839	0	0	0	0	0	0	0	0	0	0	0	0	0	0	0	0	0	694	0	0	0	0	0	9617	0	0	0	0	0	0	955	2884	0	12	0	0	0
0	32	0	0	0	0	0	0	67	0	16	27	1	2	0	0	0	0	0	0	0	0	0	0	15	96	0	0	318	3	0	0	29	0	0	0	44	0	0	84	0	0	0	0	37579	0	1	0	0	0
5	42	4	0	0	0	0	4	0	527	0	24	42	202	101	0	29	0	0	0	1385	0	0	0	27	0	5	0	25	0	0	73	0	0	0	0	24	0	0	0	23	0	0	260	65	0	106	0	0	13
0	1737	278	0	0	0	498	0	0	0	3	0	368	0	0	0	2	0	0	0	89	0	111	0	0	0	0	0	240	0	0	20	0	0	0	0	0	0	5	2	0	0	0	1885	0	0	59	0	0	0
0	2397	14	0	0	0	41	0	0	0	0	0	0	108	0	0	0	0	0	168	0	0	0	0	0	0	0	0	0	0	0	0	0	0	0	1	0	0	7	0	0	0	0	9	44	0	2	0	0	0
0	0	0	0	0	0	0	0	0	0	0	0	3	0	0	0	0	455	0	0	5	0	11	0	0	0	0	0	18	0	0	0	0	0	0	0	0	0	0	1	0	0	0	0	2	0	0	0	0	0
0	1078	0	0	0	0	22	0	0	0	4	0	20	0	0	0	0	0	0	0	2	0	0	0	0	0	0	0	6	0	0	0	0	0	0	2	0	0	0	0	0	0	0	138	5	0	77	0	0	0
0	0	0	0	2	0	15	4	0	0	1	1	0	0	0	0	0	924	0	0	3	0	0	0	0	0	5	0	82	0	0	0	0	266	0	0	8	0	0	0	0	0	0	0	14	0	8	3	14	0
0	0	0	0	0	0	0	0	0	0	0	0	0	0	0	0	0	0	0	0	0	0	0	0	0	0	0	0	0	0	0	0	0	0	0	0	662	0	0	0	0	0	0	0	0	0	0	0	0	0
10	226	147	0	0	0	0	2	0	294	0	26	22	109	54	0	44	0	0	0	2588	0	0	0	48	0	48	0	0	0	0	34	0	0	0	0	70	0	0	773	62	0	0	15	60	0	16	0	0	0
0	1442	0	0	0	0	0	0	0	0	0	0	0	0	0	0	10	0	0	0	0	0	0	0	0	0	0	0	410	0	0	0	0	0	0	0	0	0	0	1	0	0	0	1228	0	0	0	0	0	0
0	0	0	0	0	0	0	0	0	0	0	0	0	3	0	0	0	0	0	0	0	0	0	309	27	0	0	0	0	0	0	0	0	0	0	0	66	0	0	0	0	0	0	1171	0	0	518	0	0	0
0	0	14	0	0	0	0	11	0	74	0	27	6	27	28	0	9	7	0	0	1085	0	0	0	9	0	24	0	5	0	0	7	0	0	0	0	2	0	4	156	18	0	0	15	39	0	4	0	0	0
3	163	8	0	0	0	63	170	0	4	0	579	2	0	0	0	0	0	0	0	12	0	1	0	0	0	0	0	0	0	0	0	0	0	0	0	7	0	0	0	0	0	0	67	40	0	1	0	0	0
0	285	10	0	0	0	22	0	0	0	0	0	14	0	0	0	0	0	0	0	0	0	3	0	0	0	0	0	43	0	0	0	0	0	0	0	0	0	0	0	0	0	0	44	0	0	14	0	0	0
0	0	0	0	0	0	0	0	0	0	0	0	0	0	0	0	0	0	0	0	0	0	0	0	0	0	0	0	0	0	0	0	0	0	0	0	0	0	0	0	0	0	0	0	246	0	0	0	0	0
0	1	1	0	0	0	182	1201	0	48	231	0	0	0	0	0	0	0	0	0	0	0	0	0	0	0	0	0	0	0	0	0	0	0	0	0	0	0	0	0	0	0	0	0	37	0	24	0	31	0
0	1228	1	0	0	0	7	0	0	0	0	1	7	1	0	0	0	0	0	0	0	0	0	0	0	0	0	0	0	0	0	0	0	0	0	11	0	0	0	0	0	0	0	14	18	0	249	0	0	0
0	10	0	0	0	40	0	0	0	0	5	0	0	0	0	15	0	0	0	2	0	0	0	0	0	3	0	0	24	0	0	0	647	0	0	0	3	0	0	1	0	0	0	1	1218	0	134	0	0	0
0	839	0	0	0	1	0	6	0	0	8330	2	1145	0	0	0	0	0	0	0	163	0	0	0	0	2	0	0	0	0	0	238	0	0	0	3	166	0	0	0	0	0	0	87	590	0	16	0	0	0
0	0	29	1	10	0	350	0	0	205	481	0	0	0	0	0	0	0	0	0	200	0	9	0	0	0	0	0	0	5	0	0	0	0	0	0	0	0	0	0	0	0	0	0	0	0	0	0	0	0
0	1257	37	0	0	0	97	0	0	0	3	0	0	0	0	0	0	0	0	0	19	0	30	0	0	0	0	0	100	0	1	0	0	0	0	0	0	0	2	0	0	0	0	137	0	0	0	0	0	0
0	81	0	0	0	0	0	0	0	0	0	0	50	5	0	0	2	0	0	0	0	0	63	0	0	0	0	0	0	0	9	0	0	0	0	50	0	0	2	0	0	0	0	0	0	0	853	0	0	0
0	0	0	0	0	0	0	0	75	0	0	0	0	0	0	0	2	0	0	2	0	0	0	0	0	0	0	0	0	6	0	0	0	0	0	0	0	0	0	0	0	0	4371	0	11	0	0	0	0	0
0	2453	2	0	0	1	0	0	0	2	1372	1	0	0	0	1	7	0	0	0	1	0	0	0	0	0	0	0	0	0	0	10	0	0	0	52	16	0	1	2	0	0	0	4	377	0	0	0	0	0
0	216	0	0	0	0	0	0	0	0	0	0	5	2	0	0	0	0	0	0	1	0	18	0	0	0	0	0	0	0	19	0	0	0	0	0	0	0	1	0	0	0	0	205	0	0	0	0	0	0
0	0	0	0	0	0	0	0	0	0	0	0	0	0	0	0	0	79	0	0	0	0	0	0	0	0	0	0	0	0	0	0	0	0	0	0	0	0	0	0	0	0	0	0	0	0	0	0	0	0
0	0	0	0	0	0	0	0	0	0	0	0	0	0	0	0	0	1187	0	0	0	0	0	0	1	0	0	0	0	0	0	0	0	0	0	0	0	0	0	0	0	0	0	0	0	0	0	0	0	0
0	5	0	0	22	0	203	0	0	0	0	14	0	0	0	0	0	8178	0	0	0	0	0	0	0	0	0	0	1489	0	0	0	0	0	0	0	5	0	0	0	0	0	0	0	17	0	0	0	0	0
0	6	1018	0	0	0	2128	1160	0	478	189	1	5291	0	0	0	276	0	0	3	1918	0	0	0	0	0	0	0	39	0	0	0	0	0	0	2560	3	0	0	0	0	0	0	927	20	0	6907	0	0	0
0	0	0	0	0	0	0	0	0	0	0	0	0	75	52	0	0	0	22	0	0	0	0	3	0	0	0	0	0	2	0	0	0	0	0	0	3	0	0	0	0	0	0	0	0	0	0	0	0	0
0	0	0	0	0	0	44	0	0	0	0	0	0	1	0	0	0	0	0	0	0	0	0	1966	0	0	0	0	0	0	0	0	0	0	0	0	0	0	0	0	0	0	0	734	0	0	48	0	0	0
12	58	39	0	4	0	64	0	0	0	21	0	64	0	0	0	0	0	0	0	238	0	1	0	0	0	0	0	536	0	0	0	0	0	0	0	0	0	19	43	0	0	0	97	0	0	9	0	0	0
70	0	0	0	0	0	0	0	0	0	0	0	0	0	0	0	0	0	0	0	62	0	235	0	0	0	0	0	0	0	133	23	0	0	0	0	0	0	0	0	0	0	0	8529	0	0	0	0	0	0
0	23	4	0	7	0	1217	417	0	0	0	1	214	1	0	0	0	0	0	0	19	0	0	0	0	5	0	0	0	2	1	0	0	0	0	0	9	0	0	0	0	0	0	2	232	0	0	0	0	0
0	2	0	0	0	0	0	0	0	0	5	0	0	0	0	0	0	0	0	0	0	0	0	0	0	13	0	0	7	0	0	0	0	0	0	0	0	0	0	2	0	0	0	0	683	0	0	0	0	0
0	0	0	0	0	0	0	0	0	0	0	0	0	0	0	0	0	145	0	0	0	0	0	0	0	0	0	0	0	0	0	0	0	0	0	0	0	0	0	0	0	0	0	0	0	0	0	0	0	0
0	1	0	0	0	0	0	0	0	0	0	1	0	0	0	0	0	0	0	0	0	0	0	0	2	0	0	0	0	0	0	0	0	0	0	0	262	0	0	0	0	0	0	0	0	0	0	0	0	0
0	0	0	0	0	0	0	0	0	0	0	0	0	0	0	0	0	1339	0	0	0	0	0	0	0	0	0	0	0	0	0	0	0	0	0	0	0	0	0	0	0	0	0	0	0	0	0	0	0	0
8	2642	5	0	0	0	0	145	0	3	1	28	9	5	0	0	0	0	0	0	3	0	0	0	2	0	0	2	9	0	0	0	16	0	0	0	411	0	0	3	0	0	0	24	3990	0	140	0	0	0
0	0	0	0	1	0	39	0	0	0	0	0	0	0	0	0	0	0	0	0	0	0	0	0	0	0	0	0	0	0	0	0	0	0	0	0	0	0	0	0	0	0	264	1103	0	0	52	0	0	0
0	3	0	0	0	0	0	0	0	0	0	1	191	0	0	0	1	0	0	0	0	0	0	0	0	0	0	0	0	0	79	0	0	0	0	0	1512	0	0	0	0	0	0	3	849	0	0	0	0	0
0	473	0	0	0	0	3	0	0	0	0	0	0	0	0	0	0	0	0	0	0	0	1	0	0	0	0	0	535	0	0	0	0	0	0	0	11	0	0	0	0	0	0	101	0	0	0	0	0	0
0	0	1	0	0	0	0	107	0	8	0	1	0	0	0	0	0	0	0	0	0	0	12	0	0	0	0	0	74	0	0	139	0	0	0	0	0	0	0	0	0	0	0	918	320	0	108	0	0	0
0	3048	0	0	1	0	205	0	0	0	0	0	63	44	0	0	0	0	0	0	20	0	848	13	0	0	0	0	99	0	0	0	0	0	0	0	0	0	8	0	0	0	0	16	45	0	3	0	0	0
0	0	0	0	3	0	0	0	0	0	0	0	11	0	0	0	90	0	0	0	43	0	0	0	0	0	0	0	1518	0	0	0	0	0	0	0	0	0	0	0	0	0	0	575	0	0	534	0	0	0
0	7	102	23	15	0	1772	1274	0	147	1431	0	71	0	0	0	318	0	0	0	2917	0	0	0	0	0	0	0	24	0	0	0	0	0	0	744	0	0	0	271	1	0	0	762	944	0	3022	0	0	0
0	0	0	0	0	0	0	0	0	0	0	0	0	0	0	0	0	466	0	0	0	0	0	0	4	0	0	0	0	0	0	0	0	0	0	0	0	0	0	0	0	0	0	0	0	0	0	0	0	0
0	0	0	0	0	0	0	0	0	0	0	0	0	0	0	0	0	3291	0	0	0	0	0	0	24	0	0	0	0	0	0	0	0	0	0	0	0	0	0	0	0	0	0	0	0	0	0	0	0	0
0	2082	8	0	0	0	1	0	0	0	22	0	112	2	0	0	0	0	0	0	0	0	61	0	0	0	0	0	28	0	0	0	0	0	0	0	0	0	0	0	0	0	0	17	0	0	82	0	0	0
0	9	0	0	0	0	0	0	1	0	4	6	0	0	0	0	0	0	0	0	0	0	0	0	0	5	0	0	86	0	0	0	0	0	0	0	6	0	0	27	0	0	0	0	5916	0	0	0	0	0
0	1888	0	1	0	0	0	1	0	0	1611	0	1906	0	0	0	25	0	0	0	1	0	0	0	0	0	0	0	0	0	0	0	3	0	0	29	9	0	0	0	0	0	0	301	330	0	12	0	0	0
0	4774	0	0	0	0	0	5	0	0	2926	0	0	0	0	0	4	0	0	0	0	0	0	0	0	0	0	0	0	0	0	0	0	0	0	0	0	0	0	0	0	0	0	0	126	0	0	0	0	0
0	0	0	0	0	0	0	0	0	0	0	0	0	134	554	0	0	0	173	0	0	0	0	583	0	0	0	0	0	9	0	0	0	1	0	0	1	0	0	17	0	0	0	0	0	0	0	0	0	0
0	5	152	0	0	0	71	0	0	581	2093	37	44	2	0	0	0	0	0	0	0	0	22	0	0	0	0	0	39	0	0	0	0	0	0	0	0	0	0	0	0	0	0	400	11	0	88	0	0	0
4	0	0	0	1	0	0	2	0	0	0	0	1	0	0	0	0	158	0	0	221	0	0	0	0	0	0	0	768	0	0	0	0	0	1	0	0	0	0	14	0	0	0	3	24	27	0	0	0	0
0	5130	0	0	0	0	0	0	0	0	0	0	18	132	0	0	0	0	0	0	0	0	0	0	0	0	0	0	0	0	0	6	0	0	0	0	0	0	0	1	0	0	0	0	1	0	14	0	0	0
0	0	0	3	0	0	0	0	0	0	0	0	0	0	0	0	5	0	0	0	42	0	809	0	0	0	0	0	15842	0	46	0	0	0	0	0	0	0	0	2	0	0	0	5175	0	0	0	0	0	0
0	330	2	0	5	0	164	124	0	23	0	1	1	0	0	0	2	0	0	0	7	0	0	0	0	8	0	0	18	0	0	0	0	0	0	0	1	0	2	0	0	0	0	0	551	0	0	0	0	0
0	0	0	0	0	0	0	0	0	0	0	0	0	0	0	0	0	535	0	0	0	0	0	0	11	0	0	0	0	0	0	0	0	0	0	0	0	0	0	0	0	0	0	0	0	0	0	0	0	0
0	920	0	13	0	0	0	0	0	0	94	0	0	0	0	0	1	0	0	0	10	0	0	0	0	0	0	0	0	0	0	1	0	0	0	8	5	0	2	2	1	0	0	4	3	0	1	0	0	2
0	0	0	0	0	0	0	0	1	0	19	2	1	3	0	69	0	0	0	0	0	0	0	0	0	2	0	0	12	1	0	0	106	0	0	0	7	0	2	29	0	0	0	0	2803	0	213	0	0	0
0	0	9	6	13	0	2	0	0	93	1517	0	0	0	0	0	0	0	0	0	264	0	12	0	0	0	0	0	0	1	0	2	0	0	0	26	0	0	0	0	0	0	0	0	0	0	0	0	0	0
0	0	0	0	0	0	0	0	0	0	0	0	0	0	0	0	0	1232	0	0	0	0	0	0	2	0	0	0	0	0	0	0	0	0	0	0	0	0	0	0	0	0	0	0	0	0	0	0	0	0
0	15	0	0	2	0	1520	3	0	0	0	0	0	0	0	0	0	0	0	0	0	0	0	0	0	0	0	0	0	0	0	0	0	0	0	0	0	0	0	0	0	0	0	0	251	2	0	0	0	0
0	0	0	0	0	0	0	0	0	0	0	0	0	577	0	0	0	0	0	0	0	0	0	0	0	0	0	0	0	0	0	451	0	0	0	0	0	0	0	0	0	0	0	0	0	0	0	0	0	0
0	7620	0	0	0	0	0	0	0	0	16	4	2	0	0	0	0	0	0	0	2	0	0	0	0	0	0	0	0	0	0	0	0	0	0	0	200	0	0	0	0	0	0	428	46	0	737	0	0	0
0	7479	0	0	0	0	0	0	0	0	2222	1	61	0	0	0	0	0	0	0	1	0	0	0	0	0	0	0	0	0	0	2	0	0	0	10	8	0	0	0	0	0	0	49	67	0	38	0	0	0
0	2	21	0	6	0	114	2333	0	333	211	0	3	0	0	0	0	0	0	0	1051	0	0	0	0	0	0	0	0	0	0	0	0	0	0	23	0	0	7	0	3	0	0	277	428	0	284	0	0	0
0	11422	0	0	0	0	0	0	0	0	3	31	0	0	0	0	0	0	0	0	0	0	0	0	0	0	0	0	0	0	0	97	0	0	0	0	3091	0	0	0	0	0	0	46	886	1	32	0	0	0
0	13	0	0	0	0	0	0	0	0	0	0	153	0	0	0	0	0	0	0	0	0	0	0	0	0	0	0	355	0	0	0	0	0	0	0	0	0	0	0	0	0	0	303	0	0	75	0	0	0
0	4281	0	0	0	0	0	0	0	0	7	0	0	0	0	0	0	0	0	0	0	0	0	0	0	0	0	0	0	0	0	0	0	0	0	0	3	0	0	0	0	0	0	0	0	0	0	0	0	0
0	0	0	0	0	0	0	0	0	0	0	0	0	0	0	0	0	151	0	0	0	0	0	0	0	0	0	0	0	0	0	0	0	0	0	0	0	0	0	0	0	0	0	0	0	0	0	0	0	0
0	394	0	0	0	0	0	0	0	0	0	0	0	0	0	0	0	0	0	0	1	0	7	0	0	0	0	0	71	0	0	0	0	0	0	0	0	0	2	0	0	0	0	973	0	0	0	0	0	0
0	936	0	0	0	0	0	0	0	0	36	0	108	0	0	0	0	0	0	0	0	0	592	0	0	0	0	0	39	0	0	9	0	0	0	0	0	0	0	0	0	0	0	4	0	0	0	0	0	0
0	0	0	0	0	0	0	0	0	0	0	0	0	0	0	0	0	1927	0	0	0	0	0	0	0	0	0	0	0	0	0	0	0	0	0	0	0	0	0	0	0	0	0	0	0	0	0	0	0	0
0	0	0	0	0	0	0	0	0	0	0	0	0	0	0	0	0	0	0	0	0	0	0	0	0	0	0	0	0	0	0	0	0	0	0	0	796	0	0	0	0	0	0	0	0	0	0	0	0	0
0	2626	4	0	0	0	222	0	0	0	106	0	124	131	0	0	0	0	0	0	0	0	201	82	0	0	0	0	22	0	0	86	0	0	0	0	0	0	6	0	0	0	0	76	0	0	41	0	0	0
0	0	0	0	0	0	0	0	0	0	0	0	0	0	0	0	0	0	0	0	0	0	0	0	0	0	0	0	0	0	0	0	0	0	0	0	0	0	0	0	0	0	1954	0	8	0	70	0	0	0
0	0	0	0	0	0	0	0	0	0	0	0	0	373	26	0	0	0	18	1	0	0	0	8	0	0	0	0	0	28	0	0	0	0	0	0	3	0	0	0	0	0	0	0	0	0	0	0	0	0
0	0	0	0	0	0	35	0	1	0	0	1	0	0	0	0	11	0	0	13	36	0	0	0	0	0	0	0	0	0	0	3	0	0	0	0	44	0	0	5	0	0	0	10	328	0	91	0	0	0
0	0	0	0	0	0	0	225	5	0	27146	0	0	0	0	0	1	0	0	0	7	0	0	0	0	0	0	0	0	0	0	0	0	0	0	0	58	0	0	0	0	0	0	887	2	0	0	0	0	0
0	0	0	0	0	0	10	0	0	0	0	0	0	0	0	0	0	0	0	0	0	0	0	0	0	0	0	0	0	0	0	0	0	0	0	0	3	0	0	0	0	0	0	0	4685	0	276	0	2866	0
0	0	0	0	0	0	0	0	32	0	0	224	0	0	0	0	0	0	70	0	0	0	0	0	0	0	0	0	0	1	77	0	0	0	0	0	1	0	0	0	0	0	0	0	0	0	0	0	0	0
0	0	0	0	0	0	0	0	0	0	0	0	0	0	0	0	0	0	0	0	0	0	44	0	0	875	0	0	73	0	0	97	0	0	0	0	0	0	0	0	0	0	0	0	666	0	0	0	0	0
0	42	33	0	0	0	17	0	0	0	9	0	46	0	0	0	0	0	0	0	0	0	105	0	0	0	0	0	323	0	0	9	0	0	0	0	0	0	3	0	0	0	0	894	0	0	162	0	0	0
0	1383	0	0	0	0	0	0	0	0	0	0	3	0	0	0	0	0	0	0	1	0	39	0	0	0	0	0	19	0	0	1	0	0	0	0	0	0	0	0	0	0	0	71	13	0	127	0	0	0
0	0	0	0	0	0	0	0	0	0	0	0	0	172	469	0	0	0	97	1	0	0	0	132	0	0	0	0	0	4	0	0	0	1	0	0	24	0	0	0	0	0	0	0	0	0	0	0	0	0
0	0	0	0	0	0	0	0	0	0	0	484	0	1	31	0	0	0	0	0	0	0	0	0	0	73	0	0	22	0	0	0	0	0	0	0	158	0	0	0	0	0	0	0	0	0	0	0	0	0
0	0	0	0	0	0	0	0	0	0	0	0	0	0	0	0	0	0	0	0	0	0	1	0	0	0	0	0	5	0	0	75	0	0	0	0	0	0	0	0	0	0	0	0	8467	0	0	0	0	0
0	0	0	0	0	0	0	0	0	0	0	0	0	0	0	0	0	0	0	0	0	0	0	0	0	0	0	0	0	0	0	166	180	0	0	0	0	0	0	0	0	0	456	4412	0	0	1777	0	0	0
0	2746	0	0	0	0	0	0	0	0	0	0	61	0	0	0	0	0	0	0	0	0	29	0	0	0	0	0	0	0	0	1	0	0	0	8	0	0	0	0	0	0	0	0	7	0	64	0	0	0
0	0	0	0	0	0	0	0	0	0	0	0	0	162	0	0	0	0	0	0	0	0	0	43	0	0	0	0	0	0	0	1532	0	0	0	0	7	0	0	0	0	0	0	0	0	0	117	0	0	0
0	0	0	0	0	0	0	0	0	0	0	0	0	0	0	0	0	1375	0	0	0	0	0	0	25	0	0	0	0	0	0	0	0	0	0	0	0	0	0	0	0	0	0	0	0	0	0	0	0	0
0	0	179	0	0	0	3	0	3	0	0	0	0	0	0	0	43	0	0	75	71	0	0	0	0	0	0	0	0	0	0	0	32	0	0	0	0	0	0	0	0	0	0	0	885	0	80	0	0	0
0	32	0	0	0	0	0	23	0	0	31646	0	0	0	0	0	0	0	0	0	0	0	0	0	0	0	0	0	0	0	0	0	0	0	0	0	31	0	0	0	0	0	0	460	55	0	0	0	0	0
0	791	0	0	0	0	0	5	0	0	0	0	12	0	0	0	0	0	0	0	0	0	0	0	0	0	0	0	0	0	0	0	0	0	0	4	0	0	0	0	0	0	0	0	82	0	5	0	0	0
0	0	0	0	0	0	0	0	0	0	0	0	0	0	0	0	0	1112	0	0	0	0	0	0	0	0	0	0	0	0	0	0	0	0	0	0	1	0	0	0	0	0	0	0	0	0	0	0	0	0
0	12	11	0	0	0	0	0	2	8	20	9	0	8	0	0	0	0	0	0	0	0	0	0	0	1	0	0	2	0	0	0	0	0	0	2	25	0	0	5	0	0	0	28	343	0	10	0	0	0
0	0	0	0	0	0	0	0	0	0	0	0	0	0	0	0	0	0	0	0	0	0	0	0	0	0	0	0	0	0	0	0	0	0	0	0	0	0	0	0	0	0	448	0	6	0	153	0	0	0
0	31	1	0	17	0	0	0	0	0	0	0	0	0	0	0	0	0	0	0	2	0	3	0	0	0	0	0	0	0	0	0	0	0	30	0	0	0	0	0	0	0	1968	0	32	0	53	0	0	0
0	2454	68	0	0	0	1	0	0	0	4	0	2	13	0	0	0	0	0	0	0	0	49	0	0	0	0	0	134	0	0	2	0	0	0	0	0	0	0	0	0	0	0	11	0	0	0	0	0	0
0	0	0	0	0	0	0	0	0	0	0	0	0	0	0	0	0	0	0	0	0	0	0	0	0	0	0	0	0	0	0	0	0	0	0	0	1816	0	0	0	0	0	0	0	0	0	0	0	0	0
4	0	0	0	0	0	0	0	0	0	0	0	0	0	0	0	0	0	0	0	544	0	186	0	0	0	0	0	5	0	187	0	0	0	0	0	0	0	0	0	18	0	0	10	0	0	0	0	0	0
0	4	0	0	0	0	3	0	0	0	0	0	198	0	0	0	0	0	0	0	7	0	9	0	0	0	0	0	698	0	0	0	0	0	0	4	0	0	0	0	0	0	0	114	0	0	0	0	0	0
8	4	1	0	0	0	0	0	0	972	7	23	2	130	13	0	25	7	0	0	1849	0	0	0	60	0	29	0	27	0	0	16	0	0	0	0	2	0	5	443	0	0	0	33	80	0	0	0	0	0
0	426	0	0	0	0	8	0	0	0	0	0	219	0	0	0	7	0	0	0	3	0	27	0	0	0	0	0	290	0	0	0	0	0	0	0	0	0	0	0	0	0	0	80	87	0	8	0	0	0
12	0	0	0	0	0	0	0	0	0	0	0	0	0	0	0	233	0	0	0	652	0	128	0	0	0	0	0	1833	0	6	0	0	0	0	0	0	0	0	408	0	0	0	909	1	0	0	0	0	0
0	0	0	0	0	0	143	0	0	0	0	0	0	0	0	0	0	2320	0	0	0	0	0	0	0	0	0	0	31	0	0	333	0	1	10	0	0	0	1	1	0	0	0	14	57	0	28	0	0	0
0	2144	156	0	0	0	41	0	0	0	17	0	3	60	0	0	81	0	0	0	45	0	255	0	0	0	0	0	8	0	0	7	0	0	0	0	0	0	3	0	0	0	0	50	0	0	1	0	0	0
1	364	4	0	9	0	25	1	1	185	99	1	0	0	0	0	0	0	0	0	8	0	18	0	0	0	0	0	5	0	0	0	0	0	0	0	4	0	1	0	0	0	0	298	359	0	42	0	0	0
0	546	0	0	0	0	0	0	0	0	0	0	25	0	0	0	0	0	0	0	0	0	0	0	0	0	0	0	339	0	0	0	0	0	0	19	1	0	0	0	0	0	0	607	334	0	10	0	0	0
3	0	9	0	0	0	0	0	0	48	604	0	0	0	0	0	0	0	0	0	50	0	21	0	0	0	0	0	0	0	0	0	0	0	0	0	0	0	0	0	0	0	0	0	0	0	0	0	0	0
0	0	0	0	0	0	0	0	0	0	0	0	0	0	0	0	0	593	0	0	0	0	0	0	0	0	0	0	0	0	0	0	0	0	0	0	0	0	0	0	0	0	0	0	0	0	0	0	0	0
0	388	0	0	0	0	22	0	0	0	1	0	2	18	0	0	0	0	0	2	0	0	163	0	0	0	0	0	27	0	0	0	0	0	0	0	0	0	0	0	0	0	0	582	1	0	10	0	0	0
0	0	103	0	0	0	0	0	16	0	0	0	0	0	0	0	9	0	0	40	343	0	0	0	0	0	0	0	0	0	0	0	1	0	0	0	5	0	0	3	0	0	0	104	214	0	253	0	0	0
0	286	0	0	0	0	0	0	0	0	251	21	214	0	0	0	0	0	0	0	0	0	0	0	0	0	0	0	0	0	2	11	0	0	0	3	20	0	0	0	0	0	0	1554	379	0	670	0	0	0
0	1392	0	0	0	0	0	0	0	0	0	0	0	5	0	0	0	0	0	994	0	0	0	2	0	0	0	0	0	0	0	0	0	0	0	0	0	0	0	0	0	0	0	0	0	0	51	0	0	0
0	470	2	0	14	0	0	618	0	9	0	0	28	0	0	0	0	0	0	0	0	0	0	0	0	0	0	0	0	0	0	0	0	0	0	0	0	0	21	0	0	0	0	13	14	0	0	0	0	0
0	737	0	0	0	0	0	0	0	0	0	0	347	0	0	0	0	0	0	0	0	0	0	0	0	0	0	0	166	0	0	0	0	0	0	0	0	0	0	0	0	0	0	413	43	0	29	0	0	0
0	0	0	0	0	0	0	0	0	0	0	0	0	0	0	0	0	253	0	0	0	0	0	0	0	0	0	0	0	0	0	0	0	0	0	0	0	0	0	0	0	0	0	0	0	0	0	0	0	0
0	193	0	0	6	0	67	0	0	0	84	0	11	0	0	0	0	0	0	0	0	0	2	0	0	0	0	0	0	0	0	0	0	0	0	0	0	0	0	0	0	0	0	664	2	0	45	0	0	0
0	0	0	0	0	0	87	0	19	0	0	0	0	0	0	0	0	0	0	32	129	0	0	0	0	0	0	0	0	0	0	161	0	0	0	0	9	0	0	0	5	0	0	563	17	0	1565	0	0	0
0	1255	0	0	0	0	0	0	0	0	0	0	0	194	0	0	0	0	0	0	0	0	22	6	0	0	0	0	3	0	0	63	0	0	0	0	0	0	0	0	0	0	0	152	19	0	33	0	0	0
0	1807	2	0	0	0	0	0	0	0	0	0	0	493	0	0	0	0	0	0	0	0	14	95	0	0	0	0	0	0	0	0	1526	0	0	0	56	0	0	0	0	0	0	0	7	0	1	0	0	0
0	2	0	0	0	0	2	0	0	0	0	0	0	0	0	0	0	0	0	5	8	0	12	0	0	0	0	0	0	0	0	0	68	0	0	0	4	0	0	0	0	0	0	0	13	0	12	0	0	0
0	0	0	0	0	0	0	0	0	0	0	0	0	0	0	0	0	0	0	0	0	0	0	0	0	0	0	0	0	0	0	0	0	0	0	0	0	0	0	0	0	0	1112	0	3	0	0	0	0	0
0	0	0	0	0	0	0	0	0	0	0	0	0	0	0	0	0	336	0	0	0	0	0	0	0	0	0	0	0	0	0	0	0	0	0	0	0	0	0	0	0	0	0	0	0	0	0	0	0	0
0	0	0	0	1	0	31	46	0	0	14	10	12	0	0	0	0	305	0	0	6	0	0	0	0	3	25	0	234	0	0	0	0	93	0	0	29	0	0	0	0	0	0	0	664	0	74	2535	209	0
0	0	0	0	0	0	0	139	0	0	0	0	0	0	0	0	0	0	0	0	4	0	0	0	0	0	0	0	0	0	0	0	0	0	1	0	0	0	0	0	0	0	0	274	0	0	0	0	0	0
0	6176	202	0	0	0	117	0	0	0	15	0	259	16	0	0	0	0	0	0	28	0	5	0	0	0	0	0	2	0	0	1	0	0	0	0	0	0	0	0	0	0	0	516	0	0	11	0	0	0
0	0	0	0	0	0	0	0	0	0	0	0	0	0	0	0	0	1762	0	0	0	0	0	0	0	0	0	0	0	0	0	0	0	0	0	0	0	0	0	0	0	0	0	0	0	0	0	0	0	0
0	49	7	0	0	1	0	0	0	0	60	71	4	4	0	0	0	0	0	2	0	0	0	6	0	2	0	0	25	0	0	9	0	0	0	0	7	5	0	36	0	0	0	3	12664	0	36	0	0	0
0	0	0	0	0	0	0	0	0	0	0	0	0	0	0	0	48	0	0	0	82	0	170	0	0	0	0	0	2607	0	10	0	0	0	0	0	0	0	0	0	0	0	0	5305	0	0	0	0	0	0
0	0	0	0	0	0	0	0	0	0	0	0	0	1	0	0	0	0	0	0	0	0	0	0	0	0	0	0	0	0	0	0	0	0	0	0	407	0	0	0	0	0	0	0	0	0	0	0	0	0
9	1	0	0	0	0	0	0	0	0	0	0	0	0	0	0	64	0	0	0	32	0	361	0	0	0	0	0	0	0	100	0	0	0	0	212	0	0	33	0	0	0	0	0	0	0	0	1	0	0
0	0	0	0	0	0	0	0	6	0	0	0	0	0	0	0	2	0	0	0	0	0	0	0	0	0	0	0	0	0	0	0	0	0	0	0	0	0	0	1	0	0	2341	0	15	0	0	0	0	1
0	997	21	0	1	0	26	707	0	229	0	0	1	4	0	0	0	0	0	0	16	0	0	0	0	4	0	2	29	2	0	0	3	0	0	0	9	0	0	0	0	0	0	1	145	0	0	0	0	0
0	13	10	0	20	0	88	1196	0	21	0	0	0	2	0	0	0	0	0	0	2	0	10	0	0	0	0	0	21	0	0	0	0	0	0	0	3	0	1	0	0	0	0	144	134	0	9	0	0	0
0	296	0	0	0	0	0	0	0	0	0	0	0	79	0	0	0	0	0	0	0	0	1	0	2	0	0	0	0	0	0	42	0	0	0	0	0	0	0	0	0	0	0	1	1	0	20	0	0	0
0	0	0	0	198	0	0	0	0	0	0	0	0	0	0	0	0	0	0	0	0	0	0	0	0	0	0	0	0	0	0	0	13	0	0	0	0	0	0	1	0	0	4484	0	0	0	4	0	0	0
0	0	0	0	632	0	2542	0	0	1	0	0	531	0	0	0	0	0	0	0	33	0	9	0	0	0	0	0	0	0	0	0	0	0	0	16	11	0	11	0	0	0	0	3967	0	0	1	0	0	0
0	78	0	0	0	0	0	0	0	0	2529	0	604	0	0	0	3	0	0	0	0	0	0	0	0	0	0	0	0	0	0	0	0	0	0	1	0	0	0	0	0	0	0	113	362	0	91	0	0	0
0	150	15	0	8	0	44	126	0	6	0	0	92	0	0	0	0	0	0	0	0	0	0	0	0	8	0	0	3	0	0	2	0	0	0	0	0	0	0	4	0	0	0	47	41	0	3	0	0	0
0	632	0	0	0	0	0	0	0	0	4375	0	0	0	0	0	0	0	0	0	20	0	0	0	0	0	0	0	0	0	0	0	0	0	0	0	320	0	0	0	0	0	0	0	161	0	104	0	0	0
0	0	0	0	0	0	0	0	0	0	0	0	0	0	0	0	0	391	0	0	0	0	0	0	0	0	0	0	0	0	0	0	0	0	0	0	0	0	0	0	0	0	0	0	0	0	0	0	0	0
0	987	0	0	0	0	0	0	0	0	0	0	0	213	0	0	0	0	0	446	0	0	0	0	0	0	0	0	0	0	0	1	0	0	0	0	0	0	0	0	0	0	0	94	0	0	0	0	0	0
0	0	0	0	0	0	0	2	0	0	0	0	0	0	0	0	0	0	0	0	0	0	0	0	0	0	0	0	0	0	0	0	0	0	0	0	0	0	0	0	0	0	0	0	906	0	1	0	0	0
0	0	0	0	0	0	0	0	0	0	0	0	0	0	0	0	0	0	0	0	0	0	0	0	0	0	0	0	0	0	0	0	0	0	0	0	975	0	0	0	0	0	0	0	0	0	0	0	0	0
0	5	0	0	0	0	0	0	0	0	0	0	108	787	0	4	0	13	0	0	1	22	1	4	1	1	5	0	2753	0	2	1	675	9	0	0	0	0	0	44	0	0	0	272	29394	24	16	289	0	0
0	0	0	0	0	0	0	0	0	0	0	4	0	346	45	0	0	0	9	0	0	0	0	169	0	2	0	0	0	3	0	0	1	8	0	0	480	0	0	0	0	0	0	0	0	0	0	0	0	0
0	1456	26	0	0	0	247	0	0	0	140	0	41	3	0	0	0	0	0	0	0	0	495	0	0	0	0	0	6	0	0	2	0	0	0	1	0	0	0	0	0	0	0	25	0	0	0	0	0	0
0	161	0	0	0	0	0	0	0	0	0	0	1404	0	0	0	0	0	0	0	0	0	0	0	0	0	0	0	1397	0	2	0	0	0	0	0	0	0	0	0	0	0	0	671	924	0	152	0	0	0
0	0	0	0	0	0	0	0	0	0	0	0	0	0	0	0	0	0	0	0	0	0	0	0	0	0	0	0	0	0	0	0	0	0	0	0	1121	0	0	0	0	0	0	0	0	0	0	0	0	0
0	1247	0	0	0	0	303	0	0	0	1	0	0	0	0	0	0	0	0	1	0	0	4	0	0	0	0	0	78	0	0	0	0	0	0	0	0	0	0	0	0	0	0	4	24	0	12	0	0	0
0	2008	0	0	0	0	37	0	0	0	0	0	32	0	0	0	0	0	0	0	0	0	0	0	0	0	0	0	0	0	9	0	0	0	0	0	0	0	0	0	0	0	0	0	2	0	2	0	0	0
0	77	3	0	0	0	0	0	0	0	0	0	0	7	0	0	0	0	0	76	0	0	0	0	0	0	0	0	0	0	0	0	0	0	0	0	0	0	7	0	0	0	0	0	161	0	5	0	0	0
0	0	4	0	0	0	336	533	0	206	0	5	2	0	0	0	0	0	0	0	36	0	0	0	0	0	0	0	0	0	0	0	0	0	0	0	7	0	21	0	6	0	0	6	242	0	3	0	0	0
0	412	72	0	0	0	0	357	0	28	0	0	0	0	0	0	0	0	0	0	6	0	1	0	0	0	0	0	6	0	0	0	0	0	0	0	0	0	1	0	0	0	0	47	17	0	11	0	0	0
0	0	0	0	0	0	0	0	0	0	0	0	0	0	0	0	2	0	0	0	2	0	0	0	0	0	0	0	506	0	0	194	0	0	0	0	0	0	0	2	0	0	0	3001	1	0	0	0	0	0
0	1	0	0	0	0	0	0	0	0	0	0	0	0	0	0	25	0	0	0	117	0	868	0	0	0	0	0	178	0	115	0	0	0	0	869	0	0	0	0	0	0	0	2	0	0	0	0	0	0
0	0	1	0	0	0	203	928	0	189	50	0	0	0	0	0	74	0	2	0	0	0	0	0	0	0	0	0	0	0	0	0	0	0	1	0	0	0	0	0	0	0	0	0	2	0	0	0	0	0
0	0	0	0	0	0	0	0	0	0	0	0	0	0	0	0	0	253	0	0	0	0	0	0	0	0	0	0	0	0	0	0	0	0	0	0	0	0	0	0	0	0	0	0	0	0	0	0	0	0
0	0	0	0	1	0	0	0	0	0	0	0	0	0	0	0	0	0	0	0	0	0	0	0	0	0	0	0	0	0	0	0	0	0	0	0	0	0	0	0	0	0	367	0	4	0	223	0	0	0
0	21	0	0	0	0	0	0	0	0	0	0	0	0	0	0	0	0	0	0	0	0	0	0	0	0	0	0	0	0	0	0	0	0	0	0	0	0	0	0	0	0	0	0	504	0	50	0	0	0
0	978	0	0	1	0	60	0	0	0	8	0	9	0	0	0	0	0	0	0	38	0	0	0	0	0	0	0	0	0	0	2	0	0	0	0	0	0	0	0	0	0	0	0	5	0	0	0	0	0
0	31	9	0	6	0	180	914	0	94	54	0	14	0	0	0	0	0	0	0	2233	0	0	0	0	0	0	0	4	0	0	0	0	0	0	35	3	0	0	4	48	0	0	115	2290	0	867	0	0	0
0	1823	0	0	0	0	0	0	0	0	105	0	0	10	0	0	0	0	0	146	0	0	0	0	0	0	0	0	0	0	0	1	0	0	0	0	0	0	0	0	0	0	0	0	0	0	0	0	0	0
0	0	0	0	0	0	0	0	0	0	0	0	0	0	0	0	0	125	0	0	0	0	0	0	0	0	0	0	0	0	0	0	0	0	0	0	0	0	0	0	0	0	0	0	0	0	0	0	0	0
0	8	1	0	15	0	451	1060	0	0	0	3	22	0	0	0	0	0	0	0	13	0	0	0	0	5	0	0	5	0	0	0	0	0	0	0	3	0	0	0	0	0	0	0	29	0	1	0	0	0
0	0	0	0	4	0	139	378	0	24	4	0	0	0	0	0	16	0	0	0	214	0	0	0	0	0	0	0	0	0	0	0	0	0	0	0	2	0	4	0	0	0	0	0	59	0	31	0	336	0
0	217	2	0	3	0	0	0	1	0	103	133	0	6	0	0	0	0	0	2	11	0	0	0	0	24	0	0	24	0	0	53	0	0	0	0	241	5	16	30	0	0	0	120	37772	0	6	0	0	0
13	0	15	0	0	0	0	0	0	0	0	0	0	0	0	0	1	0	0	31	1	0	0	0	0	0	0	0	0	0	0	2	0	0	0	0	2	0	0	1	11	0	0	37	602	4	12	0	0	0
0	3	6	0	16	0	1129	5132	43	257	141	0	46	0	0	0	4	0	0	0	1118	0	0	0	0	0	0	0	2	1	0	0	0	0	0	157	7	0	0	0	0	0	0	1171	2570	0	708	0	0	0
0	0	41	0	0	0	12	0	47	0	0	1	0	0	0	0	6	0	0	0	0	0	1	0	0	0	0	0	0	0	0	0	28	0	0	0	10	0	0	0	0	0	0	13	543	0	226	0	0	0
0	0	0	0	0	0	0	0	0	0	0	0	0	0	0	0	0	1576	0	0	0	0	0	0	5	0	0	0	0	0	0	0	0	0	0	0	0	0	0	0	0	0	0	0	0	0	0	0	0	0
0	0	0	0	0	0	0	0	0	0	0	0	0	0	0	0	0	0	0	0	7	0	0	0	0	0	0	0	3192	0	0	344	0	0	0	0	0	0	0	0	0	0	0	1477	21	0	0	0	0	0
0	26	0	0	0	0	0	0	0	0	0	0	0	0	0	0	0	0	0	0	0	0	1858	0	0	0	0	0	0	0	0	0	0	0	0	0	0	0	0	0	0	0	0	11	0	0	0	0	0	0
0	923	1	0	0	0	0	24	0	19	0	6	1	0	0	0	0	0	0	0	0	0	0	0	0	53	0	0	164	0	0	0	29	0	0	4	10	0	0	49	0	0	0	168	20	0	13	0	0	0
10	1	25	0	51	0	23	1119	0	173	0	6	0	0	0	0	0	0	0	0	33	0	0	0	0	0	0	0	2	0	0	0	0	0	0	0	1	0	3	0	20	0	0	3	853	0	4	0	0	0
46	0	0	0	0	0	0	0	0	0	0	0	0	0	0	0	146	0	0	0	177	0	81	0	0	0	0	0	290	0	40	0	0	0	0	0	0	0	0	161	0	0	0	1362	0	0	0	0	0	0
0	1295	0	0	6	0	0	0	0	0	0	0	45	0	0	0	0	0	0	0	2	0	1	0	0	0	0	0	0	0	0	0	0	0	0	0	0	0	0	0	0	0	0	0	5	0	0	0	0	0
0	2313	0	0	6	0	0	0	0	0	1	0	70	0	0	0	0	0	0	0	0	0	0	0	0	0	0	0	0	0	2	361	0	0	0	0	908	0	0	0	0	0	0	1	745	0	20	0	0	0
1	0	0	0	0	0	0	0	0	0	0	0	0	0	0	0	1081	0	0	0	36	0	10	0	0	0	0	0	5639	0	17	0	0	0	0	0	0	0	0	36	0	0	0	6937	0	0	0	0	0	0
0	343	12	0	1	0	9	240	0	1	0	31	180	0	0	0	0	0	0	0	2	0	0	0	0	0	0	0	7	0	0	0	0	0	0	0	0	0	0	0	0	0	0	159	11	0	46	0	0	0
0	488	7	0	0	0	473	362	2	24	0	0	0	0	0	0	1	0	0	0	25	0	0	0	0	1	0	0	0	0	0	0	4	0	0	34	1	0	0	1	0	0	0	6	217	0	2	0	0	0
0	1037	1	0	0	0	0	272	0	0	0	13	55	0	0	0	0	0	0	0	0	0	0	9	0	0	0	0	0	0	0	0	0	0	0	0	0	0	0	0	0	0	0	0	21	0	0	0	0	0
0	384	0	0	0	0	0	0	0	0	5649	0	0	0	1	0	0	0	0	0	3	0	0	0	0	0	0	0	0	0	0	0	0	0	0	7	7	0	0	0	0	0	0	0	248	0	0	0	0	0
10	0	0	0	0	0	0	0	0	0	0	2	0	1	0	0	1277	0	0	0	748	0	21	0	0	0	0	0	0	0	1	4	2	0	0	0	0	0	0	56	0	0	0	6	0	0	0	0	0	0
0	426	0	0	0	0	0	0	0	0	499	0	0	0	0	0	0	0	0	0	3	0	0	0	0	0	0	0	0	0	0	0	0	0	0	2	1	0	0	0	0	0	0	0	188	0	0	0	0	0
0	0	0	0	0	0	0	0	44	0	0	0	0	0	0	0	0	0	0	2	15	0	0	0	0	0	0	0	0	0	0	0	104	0	0	0	4	0	5	0	7	0	0	48	99	0	23	0	0	0
0	2777	0	0	0	0	0	0	0	0	0	0	43	0	0	0	0	0	0	0	1	0	47	0	0	0	0	0	0	0	0	0	0	0	0	0	0	0	0	0	0	0	0	0	116	0	2	0	0	0
0	8	0	0	0	0	0	0	0	0	2	3	0	0	0	0	0	0	0	0	0	0	0	0	0	24	0	0	25	0	0	0	1	0	0	0	2062	0	0	23	0	0	0	0	4250	0	31	0	0	0
0	0	0	0	0	0	0	0	0	0	0	92	0	90	28	0	0	0	1229	0	0	0	0	7	0	70	0	0	0	14	0	0	0	0	0	0	0	31	0	0	0	37	0	0	0	0	0	0	0	0
14	0	0	0	0	0	0	0	0	0	0	1	0	0	0	0	0	0	0	0	263	0	0	0	0	0	0	0	0	0	240	0	149	0	0	0	247	0	0	0	40	0	0	0	1	0	0	0	0	0
0	0	0	0	0	0	0	0	0	0	0	0	0	0	0	0	0	2470	0	0	0	0	0	0	153	0	0	0	0	0	0	0	0	0	0	0	0	0	0	0	0	0	0	0	0	0	0	0	0	0
0	0	0	0	0	0	0	0	0	0	0	0	0	0	0	0	0	0	0	0	0	0	0	0	0	0	0	0	0	0	0	0	0	0	0	0	1416	0	0	0	0	0	0	0	0	0	0	0	0	0
0	63	24	0	0	0	9	0	0	0	0	0	15	10	0	0	0	0	0	320	0	0	0	0	0	0	0	0	0	0	0	0	8	0	0	1	32	0	0	0	0	0	0	770	0	0	95	0	0	0
0	0	0	0	1	0	0	12	0	0	0	0	0	0	0	0	0	0	0	0	0	0	0	0	0	0	0	0	0	0	0	0	0	0	0	0	0	0	0	0	0	0	619	370	0	0	12	0	0	0
70	0	194	0	0	0	4	0	449	0	0	0	0	0	0	0	5	0	0	3	366	0	7	0	0	0	0	0	0	1	0	0	0	0	0	0	13	0	0	44	68	0	0	238	60	0	659	0	0	0
0	0	0	0	0	0	0	0	0	0	0	0	0	0	0	0	0	0	0	0	0	120	0	0	0	0	0	0	13514	0	0	889	0	0	0	0	0	0	0	0	0	0	0	0	4	0	0	0	0	0
0	15	0	0	0	0	0	0	0	0	0	0	19	0	0	0	0	0	0	0	0	0	0	0	0	0	0	0	0	0	0	116	0	0	0	0	1881	0	1	0	0	0	0	201	2260	0	538	0	0	0
0	0	0	0	0	0	0	0	0	0	0	0	0	1	0	0	50	0	0	0	136	0	43	0	0	0	0	0	0	0	8	0	0	2	0	0	0	0	0	4	0	0	0	2452	18	0	0	0	0	0
0	0	0	9	0	0	0	0	0	223	58	0	0	1	0	0	0	0	0	0	152	0	0	4	0	0	0	0	0	7	1	2	0	0	0	0	116	0	0	0	0	0	0	5	0	0	0	0	0	0
0	488	0	0	0	0	0	0	0	0	0	0	0	0	0	0	0	0	0	218	0	0	0	0	0	0	0	0	0	0	0	0	0	0	0	0	0	0	0	0	0	0	0	844	0	0	0	0	0	0
0	4	0	0	0	13	0	0	0	0	3	4	0	0	0	19	0	0	0	0	0	0	0	0	0	0	0	0	1	0	0	0	1070	0	0	0	1	0	0	2	0	0	0	2	581	0	61	0	0	0
0	0	0	0	257	0	8677	0	0	0	0	0	260	0	0	0	0	0	0	0	620	0	0	0	0	73	0	0	0	0	0	0	0	0	0	126	127	0	0	0	0	0	0	9754	0	0	0	0	0	0
3	224	2	0	0	0	36	92	0	10	0	0	45	0	0	0	4	0	0	0	3	0	0	0	0	0	0	0	12	0	0	0	0	0	0	0	0	0	5	0	0	0	0	10	93	0	52	0	0	0
0	0	0	0	0	0	0	0	0	0	0	0	0	0	0	0	20	0	0	0	0	0	2720	0	0	0	0	0	0	0	692	0	4465	0	0	0	0	0	0	5	0	0	0	10	0	0	0	0	0	0
0	0	0	0	0	0	0	0	0	0	0	0	0	0	0	0	0	20	0	0	0	0	0	0	0	0	0	0	0	0	0	0	0	0	0	0	0	0	0	0	0	0	0	0	0	0	0	0	0	0
0	0	0	0	0	0	0	0	0	0	0	0	0	0	0	0	0	293	0	0	0	0	0	0	0	0	0	0	0	0	0	0	0	0	0	0	0	0	0	0	0	0	0	0	0	0	0	0	0	0
0	0	0	0	0	0	0	0	0	0	0	0	0	235	48	0	0	0	34	0	0	0	0	410	0	0	0	0	0	8	0	0	0	0	0	0	0	0	0	15	0	0	0	0	0	0	0	0	0	0
0	0	0	0	0	0	0	0	0	0	0	0	0	0	0	0	74	0	0	8	329	0	0	0	0	0	0	0	0	0	0	0	0	0	0	0	0	0	0	21	0	0	0	3	466	0	146	0	0	0
49	0	11	0	0	0	0	0	0	0	0	0	0	0	0	0	2	0	0	85	188	0	0	0	0	0	0	0	0	0	0	0	0	0	0	0	0	0	0	30	5	0	0	5	809	0	0	0	0	0
25	0	0	9	0	0	0	0	0	0	0	0	0	0	0	0	44	0	0	0	1108	0	965	0	0	0	0	0	1586	0	6	3	1	0	0	0	0	0	0	219	0	0	0	1350	0	0	0	0	0	0
0	11	0	0	0	1	0	0	0	0	0	0	0	0	0	0	0	0	0	15	0	0	0	0	0	0	0	0	0	0	0	0	0	0	0	0	0	0	0	0	0	0	0	0	861	0	79	0	0	0
0	0	0	0	0	0	0	0	0	0	0	1	0	0	0	0	0	0	0	0	100	0	267	0	0	0	0	0	0	0	225	0	0	0	0	0	0	0	0	0	27	0	0	0	0	0	0	0	0	0
0	2118	0	0	0	0	0	0	0	0	78	0	1	0	0	0	0	0	0	0	0	0	0	0	0	6	0	0	0	0	0	0	5	0	0	97	8	0	0	0	0	0	0	0	387	0	0	0	0	2
0	2392	211	0	0	0	0	0	0	0	16	0	8	14	0	0	0	0	0	0	14	0	30	4	0	0	0	0	21	0	0	1	0	0	0	2	0	0	0	0	0	0	0	1072	0	0	32	0	0	0
0	63	12	0	0	0	0	0	0	165	122	2	0	5	0	0	0	0	0	2	0	0	0	0	0	42	0	0	155	3	0	0	13	0	0	0	24	0	0	33	10	0	0	35	93	0	9	0	0	0
0	22	26	0	0	0	257	5457	0	34	465	0	160	0	0	0	1047	0	0	0	2048	0	0	0	0	0	0	0	35	0	0	0	0	0	0	23	1	0	0	0	85	0	0	140	40	0	38	0	0	0
0	0	0	0	0	0	0	0	0	0	0	0	0	0	0	0	0	681	0	0	0	0	0	0	0	0	0	0	0	0	0	0	0	0	0	0	0	0	0	0	0	0	0	0	0	0	0	0	0	0
0	3	38	0	0	0	886	0	137	1560	1580	0	17	0	0	0	0	0	0	1	930	0	0	0	0	0	0	69	0	0	0	0	0	0	0	2	5	0	55	0	0	0	0	0	360	0	11	0	0	0
0	238	1	0	0	0	0	120	0	37	0	21	3	20	0	0	0	0	0	0	4	0	0	5	4	272	0	0	65	0	0	29	0	0	0	0	127	1	37	39	7	0	0	43	2	0	1	0	0	0
0	14	0	0	1	0	0	0	0	0	0	0	0	0	0	0	0	0	0	0	0	0	0	0	0	0	0	0	0	0	0	0	0	0	13	0	0	0	0	0	0	0	297	0	0	0	409	0	0	0
0	0	1	0	0	0	0	4	0	0	97	0	0	0	0	0	0	0	0	0	0	0	0	0	0	0	0	0	0	0	0	0	0	0	1	0	0	0	0	0	0	0	57	2	0	0	0	0	0	0
0	0	0	0	0	0	234	0	0	0	0	0	0	21	0	0	11	0	0	0	0	0	5	184	0	0	0	0	0	0	0	1	0	0	0	0	0	0	0	0	0	0	0	247	0	0	193	0	0	0
0	165	0	0	0	0	133	0	0	0	0	0	74	0	0	0	0	0	0	0	0	0	2	0	0	0	0	0	186	0	0	0	0	0	0	1	0	0	0	0	0	0	0	1240	0	0	0	0	0	0
0	0	0	0	0	0	0	0	0	0	0	0	0	0	0	0	0	106	0	0	0	0	0	0	0	0	0	0	0	0	0	0	0	0	0	0	0	0	0	0	0	0	0	0	0	0	0	0	0	0
0	2603	0	0	0	0	2	0	0	0	3177	0	389	0	0	0	0	0	0	0	0	0	18	0	0	0	0	0	0	0	0	773	0	0	0	0	0	0	0	0	0	0	0	0	20	0	0	0	0	0
0	225	1	0	1	0	15	1	0	19	0	64	124	0	0	0	0	0	0	0	34	0	32	0	0	0	0	0	168	0	0	0	0	0	0	0	2	0	7	12	0	0	0	37	11	0	15	0	0	0
0	1014	0	0	0	0	0	0	0	0	0	0	0	90	0	0	0	0	0	72	0	0	0	0	0	0	0	0	0	0	0	18	0	0	0	0	0	0	0	0	0	0	0	0	0	0	0	0	0	0
0	0	0	0	0	0	0	0	0	0	0	0	0	0	0	0	0	431	0	0	0	0	0	0	0	0	0	0	0	0	0	0	0	0	0	0	0	0	0	0	0	0	0	0	0	0	0	0	0	0
0	0	0	0	0	0	0	0	0	0	0	481	0	86	125	0	0	0	258	0	0	0	0	12	0	16	0	0	0	0	0	0	0	0	0	0	0	10	0	0	0	1	0	0	0	0	0	0	0	0
0	0	0	0	0	0	0	0	0	0	0	0	0	0	0	0	1	0	0	0	0	0	0	0	0	5	0	0	5	0	0	0	0	0	0	0	211	0	0	0	0	0	0	1	1491	0	95	0	0	0
0	0	0	0	0	0	0	0	0	0	0	0	14	0	0	0	0	0	0	0	0	0	901	0	0	0	214	0	981	0	838	2093	0	0	0	0	0	0	0	0	0	0	0	2052	59	0	0	0	0	0
0	187	0	0	13	0	0	0	0	0	0	0	90	0	0	0	0	0	0	0	0	0	8	0	0	0	0	0	0	0	2	0	0	0	0	0	0	0	0	0	0	0	0	0	71	0	0	0	0	0
0	6	0	0	22	0	252	4318	0	0	0	3	910	0	0	0	0	0	0	0	0	0	0	0	0	3	0	0	0	0	0	0	0	0	0	0	4	0	0	1	0	0	0	0	99	0	0	0	0	0
0	1041	0	0	0	0	141	0	0	0	0	0	0	0	0	0	0	0	0	0	0	0	0	0	0	0	0	0	0	0	0	0	0	0	0	0	0	0	0	0	0	0	0	3	0	0	0	0	0	0
0	1399	0	0	3	0	1	0	0	0	1	0	10	0	0	0	1	0	0	0	5	0	0	0	0	0	0	0	0	0	0	2	0	0	0	0	0	0	0	0	0	0	0	82	7	0	12	0	0	0
0	1230	0	0	0	0	9	0	0	0	12	0	3	0	0	0	0	0	0	0	0	0	0	0	0	0	0	0	0	0	0	0	0	0	0	0	0	0	0	0	0	0	0	16	0	0	0	0	0	0
0	0	0	0	0	0	0	0	0	0	0	0	0	0	0	0	0	0	0	0	0	0	0	0	0	0	0	0	2219	0	0	5134	0	0	0	0	0	0	0	0	0	0	0	108	0	0	0	0	0	0
0	0	0	0	0	0	0	0	0	0	0	0	0	0	0	0	0	0	0	0	30	0	10	0	0	4	0	0	3574	0	13	0	0	0	0	0	0	0	0	22	0	0	0	3347	0	0	0	0	0	0
0	50	0	0	0	0	23	0	0	0	1	0	692	0	0	0	0	0	0	0	0	0	8	0	0	0	0	0	655	0	0	0	0	0	0	0	0	0	0	0	0	0	0	264	0	0	0	0	0	0
0	13	0	0	0	0	0	0	13	0	0	6	0	0	0	0	0	0	0	0	0	0	0	0	0	17	0	0	36	0	0	0	1	0	0	0	0	0	0	1	0	0	0	0	3116	0	0	0	0	0
0	0	0	0	0	0	0	0	0	0	0	0	0	0	0	0	0	0	0	0	0	0	0	0	0	0	0	0	0	0	0	0	0	0	0	0	0	0	0	0	0	0	0	0	28	0	5	0	513	0
0	220	1	0	0	0	0	222	0	0	0	3	14	0	0	0	0	0	0	0	0	0	0	11	0	0	0	0	0	0	0	0	0	0	0	1	0	0	0	0	0	0	0	0	89	0	30	0	0	0
0	1540	168	0	0	0	0	0	0	0	2	0	7	55	0	0	0	0	0	0	0	0	313	0	0	0	0	0	0	0	0	1	0	0	0	5	0	0	4	4	0	0	0	766	0	0	104	0	0	0
0	0	0	0	0	0	137	0	0	0	0	0	0	34	0	0	0	0	0	3149	0	0	0	0	0	0	0	0	0	0	0	0	0	0	0	0	0	0	0	0	0	0	0	0	0	0	0	0	0	0
0	2044	0	0	0	0	0	0	0	0	0	0	6	0	0	0	0	0	0	0	0	0	1	0	0	0	0	0	92	0	0	0	0	0	0	0	0	0	1	0	0	0	0	106	482	0	105	0	0	0
0	5	0	0	0	0	0	0	0	0	0	2	0	0	0	0	224	0	0	0	64	0	0	0	0	0	0	0	0	0	53	0	0	0	0	359	0	0	0	0	0	0	0	1762	0	0	0	1	0	0
0	37	8	0	0	0	0	643	0	31	0	0	65	0	0	0	2	0	0	0	5	0	0	0	0	18	0	0	17	1	0	0	0	0	0	1	2	0	0	5	0	0	0	2	133	0	6	0	0	0
0	0	0	0	0	0	0	0	0	0	0	0	0	0	0	0	6	0	0	4	0	0	0	0	0	0	0	0	0	9	0	0	0	0	0	0	0	0	0	1	0	0	4735	0	11	0	0	0	0	0
0	0	0	0	0	0	0	0	0	0	0	145	0	79	660	0	0	0	212	0	0	0	6	28	0	105	0	0	0	16	0	0	0	3	0	0	6	10	0	0	0	26	0	0	0	0	0	0	0	0
0	4	0	0	0	0	0	0	0	0	6	27	0	0	0	0	0	0	0	0	0	0	0	0	0	41	0	0	127	0	0	0	8	0	0	0	13	0	0	55	0	0	0	9	1860	0	311	0	0	0
1	0	4	5	38	0	133	0	0	59	447	0	0	0	0	0	0	0	0	0	436	0	86	0	0	0	0	0	1	13	0	0	0	0	0	0	0	0	0	0	0	0	0	0	0	0	0	0	0	0
0	10	0	0	12	0	0	0	0	0	0	0	200	0	0	0	0	0	0	0	8	0	0	0	0	0	0	0	295	0	1	0	0	0	0	0	0	0	0	0	0	0	0	3102	72	0	187	0	0	0
0	0	0	0	0	0	0	0	0	0	0	0	0	619	216	0	0	0	8	0	0	0	0	53	0	0	0	0	0	9	0	0	0	6	0	0	73	0	0	0	0	0	0	0	0	0	0	0	0	0
0	11	0	0	0	0	0	0	0	0	17	157	323	3	0	0	188	0	0	0	19	0	0	0	0	0	0	0	0	0	85	29	0	0	0	0	41	0	18	0	0	0	0	1330	1025	0	570	0	0	0
0	0	0	0	0	0	0	47	0	0	2	0	0	0	0	0	0	0	0	0	0	0	0	0	0	0	0	0	0	0	0	0	0	0	2	0	0	0	0	0	0	0	18	948	0	0	0	0	0	0
0	6763	0	0	0	0	0	0	0	0	0	0	7	1	0	0	0	0	0	0	0	0	0	0	0	0	0	0	3	0	4	0	0	0	0	0	0	0	0	0	0	0	0	1674	0	0	0	0	0	0
0	0	0	0	0	0	0	0	0	0	0	0	0	0	0	0	0	991	0	0	0	0	0	0	9	0	0	0	0	0	0	0	0	0	0	0	0	0	0	0	0	0	0	0	0	0	0	0	0	0
0	0	0	0	0	0	0	0	0	0	0	0	0	0	0	0	0	11633	0	0	0	0	0	0	0	0	0	0	77	0	0	0	0	33	0	0	0	0	0	0	0	0	0	0	132	0	172	0	0	0
0	798	6	0	0	0	0	108	0	0	0	9	0	242	0	0	0	0	0	21	0	0	0	44	0	0	0	0	0	0	0	0	8	0	0	0	0	0	0	0	0	0	0	0	0	0	1	0	0	0
0	26	93	0	13	0	366	10	0	0	0	2906	45	0	0	0	0	0	0	0	0	0	2	0	0	0	0	0	39	0	0	0	0	0	0	0	0	0	0	0	0	0	0	250	24	0	340	0	0	0
77	1	15	0	0	0	0	0	0	2	51	0	0	2	0	0	0	0	0	0	10	0	36	4	0	0	0	0	7	1	0	2	0	0	0	0	0	0	0	0	0	0	0	0	0	0	0	0	0	0
0	144	0	0	0	0	0	200	0	0	0	2	0	80	0	0	0	0	0	0	0	0	0	0	0	0	0	0	0	0	0	0	0	0	0	0	9	0	0	0	0	0	0	0	0	0	12	0	0	0
0	15	20	0	0	0	12	0	0	0	4	0	267	0	0	0	0	0	0	0	0	0	12	0	0	0	0	0	216	0	0	0	0	0	0	5	0	0	0	13	0	0	0	120	88	0	23	0	0	0
0	0	0	0	240	0	6950	0	0	0	0	4	115	0	0	0	1	0	0	0	153	0	141	0	0	0	0	0	0	0	0	0	0	0	0	367	4	0	0	9	0	0	0	11149	0	0	0	0	0	0
0	292	0	0	0	0	0	0	0	0	0	0	226	0	0	0	0	0	0	0	0	0	7	0	0	0	0	0	1426	0	0	1	0	0	0	0	0	0	0	0	0	0	0	384	1	0	0	0	0	0
38	405	16	0	0	0	56	1726	0	11	0	4	6	0	0	0	16	0	0	0	329	0	0	0	0	0	0	0	1	0	0	0	0	0	0	14	0	0	11	0	52	0	0	307	115	0	1	0	0	0
3	2	16	0	0	0	18	0	14	0	0	0	0	0	0	0	1	0	0	0	36	0	0	0	0	0	0	0	1	0	0	21	0	0	0	1	8	0	0	0	0	0	0	1	536	0	114	0	0	0
0	11	0	0	0	0	54	1280	0	0	37	0	0	0	0	0	0	0	0	0	84	0	0	0	0	0	0	0	0	0	0	0	0	0	0	0	0	0	0	0	0	0	0	0	3	0	0	0	2	0
0	0	0	0	0	0	0	0	0	0	0	0	0	0	0	0	0	0	0	0	0	0	0	0	0	0	0	0	0	0	0	0	0	0	0	0	0	0	0	0	0	0	1133	0	5	0	475	0	0	0
0	2342	0	0	0	0	0	0	0	0	0	0	36	56	0	0	0	0	0	36	0	0	0	0	0	0	0	0	0	0	0	0	0	0	0	0	0	0	0	0	0	0	0	0	0	0	5	0	0	0
0	874	28	0	0	0	10	751	0	276	0	73	0	0	0	0	0	0	0	0	0	0	0	0	0	0	0	0	125	0	0	0	0	0	0	1	0	0	0	0	0	0	0	61	67	0	6	0	0	0
0	0	0	0	0	0	0	0	0	0	0	0	0	0	0	0	0	1736	0	0	0	0	0	0	5	0	0	0	0	0	0	0	0	0	0	0	0	0	0	0	0	0	0	0	0	0	0	0	0	0
0	0	0	0	0	0	0	0	0	0	0	0	0	0	0	0	0	270	0	0	0	0	0	0	0	0	0	0	0	0	0	0	0	0	0	0	0	0	0	0	0	0	0	0	0	0	0	0	0	0
0	0	625	0	0	0	0	33	0	0	0	0	0	0	0	0	3	0	0	0	350	0	0	0	0	0	0	0	3	3	0	0	0	0	0	0	0	0	68	0	2	0	0	2	12	0	0	0	0	10
0	4	0	0	0	0	0	0	1	0	4	0	0	0	0	0	0	0	0	0	0	0	0	0	0	52	0	0	49	0	0	0	9	0	0	0	3	0	0	23	0	0	0	2	275	0	0	0	0	0
0	1265	0	0	0	0	0	0	0	0	0	0	12	0	0	0	0	0	0	0	0	0	3	0	0	0	0	0	6	0	0	0	0	0	0	0	0	0	0	0	0	0	0	882	0	0	0	0	0	0
0	0	0	0	0	0	0	2	0	0	0	0	0	0	0	0	0	0	0	0	0	0	0	0	0	33	0	0	20	0	0	0	0	0	0	0	614	0	0	0	0	0	0	0	788	0	4	0	0	0
0	115	0	0	0	0	0	58	0	0	0	13	1	116	0	0	0	0	0	24	0	0	0	115	0	0	0	0	0	0	0	0	20	0	0	0	17	0	48	0	0	0	0	0	32	0	0	0	0	0
0	24	0	0	0	0	0	0	0	0	0	0	0	0	0	0	23	0	0	0	6	0	31	12	0	0	0	0	19	0	0	0	0	0	0	1	0	0	0	0	0	0	0	711	0	0	0	0	0	0
0	0	0	0	0	0	0	0	0	0	0	0	0	0	0	0	0	0	0	0	0	0	0	0	0	0	0	0	0	0	0	0	0	0	0	0	1593	0	0	0	0	0	0	0	0	0	0	0	0	0
0	4758	4	0	0	0	0	0	0	0	0	0	10	24	0	0	0	0	0	92	0	0	0	0	0	0	0	0	0	0	0	0	0	0	0	0	80	0	0	0	0	0	0	0	378	0	7	0	0	0
0	259	0	0	0	0	0	0	0	0	0	0	0	0	0	0	2	0	0	0	0	0	0	0	0	0	0	0	26	0	2	0	0	0	0	0	0	0	0	0	0	0	0	532	0	0	0	0	0	0
0	145	0	0	0	0	7	0	0	0	9	0	0	0	0	0	12	0	0	0	2	0	16	0	0	0	0	0	19	0	0	0	0	0	0	0	0	0	5	0	0	0	0	15	0	0	7	0	0	0
0	1	0	0	0	0	0	376	0	0	42520	0	0	0	0	0	0	0	0	0	1	0	0	0	0	0	0	0	0	0	0	0	0	0	0	0	38	0	0	0	0	0	0	139	26	0	0	0	0	0
1	0	0	0	81	0	0	0	0	0	0	0	0	0	0	0	0	0	0	0	1	0	1	0	0	0	0	0	0	0	0	0	0	0	8	0	0	0	0	0	0	0	411	0	3	0	14	0	0	0
0	381	0	0	0	0	0	0	0	0	0	0	0	0	0	0	0	0	0	0	0	0	2965	0	0	0	0	0	0	0	0	0	0	0	0	0	0	0	0	0	0	0	0	0	0	0	0	0	0	0
0	0	0	0	0	0	0	0	0	0	0	592	0	8	33	0	0	0	297	0	0	0	0	2	0	49	0	0	0	0	0	0	0	0	0	0	0	9	0	0	0	16	0	0	0	0	0	0	0	0
0	0	0	0	0	0	0	0	0	0	0	0	0	0	0	0	0	0	0	0	9	0	222	0	0	0	0	0	3271	0	23	2	0	0	0	0	0	0	0	0	0	0	0	717	0	0	0	0	0	0
0	632	3	0	0	0	103	0	0	0	118	0	13	6	0	0	0	0	0	0	0	0	152	0	0	0	0	0	9	0	0	1	0	0	0	0	0	0	0	0	0	0	0	103	0	0	24	0	0	0
12	51	0	0	0	0	23	0	0	0	0	0	316	0	0	0	7	0	0	0	38	0	23	0	0	0	0	0	156	0	0	0	0	0	0	0	0	0	0	0	0	0	0	319	21	0	161	0	0	0
2	304	5	54	0	0	0	716	0	12	0	0	0	34	0	0	10	0	0	0	144	0	370	51	0	0	0	0	0	15	0	34	0	0	0	0	0	0	0	0	0	0	0	0	0	0	0	0	0	0
0	2501	75	0	0	0	502	0	0	0	0	0	33	0	0	0	0	0	0	0	0	0	24	0	0	0	0	0	0	0	0	0	0	0	0	0	1	0	0	0	0	0	0	393	0	0	108	0	0	0
0	0	0	0	0	0	0	0	0	0	0	0	0	0	0	0	0	41	0	0	0	0	0	0	0	0	0	0	0	0	0	0	0	0	0	0	0	0	0	0	0	0	0	0	0	0	0	0	0	0
0	0	0	0	0	0	0	0	0	0	0	0	0	0	0	0	0	1003	0	0	0	0	0	0	8	0	0	0	0	0	0	0	0	0	0	0	0	0	0	0	0	0	0	0	0	0	0	0	0	0
0	6	0	0	0	0	0	0	0	0	0	0	50	5	0	0	1	0	0	0	2	9	20	1	0	0	6	0	129	0	9	22	0	8	0	0	0	0	0	0	0	0	0	13148	462	13	0	0	0	0
0	0	0	0	0	0	0	0	0	0	0	0	0	0	0	0	0	155	0	0	0	0	0	0	0	0	0	0	0	0	0	0	0	0	0	0	0	0	0	0	0	0	0	0	0	0	0	0	0	0
0	0	0	0	0	0	0	0	0	0	0	0	0	0	0	0	0	0	0	0	0	0	0	0	0	0	0	0	0	0	0	0	0	0	0	0	802	0	0	0	0	0	0	0	0	0	0	0	0	0
0	0	0	0	1	0	8	6	0	0	0	0	0	0	0	0	0	0	0	0	0	0	0	0	0	0	4	0	0	0	0	0	0	0	0	1	7	0	0	0	0	0	0	0	1759	0	0	0	0	0
0	8	0	0	0	0	0	0	6	0	0	65	0	0	0	0	0	0	0	0	0	0	0	0	0	134	0	0	74	0	0	0	0	0	0	0	65	0	0	42	0	0	0	8	5174	0	0	0	0	0
0	0	0	0	0	0	0	0	0	0	0	0	0	0	0	0	0	0	0	0	0	0	0	0	0	0	0	0	0	0	0	0	0	0	0	0	385	0	0	0	0	0	0	0	0	0	0	0	0	0
0	0	18	0	2	0	0	0	0	0	1	0	726	0	0	0	2	0	0	0	11	0	0	0	0	0	0	0	362	0	0	0	0	0	0	0	0	0	0	0	0	0	0	2	168	0	0	0	0	0
0	2293	16	0	0	0	5	0	0	0	0	0	0	9	0	0	0	0	0	0	0	0	40	0	0	0	0	0	0	0	0	0	0	0	0	0	404	0	0	0	0	0	0	1	0	0	101	0	0	0
0	629	0	0	0	0	0	0	0	0	0	0	3	0	0	0	0	0	0	0	0	0	13	0	0	0	0	0	0	0	5	0	0	0	0	1	0	0	0	0	0	0	0	116	0	0	0	0	0	0
0	2916	0	0	0	0	0	0	0	0	0	0	32	1	0	0	0	0	0	0	0	0	5	0	0	0	0	0	0	0	0	1	0	0	0	0	0	0	0	0	0	0	0	695	0	0	0	0	0	0
0	727	0	0	0	0	5	0	0	0	0	0	7	0	0	0	0	0	0	0	0	0	1	0	0	0	0	0	0	0	0	0	0	0	0	98	0	0	15	4	0	0	0	883	13	0	47	0	0	0
0	0	0	0	0	0	0	0	0	0	0	0	0	0	0	0	0	0	0	0	0	0	0	0	0	0	0	0	0	0	0	0	0	0	0	0	1649	0	0	0	0	0	0	0	0	0	0	0	0	0
256	0	0	0	0	0	0	0	0	0	1	0	0	0	0	0	0	0	0	0	184	0	512	0	0	0	0	0	0	0	1109	0	0	0	0	0	1	0	0	0	0	0	0	0	1	0	0	0	0	0
0	14	0	0	0	0	0	0	0	0	0	0	672	0	0	0	0	0	0	0	1	0	149	0	0	0	0	0	153	0	0	0	0	0	0	0	0	0	0	2	0	0	0	445	89	0	7	0	0	0
0	0	0	0	0	0	0	0	0	0	0	0	0	0	0	0	0	1059	0	0	0	0	0	0	0	0	0	0	0	0	0	0	0	0	0	0	37	0	0	0	0	0	0	0	0	0	0	0	0	0
0	0	0	0	0	0	1412	0	0	0	24	0	0	281	0	0	0	0	0	0	0	0	0	0	0	0	0	0	0	0	0	0	0	0	0	0	0	0	0	0	0	0	0	0	0	0	0	0	0	0
0	0	0	0	0	0	0	0	0	0	0	0	0	0	0	0	0	0	0	0	44	0	1977	0	0	0	0	0	11881	0	710	58	0	0	0	0	0	0	0	4	0	0	0	6263	0	0	0	0	0	0
0	0	0	0	0	0	0	0	0	0	0	0	0	0	0	0	0	0	0	0	0	0	0	0	0	0	0	0	2	0	0	1	0	0	0	0	0	0	0	0	0	0	0	0	9852	0	0	0	0	0
0	8	1	0	0	0	0	0	0	0	92	39	1	0	0	0	0	0	0	1	0	0	0	0	4	26	0	0	256	0	0	0	20	0	0	0	83	0	1	108	0	0	0	12	49044	1	678	0	0	0
3	0	0	0	68	0	0	0	0	0	0	0	0	0	0	0	0	0	0	0	0	0	773	0	0	0	0	0	0	0	345	0	0	0	0	0	0	0	1	0	0	0	0	0	0	0	0	0	0	0
0	1049	4	0	0	0	2	0	0	0	217	0	81	0	0	0	0	0	0	0	0	0	158	0	0	0	0	0	2	0	0	1	0	0	0	0	0	0	0	0	0	0	0	682	0	0	97	0	0	0
0	0	0	0	0	0	0	0	0	0	0	0	0	101	36	0	0	0	67	0	0	0	0	98	0	0	0	0	0	12	0	0	0	0	0	0	4	0	0	0	0	0	0	0	0	0	0	0	0	0
0	7035	0	0	0	0	0	0	0	0	0	0	0	111	0	0	0	0	0	0	0	0	0	0	0	0	0	0	0	0	0	38	0	0	0	0	0	0	0	0	0	0	0	4	0	0	20	0	0	0
0	241	18	0	6	0	134	90	0	38	0	3	252	0	0	0	0	0	0	0	0	0	0	0	0	0	0	0	0	0	0	0	0	0	0	0	0	0	3	0	0	0	0	0	86	0	0	0	0	0
0	0	0	0	0	0	0	0	0	0	0	0	0	0	0	0	0	0	0	0	0	0	1332	0	0	0	0	0	0	0	0	0	0	0	3	0	0	0	0	0	0	0	0	1	0	0	0	0	0	0
0	193	0	0	0	0	0	0	0	0	0	0	0	0	0	0	10	0	0	0	3	0	5	0	0	0	0	0	0	0	4	0	0	0	0	0	0	0	0	0	0	0	0	774	0	0	0	0	0	0
0	547	41	0	0	0	0	287	0	83	0	0	229	0	0	0	0	0	0	0	0	0	0	0	2	2	0	0	26	0	0	1	0	0	0	0	5	0	0	1	0	0	0	78	115	0	8	0	0	0
0	0	0	0	0	0	5	52	0	0	147	0	0	0	0	0	0	0	0	0	0	0	44	0	0	0	0	0	0	0	0	0	0	0	4	0	0	0	0	0	0	0	40	5	0	0	7	0	0	0
0	42	202	0	0	0	0	0	0	0	2	0	0	53	0	0	0	0	0	0	0	0	70	4	0	0	0	0	0	0	0	2	0	0	0	0	0	0	0	0	0	0	0	64	7	0	0	0	0	0
0	110	26	0	0	0	70	0	5	0	0	0	14	0	0	0	59	0	0	0	8	0	12	0	0	0	0	0	99	0	0	9	0	0	0	0	0	0	31	9	0	0	0	2515	0	0	45	0	0	0
0	0	0	0	0	0	0	0	0	0	0	0	0	0	0	0	0	0	0	0	0	0	0	0	0	0	0	0	0	0	0	0	0	0	0	0	1584	0	0	0	0	0	0	0	0	0	0	0	0	0
0	679	12	0	9	0	121	723	0	88	0	0	166	0	0	0	0	0	0	0	0	0	0	0	0	0	0	0	1	0	0	0	0	0	0	0	0	2	0	0	0	0	0	131	108	0	19	0	0	0
0	0	10	0	0	0	40	17	0	8	0	0	233	0	0	0	1	0	0	0	1	0	0	0	0	0	0	0	1	0	0	0	0	0	0	0	0	0	0	0	0	0	0	23	27	0	19	0	0	0
0	969	0	0	0	0	0	0	0	0	0	0	415	0	0	0	1	0	0	0	28	0	0	0	0	0	0	0	12	0	0	0	0	0	0	0	0	0	0	0	0	0	0	595	834	0	734	0	0	0
0	11612	0	0	0	0	0	0	0	0	19	0	0	0	0	0	0	0	0	0	0	0	0	0	0	0	0	0	0	0	0	0	0	0	0	0	1279	0	0	0	0	0	0	0	1259	0	3	0	0	0
0	0	33	0	0	0	20	0	40	0	3	0	0	0	0	1	2	0	0	5	34	0	0	0	0	0	0	0	0	5	0	0	18	0	0	0	0	0	0	32	8	0	0	274	7	0	1235	0	0	0
0	858	0	0	0	0	80	0	0	0	2	0	140	0	0	0	1	0	0	0	10	0	16	0	0	0	0	0	0	0	0	0	0	0	0	0	0	0	0	0	0	0	0	2	0	0	0	0	0	0
0	0	0	0	0	0	22	0	0	0	0	0	0	0	0	0	0	0	0	0	0	0	0	0	0	0	0	0	0	0	0	0	0	0	0	0	2	0	0	0	0	0	0	0	49	0	211	0	2765	0
0	130	0	0	0	0	0	5	87	0	53	163	7	22	0	0	0	0	0	27	12	0	0	9	0	45	0	0	49	29	0	118	0	0	0	0	221	55	16	53	0	0	0	70	12784	0	41	0	0	0
0	0	0	0	0	0	0	0	0	0	0	0	0	0	0	0	0	1495	0	0	0	0	0	0	0	0	0	0	0	0	0	0	0	0	0	0	0	0	0	0	0	0	0	0	0	0	0	0	0	0
0	166	17	0	0	0	0	86	0	0	0	146	1	13	0	0	0	0	0	0	0	0	0	3	0	62	0	1	82	0	0	0	0	0	0	0	67	0	6	10	0	0	0	7	31112	0	411	0	0	0
0	0	0	0	1	0	42	11	0	0	0	0	0	0	0	0	0	0	0	0	0	0	0	0	0	0	0	0	0	0	0	0	0	0	1	0	0	0	0	0	0	0	264	374	0	0	3	0	0	0
0	0	0	0	0	0	0	0	0	0	0	0	0	0	0	0	0	312	0	0	0	0	0	0	0	0	0	0	0	0	0	0	0	0	0	0	0	0	0	0	0	0	0	0	0	0	0	0	0	0
0	0	142	0	0	0	2	0	95	0	0	3	0	0	0	0	4	0	0	16	34	0	0	0	0	0	0	0	0	0	0	14	0	0	0	0	45	0	0	0	10	0	0	0	992	0	821	0	0	0
0	0	5	0	0	0	2	0	0	0	10	0	1015	0	0	0	1	0	0	0	28	0	91	0	0	0	0	0	101	0	0	0	0	0	0	0	0	0	0	0	0	0	0	86	19	0	67	0	0	0
0	7	0	0	0	0	4	0	0	0	0	0	86	0	0	0	0	0	0	0	0	0	0	0	0	0	0	0	1572	0	0	0	0	0	0	0	0	0	0	0	0	0	0	10	0	0	0	0	0	0
0	686	96	0	0	0	22	0	0	0	0	0	0	0	0	0	1	0	0	0	0	0	34	0	0	0	0	0	119	0	0	0	0	0	0	0	0	0	0	7	0	0	0	56	0	0	11	0	0	0
0	2334	0	0	0	0	60	0	0	0	8	0	35	0	0	0	0	0	0	0	0	0	0	0	0	0	0	0	0	0	1	0	0	0	0	1	0	0	0	0	0	0	0	43	0	0	1	0	0	0
0	0	0	0	0	0	63	0	0	0	0	0	0	0	0	0	0	0	0	0	0	0	0	0	0	0	0	0	0	0	0	0	1	0	0	0	3	0	0	0	0	0	0	0	1906	0	0	0	0	0
0	0	0	0	0	0	42	0	4	0	0	0	0	0	0	0	13	0	0	69	109	0	0	0	0	0	0	0	0	17	0	0	11	0	0	0	0	0	0	0	0	0	0	3	522	0	108	0	0	0
0	115	15	0	0	0	55	176	0	83	0	0	0	0	0	0	0	0	0	0	1	0	0	0	0	0	0	0	99	0	0	0	0	0	0	0	6	0	0	1	0	0	0	97	17	0	76	0	0	0
0	1713	46	0	0	0	57	0	0	0	6	0	295	0	0	0	0	0	0	0	32	0	12	0	0	0	0	0	18	0	0	12	0	0	0	0	0	0	6	0	0	0	0	36	0	0	69	0	0	0
0	0	2	0	0	0	37	575	0	23	11	0	0	0	0	0	57	0	0	0	3	0	0	0	0	0	0	0	0	0	0	0	0	0	0	0	0	0	0	0	0	0	0	0	12	0	0	0	162	0
0	0	0	0	0	0	0	0	0	0	0	0	0	0	0	0	0	0	0	0	0	0	0	0	0	0	0	0	0	0	0	905	0	0	0	0	0	0	0	0	0	0	0	18623	36	0	0	0	0	0
0	262	8	0	0	0	73	0	0	55	85	0	4	0	0	0	0	0	0	0	184	0	0	0	0	2	0	0	1	0	0	0	0	0	0	11	0	0	18	1	0	0	0	164	343	0	2	0	0	0
0	2310	0	0	0	0	0	0	0	0	1153	0	15	1	0	0	11	0	0	0	0	0	0	0	0	0	0	0	1	0	0	0	0	0	0	27	1	0	0	0	0	0	0	0	399	0	0	0	0	0
0	486	0	0	0	0	0	0	0	0	46	11	2	0	0	0	4	0	0	0	0	0	0	0	0	6	0	0	0	0	0	0	0	0	0	3	6	0	0	0	0	0	0	43	1284	0	34	0	0	0
0	16	44	0	0	0	51	50	0	27	0	134	12	0	0	0	0	0	0	0	0	0	5	0	0	0	0	0	19	0	0	0	0	0	0	0	0	0	1	0	0	0	0	8	57	0	9	0	0	0
3	0	131	0	0	0	0	0	65	0	0	0	0	0	0	0	0	0	0	5	19	0	0	0	0	0	1	0	0	0	0	0	41	0	0	5	0	0	0	0	0	0	0	72	661	0	974	0	0	0
0	869	0	0	0	0	155	0	0	0	154	0	47	0	0	0	2	0	0	0	0	0	0	0	0	0	0	0	0	0	2	0	0	0	0	5	0	0	1	0	0	0	0	162	0	0	0	0	0	0
0	585	0	0	0	0	0	0	0	0	0	0	0	4	0	0	0	0	0	6	0	0	0	0	0	0	0	0	0	0	0	0	2	0	0	0	78	0	0	0	0	0	0	474	0	0	1	0	0	0
0	25	0	0	0	0	0	0	0	0	17	1	0	0	0	0	0	0	0	0	1	0	0	0	0	33	0	0	44	0	0	0	0	0	0	0	10	0	0	53	0	0	0	0	2728	0	139	0	0	0
0	0	0	0	0	0	0	0	0	0	0	11	0	48	89	0	0	0	85	0	0	0	1	117	0	39	0	0	0	2	0	0	0	0	0	0	16	30	0	2	0	26	0	0	0	0	0	0	0	0
0	0	0	0	0	0	2236	0	0	0	0	0	0	0	0	0	0	0	0	0	0	0	3	54	0	0	0	0	0	0	0	0	0	0	0	0	0	0	0	0	0	0	0	87	0	0	27	0	0	0
0	0	0	0	0	0	0	0	0	0	0	2	0	0	0	0	74	0	0	0	167	0	2	0	0	0	0	0	445	0	35	1	0	0	0	1	0	0	0	0	0	0	0	0	0	0	0	0	0	0
2	0	0	0	0	0	0	0	0	0	0	0	0	0	0	0	294	0	0	0	103	0	185	0	0	0	0	0	459	0	23	0	0	0	0	0	0	0	0	21	0	0	0	112	0	0	0	0	0	0
0	23	0	0	0	0	559	0	0	0	7	0	0	0	0	0	0	0	0	0	0	0	0	0	0	0	0	0	0	0	0	0	0	0	0	0	0	0	0	0	0	0	0	0	5	0	0	0	0	0
0	1187	0	0	0	0	0	0	0	0	0	0	139	12	0	0	0	0	0	0	0	0	63	55	0	0	0	0	0	0	0	0	0	0	0	0	0	0	0	0	0	0	0	289	25	0	43	0	0	0
1	0	0	0	0	0	0	0	0	0	0	0	0	0	0	0	0	0	0	0	33	0	157	0	0	0	0	0	0	0	19	3	0	0	0	0	0	0	3	0	0	0	0	2545	0	0	0	0	0	0
0	0	0	0	0	0	0	0	0	0	0	0	0	0	0	0	0	2713	0	0	0	0	0	0	0	0	0	0	0	0	0	0	0	0	0	0	0	0	0	0	0	0	0	0	0	0	0	0	0	0
0	4	4	4	0	0	0	0	0	12	1167	0	0	20	0	0	0	0	0	0	104	0	58	7	0	0	0	0	0	0	0	0	0	0	0	0	182	0	0	0	0	0	0	0	0	0	0	0	0	0
0	1481	85	0	0	0	23	0	0	0	0	0	0	1008	0	0	0	0	0	0	0	0	68	0	0	0	0	0	0	0	0	0	0	0	0	0	344	0	0	0	0	0	0	7	0	0	102	0	0	0
0	942	0	0	0	0	0	0	0	0	4867	1	48	0	0	0	2	0	0	0	1	0	0	0	0	0	0	0	0	0	0	0	0	0	0	17	0	0	0	0	0	0	0	35	209	0	28	0	0	0
0	0	0	0	0	0	0	0	0	0	0	0	0	0	0	0	0	0	0	0	7	0	0	0	0	0	0	0	6590	0	110	356	0	0	0	0	0	0	0	0	0	0	0	8051	0	0	0	0	0	0
0	0	295	0	0	0	34	104	0	0	0	15	0	0	0	0	2	69	0	0	41	0	3	0	0	0	0	0	12	0	0	0	0	0	0	0	3	0	0	0	277	0	0	31	4	0	0	0	0	0
1	109	3	0	0	0	0	0	0	0	3	8	0	5	0	168	0	0	0	0	0	0	0	0	0	58	0	0	22	0	0	0	1507	0	0	0	9	0	4	32	0	0	0	10	2043	0	14	0	0	0
0	0	0	0	0	0	0	0	0	0	0	0	0	1	0	0	3	0	0	0	57	0	1844	0	0	1	1	0	76	0	66	0	0	0	0	0	0	0	0	0	0	0	0	5350	3	0	0	0	0	0
4	0	0	0	0	0	7	3	0	13	0	0	0	0	0	0	22	0	0	0	634	0	366	0	0	9	0	0	71	0	0	0	0	0	0	2	0	0	0	0	12	0	0	0	117	0	1	0	0	0
0	1	0	0	0	0	0	0	2	0	0	14	0	0	0	0	0	0	0	0	0	0	0	0	0	1	0	0	185	0	0	0	6	0	0	0	551	0	0	56	0	0	0	6	2231	0	0	0	0	0
0	0	0	0	0	0	327	0	0	0	0	0	0	0	0	0	0	0	0	0	0	0	0	0	0	0	0	0	0	0	0	0	0	0	0	0	299	0	0	0	0	0	0	0	2256	0	0	0	123	0
0	0	0	0	0	0	0	0	0	0	0	0	0	0	0	0	0	0	0	0	9	0	111	0	0	0	0	0	429	0	2087	4752	0	0	0	0	0	0	0	0	0	0	0	3530	8	0	0	0	0	0
0	202	54	0	2	0	241	295	0	24	0	0	0	0	0	0	0	0	0	0	16	0	0	0	0	6	0	0	41	0	0	0	2	0	0	0	1	0	26	6	0	0	0	11	477	0	8	0	0	0
0	7918	0	0	0	0	0	26	0	0	50934	0	28	0	0	0	42	0	0	0	3	0	0	0	0	0	0	0	0	0	0	0	0	0	0	19	1	0	0	0	0	0	0	29	66	0	2	0	0	0
0	243	0	0	0	0	0	1	1	0	1287	0	40	0	0	0	0	0	0	0	56	0	0	0	0	0	0	0	0	0	0	84	0	0	0	0	94	0	0	0	0	0	0	390	196	0	8	0	0	0
0	0	16	0	2	0	7	0	0	0	0	0	0	0	0	0	0	12572	0	0	15	0	0	0	0	0	0	0	1330	0	0	0	0	26	0	0	0	0	0	4	0	0	0	506	266	0	49	0	0	0
0	0	0	0	0	0	0	0	0	0	0	132	0	64	11	0	0	0	36	0	0	0	0	15	0	38	0	0	0	2	0	0	0	0	0	0	166	1	0	0	0	7	0	0	0	0	0	0	0	0
0	1	0	0	0	0	0	0	0	0	153	0	0	13	0	0	0	0	0	6755	0	0	0	0	0	0	0	0	0	0	0	2	0	0	0	0	0	0	0	0	0	0	0	0	0	0	0	0	0	0
0	0	0	0	0	0	0	0	0	0	0	0	0	339	15	0	0	0	27	0	0	0	0	2	0	0	0	0	0	0	0	0	0	0	0	0	0	0	0	0	0	0	0	0	0	0	0	0	0	0
0	1782	0	0	2	0	0	0	0	0	0	0	0	209	0	0	0	0	0	0	0	0	54	0	0	0	0	0	0	0	0	1	0	0	0	0	11	0	3	0	0	0	0	57	0	0	24	0	0	0
0	0	0	3	0	0	0	1243	11	206	2	0	0	0	0	0	0	0	0	0	3	0	6	1	0	0	0	0	0	1	0	3	0	0	0	0	487	0	0	0	0	0	0	0	0	0	0	0	0	0
7	12659	0	0	0	0	0	0	0	0	149	19	31	6	1	0	0	0	0	0	4	0	0	0	0	0	0	0	0	0	0	2	0	0	0	193	59	0	0	0	0	0	0	50	1732	0	169	0	0	0
0	0	0	0	0	0	2	99	0	0	7	0	0	0	0	0	0	0	0	0	7	0	2	0	0	0	0	0	0	0	0	0	0	0	0	0	0	0	0	0	0	0	14	75	4	0	0	0	0	0
0	5	0	0	0	0	0	20	0	0	0	14	3	0	0	0	0	0	0	0	0	0	0	0	0	32	0	1	84	0	0	0	0	0	0	0	59	0	0	57	0	0	0	0	1015	0	236	0	0	0
0	1182	17	0	0	0	76	39	0	1	0	1	310	0	0	0	0	0	0	0	2	0	5	0	0	0	0	0	0	0	0	0	0	0	0	0	0	0	0	0	1	0	0	9	146	0	0	0	0	0
0	34	0	0	62	0	41225	8	0	1	0	0	570	0	0	0	0	0	0	0	3461	0	42	1	0	0	0	0	0	0	0	1	0	0	0	27	108	0	0	0	0	0	0	7420	0	0	0	0	0	0
0	0	0	0	0	0	0	0	0	0	0	0	0	0	0	0	0	880	0	0	0	0	0	0	0	0	0	0	0	0	0	0	0	0	0	0	1	0	0	0	0	0	0	0	0	0	0	0	0	0
0	0	0	0	92	0	0	0	0	0	0	0	0	0	0	0	0	0	0	0	0	0	14	0	0	0	0	0	0	0	0	0	0	0	0	0	0	0	0	0	0	0	1727	0	0	0	0	0	0	0
0	1171	0	0	0	0	0	0	0	0	0	0	0	0	0	0	0	0	0	0	73	0	0	0	0	0	0	0	0	0	0	0	0	0	0	0	0	0	0	0	0	0	0	0	0	0	0	0	0	0
0	34	3	0	0	0	0	0	0	0	0	0	6	0	0	0	0	0	0	0	0	0	0	0	0	0	0	0	949	0	0	0	0	0	0	0	0	0	4	0	0	0	0	118	0	0	83	0	0	0
0	0	0	0	0	0	0	0	0	0	0	0	0	0	0	0	177	0	0	0	219	0	862	0	0	0	0	0	5169	0	19	4	0	0	0	0	0	0	0	37	0	0	0	2439	0	0	0	1	0	0
0	1909	0	0	0	0	0	0	0	0	14	0	0	13	0	0	0	0	0	57	2	0	101	0	0	0	0	0	0	0	0	14	0	0	0	1	0	0	0	0	0	0	0	0	0	0	0	0	0	0
0	0	0	0	0	0	0	0	0	0	0	0	0	0	0	0	0	0	0	0	0	0	0	0	0	0	0	0	0	0	0	0	0	0	0	0	1706	0	0	0	0	0	0	0	0	0	0	0	0	0
0	3	29	0	0	0	12	545	0	2	0	226	92	0	0	0	0	0	0	0	29	0	0	0	0	0	0	0	10	0	0	0	0	0	0	0	0	0	2	0	0	0	0	107	27	0	9	0	0	0
0	0	0	0	0	0	0	0	0	0	0	0	0	0	0	0	0	0	0	0	0	0	0	0	0	0	0	0	0	0	0	0	0	0	0	0	233	0	0	0	0	0	0	0	0	0	0	0	0	0
0	26	0	0	0	0	0	0	0	0	2041	2	0	0	0	0	2	0	0	0	8	0	0	0	0	0	0	0	0	0	0	2	0	0	0	94	32	0	0	0	0	0	0	405	874	0	275	0	0	0
2	17	0	0	0	0	0	1	0	0	2	11	0	0	0	0	0	0	0	0	3	0	0	0	0	2	0	0	0	0	0	0	0	0	0	0	144	0	0	2	0	0	0	0	1324	0	43	0	0	0
0	0	0	0	0	0	0	0	0	0	2801	0	0	22	0	0	0	0	0	0	0	0	0	0	0	0	0	0	0	0	0	0	0	0	0	0	2	0	0	0	0	0	0	0	0	0	0	0	0	0
0	0	0	0	0	0	0	0	0	0	0	0	0	0	0	0	0	104	0	0	0	0	0	0	0	0	0	0	0	0	0	0	0	0	0	0	0	0	0	0	0	0	0	0	0	0	0	0	0	0
0	0	0	0	0	62	0	2	0	0	7839	0	332	0	0	0	0	0	0	0	9	0	0	0	0	0	0	0	0	0	0	1	103	0	0	1	1	0	0	0	0	0	0	2	166	0	0	0	0	0
0	1151	1896	0	0	0	0	0	0	0	0	0	0	28	0	0	0	0	0	227	0	0	0	0	0	0	0	0	0	0	0	0	0	0	0	0	344	0	0	0	0	0	0	25	0	0	315	0	0	0
0	42	5	0	0	0	0	0	0	0	6	0	0	18	0	0	0	0	0	0	0	0	42	28	0	0	0	0	0	0	0	0	0	0	0	0	0	0	0	32	0	0	0	0	0	0	0	0	0	0
0	77	0	0	0	0	0	0	0	0	0	0	887	0	0	0	0	0	0	0	32	0	0	0	0	0	0	0	0	0	0	0	0	0	0	0	0	0	0	0	2	0	0	2903	837	0	256	0	0	0
0	0	0	0	0	0	240	708	0	54	51	10	0	0	0	0	29	0	0	0	179	0	0	0	0	0	0	0	0	0	0	0	0	0	0	0	29	0	5	0	0	0	0	0	3	0	8	0	36	0
0	0	0	0	0	0	0	0	0	0	0	0	0	0	0	0	0	0	0	0	0	0	8638	0	0	0	0	0	0	0	0	31	0	0	0	0	0	0	0	0	0	0	0	0	0	0	0	0	0	0
0	2936	0	0	3	0	92	0	0	0	1	0	188	0	0	0	0	0	0	0	0	0	28	0	0	0	0	0	0	0	0	16	0	0	0	0	0	0	0	0	0	0	0	0	0	0	0	0	0	0
0	0	0	0	0	0	0	0	0	0	0	0	0	0	0	0	0	411	0	0	0	0	0	0	0	0	0	0	0	0	0	0	0	0	0	0	0	0	0	0	0	0	0	0	0	0	0	0	0	0
0	0	0	0	0	0	0	0	0	0	0	0	0	0	0	0	0	1783	0	0	0	0	0	0	1	0	0	0	0	0	0	0	0	0	0	0	0	0	0	0	0	0	0	0	0	0	0	0	0	0
0	56	2	0	0	1	0	0	0	0	2	4	7	2	0	112	0	0	0	0	6	0	0	0	0	24	0	0	98	0	0	0	2028	0	0	0	14	1	11	19	0	0	0	9	3418	0	131	0	0	0
0	0	1	0	0	0	17	0	0	294	564	0	0	0	0	0	0	0	0	0	189	0	65	0	0	0	0	0	4	0	0	2	0	0	0	0	0	0	0	0	0	0	0	0	0	0	0	0	0	0
0	6904	0	0	0	0	0	0	0	0	7679	0	0	0	0	0	0	0	0	0	10	0	0	0	0	0	0	0	0	0	0	0	0	0	0	0	6775	0	0	0	0	0	0	1	16	0	21	0	0	0
0	0	0	0	0	0	0	0	0	0	0	0	0	0	0	0	0	0	0	0	0	0	0	0	0	0	0	0	0	0	0	0	0	0	0	0	676	0	0	0	0	0	0	0	0	0	0	0	0	0
0	0	0	0	0	0	0	0	0	0	0	0	0	0	0	0	0	0	0	0	0	0	0	0	0	0	0	0	0	0	0	0	0	0	0	0	823	0	0	0	0	0	0	0	0	0	0	0	0	0
0	0	0	0	28	0	0	0	0	0	97	0	47	0	0	0	39	0	0	0	2	0	158	0	0	0	0	0	0	0	0	28	0	0	0	0	0	0	0	14	0	0	0	0	343	0	0	0	0	0
0	0	0	0	0	0	0	0	0	0	0	0	0	0	0	0	0	1684	0	0	0	0	0	0	0	0	0	0	0	0	0	0	0	0	0	0	9	0	0	0	0	0	0	0	0	0	0	0	0	0
0	57	0	0	0	0	0	0	30	0	0	184	0	0	0	0	0	0	62	0	0	0	0	0	0	0	0	0	0	8	0	0	0	0	0	0	5	0	0	0	0	78	0	0	0	0	0	0	0	0
0	200	100	0	0	0	0	64	0	13	0	129	11	0	0	0	0	0	0	0	17	0	0	0	0	0	0	0	22	0	0	0	0	0	0	0	0	0	0	0	0	0	0	23	18	0	4	0	0	0
0	1033	0	0	0	0	0	0	0	0	0	0	2	60	0	0	0	0	0	238	0	0	3	0	0	0	0	0	0	0	0	1	0	0	0	0	0	0	0	0	0	0	0	0	0	0	37	0	0	0
1	0	0	0	0	0	0	0	0	0	0	0	0	0	0	0	190	0	0	0	199	0	45	0	0	15	0	0	5687	0	3	1	0	0	0	0	0	0	0	138	0	0	0	1242	0	0	0	0	0	0
0	1639	0	0	0	0	0	0	0	0	0	0	0	0	0	0	0	0	0	0	0	0	0	0	0	0	0	0	0	0	0	21	0	0	0	0	0	0	0	0	0	0	0	0	1	0	0	0	0	0
0	1599	0	0	0	0	0	0	0	0	0	0	0	374	0	0	0	0	0	0	0	0	1157	0	0	0	0	0	0	0	0	12	0	0	0	0	0	0	0	0	0	0	0	0	3	0	0	0	0	0
0	100	0	0	0	0	0	0	0	0	0	0	0	15	0	0	0	0	0	222	0	0	0	0	0	0	0	0	0	0	0	0	0	0	0	0	0	0	0	0	0	0	0	0	0	0	0	0	0	0
0	0	0	0	0	0	0	0	0	0	0	0	0	0	0	0	0	0	0	0	0	0	0	0	0	0	0	0	0	0	0	0	0	0	0	0	102	0	0	0	0	0	0	0	0	0	0	0	0	0
0	0	0	0	0	0	0	0	0	0	0	0	0	0	0	0	99	0	0	0	25	0	28386	0	0	0	0	0	0	0	0	54	2	0	0	0	0	0	0	37	0	0	0	244	0	0	0	0	0	0
0	0	0	0	0	0	0	0	0	0	0	0	0	0	0	0	0	0	0	0	0	0	12324	0	0	0	0	0	0	0	0	0	0	0	0	0	0	0	0	0	0	0	0	139	0	0	0	0	0	0
0	0	0	0	0	0	8	0	0	0	1	0	0	0	0	0	0	0	0	0	0	0	0	0	0	0	0	0	0	0	0	1748	0	0	0	0	0	0	0	0	0	0	87	0	0	0	1	0	0	0
0	0	0	0	0	0	0	0	0	0	0	0	0	0	0	0	0	0	0	0	0	0	0	0	0	0	0	0	0	0	0	0	0	0	0	0	2753	0	0	0	0	0	0	0	0	0	0	0	0	0
12	0	0	0	0	0	0	0	0	0	0	0	0	0	0	0	1928	0	0	0	4798	0	20	0	0	0	0	0	0	0	165	0	0	0	0	0	0	0	0	2195	0	0	0	1	0	0	0	0	0	0
3	1781	0	0	1	0	0	1939	0	0	0	0	0	0	0	0	0	0	0	0	1094	0	485	0	0	0	0	0	0	0	0	0	1	0	3	0	0	0	0	0	0	0	0	0	0	0	24	0	0	0
0	840	166	0	0	0	142	0	9	0	0	0	0	0	0	0	0	0	0	0	0	0	1	0	0	0	0	0	22	0	0	1	0	0	0	0	0	0	2	9	0	0	0	141	0	0	18	0	0	0
0	223	0	0	0	0	0	6	0	0	7990	1	0	0	0	0	17	0	0	0	1	0	0	0	0	0	0	0	0	0	0	0	0	0	0	23	0	0	19	0	0	0	0	45	0	0	35	0	0	0
0	0	0	0	143	0	11455	0	0	0	0	0	213	0	0	0	0	0	0	0	1771	0	259	0	0	0	0	0	2	0	0	0	0	0	0	17	5	0	0	2	0	0	0	15193	1	0	0	0	0	0
0	0	0	0	0	0	4	2015	0	0	0	748	0	0	0	0	1	7	0	0	0	0	0	0	0	0	0	0	1	0	0	0	0	0	0	0	0	0	0	0	0	0	0	0	0	0	0	0	0	0
0	0	0	0	0	0	0	0	0	0	0	0	0	0	0	0	11	0	0	0	0	0	1	0	0	0	0	0	279	0	0	0	0	0	0	0	0	0	0	0	0	0	0	355	0	0	2	0	0	0
0	243	0	0	0	0	0	0	3	0	2956	28	3	0	0	0	11	0	0	0	10	0	0	0	0	0	0	0	0	0	0	0	0	0	0	21	101	0	2	0	0	0	0	16	269	0	59	0	0	0
0	0	0	0	0	0	0	5	0	0	0	0	0	0	0	0	0	58	0	0	0	0	0	0	0	0	0	0	6	0	0	0	0	28	0	0	1768	0	0	0	0	0	0	6	899	0	790	0	0	0
0	25	150	0	0	0	17	0	0	0	10	0	79	1	0	0	0	0	0	0	24	0	4	0	0	0	0	0	0	0	0	28	0	0	0	0	2	0	1	15	0	0	0	167	0	0	13	0	0	0
2	372	0	0	6	0	18	0	0	0	7	0	204	0	0	0	3	0	0	0	29	0	95	0	0	0	0	0	0	0	0	6	0	0	0	0	0	0	0	0	0	0	0	66	0	0	0	0	0	0
0	707	0	0	0	0	120	0	0	0	96	0	935	0	0	0	0	0	0	0	0	0	573	0	0	0	0	0	0	0	0	642	0	0	0	1	0	0	0	0	0	0	0	0	1131	0	16	0	0	0
0	0	0	0	0	0	0	0	0	0	0	0	0	0	0	0	0	0	0	0	0	0	0	0	0	0	0	0	0	0	0	0	0	0	0	0	0	0	0	0	0	0	0	0	2239	0	0	0	0	0
0	0	0	0	0	0	0	38	0	0	2	0	0	0	0	0	0	0	0	0	8	0	1	0	0	0	0	0	0	0	0	0	0	0	0	0	0	0	0	0	0	0	149	1586	0	0	3	0	0	0
0	0	0	0	0	0	0	0	0	0	0	0	0	0	0	0	0	0	0	0	0	0	0	0	0	0	0	0	0	0	0	0	0	0	0	0	1031	0	0	0	0	0	0	0	0	0	0	0	0	0
10	0	0	0	0	0	1	0	0	0	0	0	0	0	0	0	27	0	0	0	219	0	3404	0	0	0	0	0	7223	0	1697	10	0	0	0	0	0	0	0	0	0	0	0	2300	0	0	0	0	0	0
0	0	5	6	0	0	0	214	0	182	0	0	0	0	0	0	0	0	0	0	144	0	2	2	0	0	0	0	0	8	0	0	0	0	0	0	654	0	0	0	0	0	0	0	0	0	0	0	0	0
0	0	0	0	0	0	0	0	8	0	0	0	0	0	0	0	0	0	0	0	0	0	0	0	0	0	0	0	0	0	0	12	0	0	0	0	0	0	0	0	0	0	3114	768	0	0	2602	0	0	0
0	50	0	0	0	0	0	0	0	0	0	0	0	15	0	0	0	0	0	0	0	0	1	0	0	0	0	0	877	0	0	0	0	0	0	0	0	0	0	0	0	0	0	38	0	0	0	0	0	0
0	2621	0	0	5	0	0	0	0	0	0	0	183	0	0	0	4	0	0	0	6	0	606	0	0	0	0	0	0	0	0	0	0	0	0	0	0	0	0	0	0	0	0	0	29	0	1	0	0	0
0	1777	0	0	0	0	0	10	0	0	8582	3	6	0	0	0	0	0	0	0	7	0	0	0	0	0	0	0	0	0	0	5	0	0	0	0	90	0	0	0	0	0	0	1	1122	0	11	0	0	0
0	0	0	0	0	0	0	73	0	0	0	0	0	0	0	0	0	0	0	0	0	0	0	0	0	0	0	0	0	0	0	0	0	0	0	0	0	0	0	0	0	0	87	6	0	0	0	0	0	0
0	133	0	0	0	0	0	0	0	0	0	0	0	0	0	0	7	0	0	0	17	0	19	0	0	0	0	0	0	0	0	0	0	0	0	0	0	0	0	16	0	0	0	3750	0	0	1	0	0	0
0	0	0	0	9	0	29	2	0	0	0	0	0	0	0	0	0	4871	0	0	0	0	0	0	0	0	0	0	781	0	0	0	0	58	0	0	0	0	0	0	0	0	0	0	61	0	0	0	0	0
0	0	0	0	0	0	0	0	30	0	0	0	0	0	0	0	0	0	1	0	0	0	0	0	0	0	0	0	0	11	0	0	0	0	0	0	0	0	0	0	0	0	2702	0	11	0	0	0	0	0
22	0	153	0	0	0	0	0	95	0	0	0	0	0	0	3	0	0	0	10	94	0	2	0	0	0	0	0	0	0	0	0	32	0	0	2	1	0	11	3	0	0	0	11	1217	0	10	0	0	0
1	198	0	0	5	0	0	0	0	0	1618	0	78	0	0	0	4	0	0	0	2	0	0	0	0	0	0	0	0	0	3	0	0	0	0	27	20	0	62	0	0	0	0	2470	987	0	481	0	0	0
4	0	36	0	0	0	15	0	0	0	0	0	0	0	0	1	0	0	0	0	40	0	7	0	0	0	0	0	0	0	0	0	0	0	0	0	34	0	0	0	0	0	0	3	86	4	0	0	0	0
0	2	0	0	0	0	0	0	0	0	0	0	0	0	0	0	0	0	0	0	6	0	16	0	0	0	0	0	0	0	0	0	0	0	37	0	0	0	0	0	0	0	199	0	0	0	384	0	0	0
1	0	0	44	0	0	0	0	0	0	0	0	0	0	0	0	0	0	0	0	51	0	332	0	0	240	0	0	10	0	108	0	0	0	0	0	0	0	0	1	1	0	0	1210	1	0	0	0	0	0
0	0	0	0	0	0	410	0	0	0	0	0	0	0	0	0	0	0	0	0	0	0	0	344	0	0	0	0	0	0	0	0	0	0	0	0	0	0	0	0	0	0	0	1856	0	0	376	0	0	0
0	0	0	0	0	0	8	0	0	0	0	0	0	0	0	0	1	0	0	0	0	0	0	1	0	0	0	0	0	0	0	0	0	0	0	0	0	0	0	0	0	0	0	3	0	0	254	0	0	0
0	0	0	0	0	0	0	0	0	0	0	0	0	0	0	0	0	1440	0	0	0	0	0	0	8	0	0	0	0	0	0	0	0	0	0	0	0	0	0	0	0	0	0	0	0	0	0	0	0	0
0	0	0	0	0	0	0	0	0	0	0	0	0	0	0	0	0	1	0	0	0	0	0	0	0	0	0	0	0	0	0	0	0	0	0	0	2262	0	0	0	0	0	0	0	0	0	0	0	0	0
0	2	0	0	9	0	11	0	0	0	10	0	413	0	0	0	1	0	0	0	20	0	0	0	0	0	0	0	102	0	0	0	0	0	0	0	0	0	10	0	0	0	0	1158	116	0	79	0	0	0
0	4061	0	0	0	0	0	0	0	0	0	0	0	0	0	0	0	0	0	1414	0	0	0	0	0	0	0	0	0	0	0	0	0	0	0	0	0	0	0	0	0	0	0	0	0	0	0	0	0	0
62	0	0	0	0	0	0	0	0	0	0	0	0	0	0	0	60	0	0	0	137	0	45	0	0	0	0	0	2038	0	6	0	0	0	0	0	0	0	0	93	0	0	0	3385	0	0	0	0	0	0
0	1	0	0	0	0	0	61	0	0	0	0	1	0	0	0	0	0	0	0	0	0	0	2	17	429	0	5	746	20	0	0	27	0	0	0	8	0	0	20	0	0	0	3	1949	0	1350	0	0	0
0	3992	0	0	2	0	328	0	0	0	5	0	0	6	0	0	0	0	0	0	9	0	21	5	0	0	0	0	1	2	0	0	0	0	0	0	0	0	0	0	0	0	0	0	20	0	0	0	0	0
0	63	1	0	0	0	0	0	0	0	0	0	0	0	0	0	0	0	0	0	0	0	12	0	0	0	0	0	0	0	0	0	0	0	0	1	0	0	0	0	0	0	0	124	0	0	122	0	0	0
0	2140	0	0	0	0	0	0	0	0	0	0	0	75	0	0	0	0	0	725	0	0	0	0	0	0	0	0	0	0	0	0	0	0	0	0	0	0	0	0	0	0	0	880	0	0	0	0	0	0
0	1	2	0	1	0	4	0	0	0	0	0	607	0	0	0	0	0	0	0	13	0	18	0	0	0	0	0	67	0	0	0	0	0	0	0	0	0	0	7	0	0	0	24	71	0	12	0	0	0
0	0	0	2	0	0	0	1214	0	435	0	0	0	0	0	0	0	0	0	0	81	0	40	13	0	0	0	0	0	5	0	1	0	0	0	0	182	0	0	0	0	0	0	2	0	0	0	0	0	0
0	0	0	0	0	0	0	0	0	0	0	0	0	22	557	0	0	0	14	0	0	0	0	5	0	0	0	0	0	1	0	0	0	0	0	0	0	0	0	0	0	0	0	0	0	0	0	0	0	0
0	343	0	0	0	0	0	41	0	0	0	0	0	0	0	0	1	0	0	0	0	0	1	0	0	0	0	0	0	0	0	0	0	0	0	2	0	0	13	0	0	0	0	0	100	0	0	0	0	0
0	221	0	0	0	0	130	108	0	0	0	27	38	0	0	0	0	0	0	0	1	0	0	0	0	0	0	0	49	0	0	0	0	0	0	0	0	0	0	0	0	0	0	9	91	0	1	0	0	0
0	0	0	0	0	1	0	0	0	0	0	0	16	2	0	0	0	6	0	0	0	13	0	0	11	1	15	0	3878	0	0	4433	0	0	0	0	1	0	0	0	0	0	0	658	194	19	32	0	0	0
0	0	0	0	15	0	0	0	0	0	0	0	83	0	0	0	23	0	0	0	25	0	0	0	0	0	0	0	1602	0	0	1	0	0	0	0	1	0	0	0	1	0	0	2016	0	0	67	0	0	0
0	18	0	0	14	0	0	0	0	0	0	0	0	0	0	0	0	0	0	0	0	0	0	0	0	0	0	0	0	0	0	1	0	0	16	0	0	0	0	0	0	0	1593	0	5	0	250	0	0	0
0	0	0	0	0	0	0	0	0	0	0	0	0	0	0	0	0	150	0	0	0	0	0	0	0	0	0	0	0	0	0	0	0	0	0	0	0	0	0	0	0	0	0	0	0	0	0	0	0	0
0	71	0	0	0	0	0	377	0	0	0	0	59	0	0	0	0	0	0	0	10	0	88	15	0	0	0	0	0	0	0	0	0	0	0	19	1	0	0	0	0	0	0	40	23	0	11	0	0	0
0	6	0	0	3	0	7	0	0	0	0	0	112	0	0	0	0	0	0	0	2	0	0	0	0	0	0	0	80	0	0	0	0	0	0	0	0	0	1	0	0	0	0	1128	6	0	7	0	0	0
0	0	0	0	0	0	0	0	0	0	0	0	0	0	0	0	0	1409	0	0	0	0	0	0	0	0	0	0	0	0	0	0	0	0	0	0	0	0	0	0	0	0	0	0	0	0	0	0	0	0
0	25	0	0	0	2	0	142	0	0	4239	0	1191	0	0	0	0	0	0	0	114	0	0	0	0	0	0	0	8	1	0	94	0	0	0	1	16	0	0	0	0	0	0	587	70	0	13	0	0	0
0	60	0	0	0	0	0	0	0	0	0	3	0	0	0	0	500	0	0	0	393	0	167	0	0	0	0	0	0	0	31	0	0	0	0	811	0	0	48	0	10	0	0	0	2	0	0	0	0	0
0	12	2	0	0	0	0	0	4	0	17	22	0	4	0	0	0	0	0	0	0	0	0	0	1	101	0	0	366	0	0	0	21	0	0	0	25	11	2	102	0	0	0	0	1928	0	0	0	0	0
0	56	0	0	0	0	0	0	0	0	6	25	0	0	0	0	0	0	0	1	0	0	0	0	0	5	0	0	5	0	0	32	0	0	0	0	30	0	0	0	0	0	0	52	7447	0	44	0	0	0
0	0	0	0	0	0	0	0	0	0	0	0	0	0	0	0	0	0	0	0	0	0	0	0	0	0	0	0	0	0	0	0	0	0	0	0	1255	0	0	0	0	0	0	0	0	0	0	0	0	0
0	368	3	1	0	0	74	203	0	0	0	0	48	0	0	0	0	0	0	0	2	0	0	0	0	21	0	0	0	0	0	0	0	0	0	0	7	0	0	2	0	0	0	60	138	0	0	0	0	0
0	0	0	0	0	0	36	0	0	0	0	0	0	0	0	0	0	0	0	0	2	0	0	54	0	0	0	0	0	0	0	0	0	0	0	0	0	0	0	0	0	0	0	2157	0	0	605	0	0	0
0	1129	33	0	0	0	316	100	0	14	0	0	20	0	0	0	0	0	0	0	2	0	0	1	0	8	0	0	2	0	4	0	0	0	0	5	6	0	0	5	0	0	0	101	153	0	75	0	0	0
1	5	0	0	0	0	16	0	0	0	1	0	0	0	0	0	0	0	0	0	0	0	2	0	0	0	0	0	0	0	0	0	0	0	0	0	0	0	0	0	0	0	164	1152	0	0	27	0	0	0
4	0	0	0	0	0	100	40	0	211	20	0	0	0	0	0	17	0	0	0	112	0	0	0	0	0	0	0	0	0	0	0	0	0	1	0	0	0	19	0	0	0	0	0	22	0	0	0	37	0
0	0	0	107	0	0	0	0	0	0	0	0	0	0	0	0	4	0	0	0	0	0	1705	0	0	0	0	0	0	0	0	13	0	0	0	0	0	0	0	0	0	0	0	0	0	0	0	0	0	0
0	1389	0	0	0	0	0	0	0	0	0	0	1	0	0	0	0	0	0	0	0	0	0	0	0	0	0	0	0	0	0	0	0	0	0	0	0	0	32	0	0	0	0	0	758	0	6	0	0	0
0	0	0	0	0	0	0	0	0	0	0	0	0	0	0	0	0	0	0	0	0	0	1	0	0	0	0	0	0	0	0	0	0	0	0	0	0	0	0	0	0	0	5863	0	14	0	94	0	0	0
0	6326	0	0	0	0	0	9	1	0	18777	0	3	0	0	0	239	0	0	0	269	0	0	0	0	0	0	0	0	0	0	0	0	0	0	3	29	0	1	0	0	0	0	65	1631	0	34	0	0	0
0	1393	0	0	0	0	0	55	0	0	0	9	33	0	0	0	0	0	0	0	8	0	437	2	0	0	0	0	0	0	0	0	0	0	0	1	0	0	0	0	0	0	0	0	28	0	0	0	0	0
0	356	7	0	0	0	32	430	0	202	0	5	2	0	0	0	0	0	0	0	39	0	0	0	0	0	0	0	3	0	0	2	0	0	0	12	2	0	1	0	0	0	0	195	44	0	42	0	0	0
0	83	0	0	0	0	0	0	0	0	0	0	4	0	0	0	0	0	0	0	0	0	0	0	0	0	0	0	0	0	2	0	0	0	0	0	8	0	0	0	0	0	0	535	675	0	0	0	0	0
0	0	0	0	0	0	0	0	0	0	0	0	0	0	0	0	0	0	0	0	0	0	0	0	0	0	0	0	3394	0	0	11	0	0	0	0	0	0	0	4	0	0	0	310	0	0	0	0	0	0
0	0	0	0	0	0	0	0	0	0	0	0	0	0	0	0	2	0	0	0	0	0	0	0	0	0	0	0	0	0	0	0	0	0	0	0	0	0	0	0	0	0	1945	0	255	0	0	0	0	0
0	6859	0	0	0	0	0	0	0	0	0	0	0	650	0	0	0	0	0	0	0	0	0	0	0	0	0	0	0	0	0	138	0	0	0	0	0	0	0	0	0	0	0	0	0	0	0	0	0	0
0	0	0	0	0	0	0	0	0	0	0	0	0	0	0	0	0	0	0	0	0	0	0	7	0	0	0	0	0	0	0	0	0	0	0	0	0	0	0	0	0	0	0	0	0	0	821	0	0	0
0	0	0	0	0	0	47	687	0	0	1	0	131	0	0	0	0	0	0	0	4	0	0	0	0	0	0	0	0	0	0	0	0	0	0	1	3	0	0	0	0	0	0	0	50	0	0	0	0	0
0	826	0	0	0	0	0	0	0	0	22	0	5	1	0	0	0	0	0	0	8	0	3	89	0	0	0	0	0	0	0	0	0	0	0	0	0	0	0	0	0	0	0	8	11	0	1	0	0	0
0	0	0	0	0	0	0	0	0	0	0	0	0	0	0	0	28	0	0	0	51	0	1706	0	0	0	0	0	4601	0	88	0	0	0	0	0	0	0	0	3	0	0	0	6363	2	0	0	0	0	0
0	0	0	0	0	0	0	0	0	0	0	0	0	0	0	0	0	2051	0	0	0	0	0	0	0	0	0	0	0	0	0	0	0	0	0	0	0	0	0	0	0	0	0	0	0	0	0	0	0	0
0	2682	0	0	0	0	0	136	0	0	0	16	0	334	0	0	0	0	0	4	0	0	0	171	0	0	0	0	0	0	0	0	60	0	0	0	171	0	0	0	0	0	0	0	0	0	2	0	0	0
0	15	0	0	0	0	0	0	0	0	0	0	0	0	0	0	0	0	0	0	0	0	0	0	0	5	0	0	103	0	0	2	0	0	0	0	7	0	0	39	0	0	0	0	550	0	0	0	0	0
0	0	0	1	0	0	19	972	0	0	1	12	0	0	0	0	1	0	0	0	165	0	0	0	0	0	0	0	0	0	0	0	0	1	0	0	0	0	0	33	0	0	0	0	0	0	0	0	0	0
3	0	14	0	0	0	0	0	0	0	94	0	0	0	0	0	30	0	0	0	420	0	0	0	0	0	0	0	0	22	0	0	351	0	0	0	335	0	0	24	30	0	0	2	185	0	720	0	0	0
0	0	0	0	0	0	0	0	0	0	0	0	0	0	0	0	0	549	0	0	0	0	0	0	0	0	0	0	0	0	0	0	0	0	0	0	0	0	0	0	0	0	0	0	0	0	0	0	0	0
0	32	23	0	0	0	28	0	0	117	117	89	33	0	0	0	0	0	0	0	0	0	9	0	0	0	0	0	25	0	0	0	0	0	0	0	0	0	0	5	0	0	0	45	47	0	1	0	0	0
1	751	142	0	12	0	18	0	0	40	783	580	70	0	0	0	0	0	0	0	7	0	53	0	0	0	0	0	20	0	0	0	0	0	0	0	0	0	4	10	0	0	0	309	82	0	38	0	0	0
0	0	0	0	0	0	0	0	0	0	0	0	0	0	0	0	0	0	0	0	0	0	0	0	0	0	0	0	0	0	0	0	0	0	0	0	0	0	0	0	0	0	0	0	2	0	0	0	0	0
0	161	42	0	0	0	26	370	0	144	0	0	6	2	0	0	0	0	0	0	0	0	29	0	0	0	0	0	32	0	0	0	0	0	0	0	0	0	1	1	0	0	0	26	43	0	18	0	0	0
0	0	40	0	0	0	0	0	13	0	0	0	0	0	0	0	61	0	0	0	15	0	1	0	0	0	0	0	0	0	0	147	0	0	0	0	2	0	0	1	0	0	0	120	1753	0	159	0	0	0
0	0	0	0	0	0	0	0	0	0	0	0	0	0	0	0	0	525	0	0	0	0	0	0	5	0	0	0	0	0	0	0	0	0	0	0	0	0	0	0	0	0	0	0	0	0	0	0	0	0
0	2995	0	0	0	0	1	0	0	0	4	0	0	50	0	0	0	0	0	957	0	0	0	0	0	0	0	0	0	0	0	0	0	0	0	0	0	0	0	0	0	0	0	5	2	0	15	0	0	0
0	0	0	0	0	0	0	0	0	0	0	0	0	0	0	0	0	0	0	0	0	0	0	0	0	0	0	0	0	0	0	0	0	0	0	0	1993	0	0	0	0	0	0	0	0	0	0	0	0	0
0	123	0	0	0	0	0	0	0	0	0	0	0	0	0	0	2	0	0	0	0	0	0	0	0	0	0	0	0	0	0	0	0	0	0	0	0	0	0	0	0	0	0	31	0	0	0	0	0	0
1	1110	4	0	0	0	14	0	0	0	0	0	0	0	0	0	1	0	0	0	54	0	0	0	0	0	0	0	0	0	0	0	0	0	4	0	0	0	0	0	0	0	0	26	39	0	3	0	0	0
0	0	0	0	0	0	0	0	0	0	0	0	0	0	0	0	0	0	0	0	3	0	0	0	0	0	0	0	0	0	0	0	0	0	0	0	7	0	0	0	0	0	0	0	15	0	901	0	0	0
0	1219	0	0	14	0	11	0	0	0	0	0	413	0	0	0	5	0	0	0	0	0	34	0	0	0	0	0	0	0	0	0	0	0	0	0	0	0	0	0	0	0	0	0	0	0	4	0	0	0
0	40	0	0	0	0	1	0	0	0	18	9	0	3	0	0	0	0	0	0	0	0	0	0	0	0	0	1	6	0	0	0	0	0	0	0	13	0	5	3	0	0	0	10	5959	0	4	0	0	0
0	0	144	4	0	0	72	37	0	0	0	0	0	0	0	0	0	58	0	0	118	0	0	0	0	0	0	0	0	0	5	0	0	0	0	0	1	0	0	47	0	0	0	0	0	0	0	0	0	0
0	0	0	0	0	0	0	0	0	0	49	0	0	0	0	0	166	0	0	11	0	0	0	0	0	0	0	0	0	0	2	2	0	0	0	2	60840	0	0	0	0	0	0	31	1201	0	2	0	0	0
0	8	0	0	3	0	13	0	0	0	0	0	102	0	0	0	2	0	0	0	16	0	1	0	0	0	0	0	146	0	0	0	0	0	0	0	0	0	0	0	0	0	0	352	251	0	27	0	0	0
0	371	0	0	0	0	0	0	0	0	0	0	0	15	0	0	0	0	0	0	0	0	22	0	0	0	0	0	0	0	0	88	0	0	0	0	0	0	0	0	0	0	0	0	16	0	0	0	0	0
0	7472	0	0	0	0	0	0	0	0	1807	1	43	0	0	0	1	0	0	0	20	0	0	0	0	0	0	0	1	1	1	0	0	0	0	15	28	0	1	1	4	0	0	221	783	0	262	0	0	0
0	1842	2	0	0	0	0	0	0	0	0	0	0	97	0	0	0	0	0	0	0	0	0	73	0	0	0	0	0	0	0	0	0	0	0	0	90	0	0	0	0	0	0	0	0	0	8	0	0	0
0	0	0	0	0	0	0	0	0	0	0	0	0	0	0	0	0	1187	0	0	0	0	0	0	0	0	0	0	0	0	0	0	0	0	0	0	0	0	0	0	0	0	0	0	0	0	0	0	0	0
0	982	0	0	0	0	7	0	0	0	2	0	59	0	0	0	0	0	0	0	0	0	0	0	0	0	0	0	0	0	0	0	0	0	0	4	0	0	1	0	0	0	0	602	0	0	0	0	0	0
0	0	0	0	0	0	0	0	0	0	0	0	0	0	0	0	0	0	0	0	0	0	0	0	0	0	0	0	0	0	0	0	0	0	0	0	1335	0	0	0	0	0	0	0	0	0	0	0	0	0
0	117	0	0	0	0	0	0	0	0	0	0	0	0	0	0	0	0	0	0	0	0	13	21	0	0	0	0	0	0	0	1338	0	13	0	0	38	0	0	83	0	0	0	0	0	0	0	0	0	0
0	477	20	0	0	0	11	0	0	0	7	0	29	0	0	0	0	0	0	0	0	0	119	0	0	0	0	0	56	0	0	0	0	0	0	0	0	0	0	0	0	0	0	232	0	0	29	0	0	0
0	0	0	3	0	0	0	165	0	0	1	0	0	0	0	0	0	0	0	0	0	0	43	0	0	0	0	0	0	0	0	0	0	0	1	0	0	0	0	0	0	0	0	2	3	0	0	0	0	0
0	0	0	0	0	0	5	0	0	0	0	0	0	67	0	0	0	0	0	0	0	0	0	32	0	0	0	0	0	0	0	139	0	0	0	0	26	0	0	0	0	0	0	6	0	0	29	0	0	0
0	1253	0	0	0	0	19	0	0	0	4	0	0	0	0	0	1	0	0	0	0	0	0	0	0	0	0	0	0	0	1	0	0	0	0	0	0	0	0	2	0	0	0	0	22	0	0	0	0	0
0	0	0	0	0	0	0	0	0	0	0	0	0	0	0	0	0	445	0	0	0	0	0	0	0	0	0	0	0	0	0	0	0	0	0	0	0	0	0	0	0	0	0	0	0	0	0	0	0	0
0	964	7	0	0	0	148	0	0	0	93	0	33	1	0	0	0	0	0	0	0	0	704	0	0	0	0	0	34	0	0	0	0	0	0	0	0	0	0	0	0	0	0	49	0	0	26	0	0	0
0	0	0	0	0	1	0	0	0	0	0	0	0	0	0	0	1	0	0	0	18	0	0	0	0	0	0	0	3235	0	0	2	0	0	0	0	0	0	0	11	0	0	0	2151	0	0	0	0	0	0
0	0	0	0	0	0	0	0	0	0	0	0	0	0	0	0	0	1172	0	0	0	0	0	0	13	0	0	0	0	0	0	0	0	0	0	0	0	0	0	0	0	0	0	0	0	0	0	0	0	0
0	191	398	0	0	0	114	0	0	0	11	0	26	0	0	0	8	0	0	0	6	0	320	0	0	0	0	0	177	0	0	2	0	0	0	0	0	0	2	0	0	0	0	414	0	0	313	0	0	0
0	0	0	0	0	0	183	1	0	0	0	0	5	0	0	0	0	253	0	0	0	0	0	0	0	0	0	0	1	0	0	0	0	5	0	0	0	0	0	0	0	0	0	0	12	0	5	0	0	0
0	1740	0	0	0	0	0	0	0	0	0	0	7	0	0	0	0	0	0	0	0	0	3	2	0	0	0	0	0	0	0	0	0	0	0	3	0	0	0	0	0	0	0	0	307	0	0	0	0	0
0	1814	0	0	0	0	0	0	0	0	0	0	11	90	0	0	0	0	0	0	0	0	0	0	0	0	0	0	0	0	0	0	0	0	0	0	0	0	0	1	0	0	0	2	3	0	14	0	0	0
0	0	0	0	0	0	0	327	0	293	3	0	0	0	0	0	0	0	0	0	10	0	6	2	0	0	0	0	0	0	0	0	0	0	0	0	0	0	0	0	0	0	0	0	0	0	0	0	0	0
0	675	0	0	5	0	119	0	0	0	12	0	262	0	0	0	4	0	0	0	61	0	251	0	0	0	0	0	0	0	27	0	0	0	0	0	0	0	0	0	0	0	0	0	30	0	5	0	0	0
14	78	11	0	158	0	148	4207	5	80	1	115	1	3	0	0	0	0	0	0	3	0	0	0	0	26	0	0	51	0	0	59	0	0	0	0	136	1	2	29	0	0	0	137	4038	0	0	0	0	0
0	2471	0	0	0	0	0	5	0	0	5664	0	5	0	0	0	0	0	0	0	40	0	0	0	0	0	0	0	0	0	0	0	0	0	0	0	3932	0	0	0	0	0	0	15	1004	0	7	0	0	0
0	0	0	0	0	0	0	0	0	0	0	0	0	0	0	0	0	0	0	0	0	0	0	0	0	0	0	0	0	0	0	0	0	0	0	0	537	0	0	0	0	0	0	0	0	0	0	0	0	0
7	0	0	0	0	0	0	0	0	0	0	1	0	0	0	0	1123	0	0	0	147	0	0	0	0	0	0	0	0	0	2	0	0	0	0	99	0	0	57	0	98	0	0	182	884	0	0	0	0	0
0	0	0	0	0	0	0	0	0	0	0	0	0	0	0	0	0	0	0	0	0	0	0	0	0	0	0	0	0	0	0	0	0	0	0	0	1468	0	0	0	0	0	0	0	0	0	0	0	0	0
0	93	1	0	0	0	26	13	0	64	0	0	364	0	0	0	0	0	0	0	1	0	0	0	0	15	0	0	135	0	0	0	1	0	0	0	17	0	0	1	0	0	0	59	35	0	6	0	0	0
0	0	0	0	0	0	0	0	0	0	0	0	0	0	0	0	0	244	0	0	0	0	0	0	0	0	0	0	0	0	0	0	0	0	0	0	0	0	0	0	0	0	0	0	0	0	0	0	0	0
0	1620	0	0	0	0	0	0	0	0	0	0	34	0	0	0	0	0	0	0	0	0	0	0	0	0	0	0	0	0	0	23	0	0	0	4	0	0	0	0	0	0	0	0	666	0	16	0	0	0
0	0	0	0	0	0	0	0	0	0	0	0	0	278	0	0	91	0	0	0	0	0	0	0	0	0	0	0	38	0	63	1	0	0	0	0	0	0	0	12	0	0	0	231	0	0	0	0	0	0
2	38	0	0	0	0	0	0	0	0	0	0	249	0	0	0	4	0	0	0	29	0	0	0	0	0	0	0	234	0	0	0	0	0	0	0	0	0	0	0	0	0	0	836	401	0	214	0	0	0
0	1733	0	0	0	0	0	0	0	0	0	0	0	34	0	0	0	0	0	177	0	0	2	0	0	0	0	0	0	0	0	11	0	0	0	0	0	0	0	0	0	0	0	36	0	0	0	0	0	0
0	0	0	0	0	0	0	0	0	0	1	0	0	0	0	0	0	0	0	0	0	0	0	0	0	0	0	0	0	0	0	0	0	0	0	0	0	0	0	0	0	0	0	0	1480	0	0	0	0	0
0	216	0	0	0	0	0	0	0	0	0	0	0	0	0	0	0	0	0	0	0	0	4	0	0	0	0	0	0	0	0	0	0	0	0	0	0	0	0	0	0	0	0	256	0	0	0	0	0	0
0	0	0	0	0	0	0	0	0	0	0	0	0	81	59	0	0	0	226	0	0	0	0	0	0	0	0	0	0	0	0	0	0	0	0	0	0	0	0	0	0	0	0	0	0	0	0	0	0	0
0	13	0	0	0	0	0	0	0	0	0	0	148	0	0	0	0	0	0	0	48	0	0	0	0	0	0	0	263	0	0	0	0	0	0	3	0	0	0	0	0	0	0	198	43	0	139	0	0	0
0	40	0	0	0	0	0	0	141	0	0	23	1	0	0	0	0	0	0	0	0	0	0	1	0	0	0	0	2	0	0	0	1	0	0	0	11104	0	0	0	0	0	0	138	638	0	5	0	0	0
0	0	0	0	0	0	0	0	0	0	0	0	0	0	0	0	0	0	0	0	0	0	0	0	0	0	0	0	0	0	0	0	0	0	0	0	0	0	0	0	0	0	263	713	0	0	158	0	0	0
0	0	0	0	0	0	0	0	0	0	0	0	0	44315	0	0	8	0	0	0	8	0	2	0	0	0	0	0	0	0	0	0	72	0	0	0	0	0	0	19	0	0	0	817	0	0	0	0	0	0
0	4342	0	0	0	0	61	0	0	0	15	0	75	0	0	0	0	0	0	0	4	0	117	0	0	0	0	0	66	0	0	1	0	0	0	5	0	0	0	0	0	0	0	10	22	0	11	0	0	0
0	0	160	2	2	0	0	4	0	0	0	13	0	0	0	0	0	0	0	0	424	0	0	0	0	0	0	0	0	46	0	0	0	0	0	0	1	0	20	0	4	0	0	0	19	0	0	0	0	10
0	0	0	0	0	0	405	2191	0	0	4	17	606	0	0	0	0	0	0	0	3	0	0	0	0	1	0	0	7	0	0	12	0	0	0	19	45	0	5	0	0	0	0	7	613	0	0	0	0	0
0	0	0	0	0	0	0	0	0	0	0	0	0	0	0	0	0	0	0	0	0	0	0	0	0	0	0	0	0	0	0	0	0	0	0	0	830	0	0	0	0	0	0	0	0	0	0	0	0	0
0	5	0	0	0	34	0	0	0	0	5	0	1	0	0	1	0	0	0	0	0	0	0	0	0	1	0	0	9	3	0	0	1243	0	0	0	286	0	9	1	0	0	0	0	1173	0	73	0	0	0
0	0	0	0	0	0	0	0	0	0	0	0	0	0	0	0	0	207	0	0	0	0	0	0	0	0	0	0	0	0	0	0	0	0	0	0	0	0	0	0	0	0	0	0	0	0	0	0	0	0
0	883	0	0	0	0	0	6	0	0	11040	6	0	0	4	0	2	0	0	0	1	0	0	0	0	0	0	0	0	0	0	19	0	0	0	0	3272	0	0	0	0	0	0	2	873	0	2	0	0	2
0	0	0	0	0	0	0	0	0	0	0	0	0	0	0	0	0	0	0	0	0	0	0	0	0	0	0	0	11	0	0	942	0	0	0	0	0	0	0	0	0	0	0	0	0	0	0	0	0	0
3	424	2	0	4	0	7	0	0	0	0	0	120	0	0	0	0	0	0	0	3	0	237	0	0	0	0	0	537	0	0	0	0	0	0	0	0	0	0	0	0	0	0	58	0	0	5	0	0	0
0	206	13	0	0	0	186	850	0	6	0	0	13	0	0	0	0	0	0	0	9	0	0	0	0	0	0	0	124	0	0	0	0	0	0	1	0	0	10	0	0	0	0	88	9	0	7	0	0	0
0	123	0	0	0	0	0	0	0	0	0	2	2	0	0	0	0	0	0	0	0	0	0	0	0	0	0	0	8	0	0	0	0	0	0	0	0	0	0	0	0	0	0	155	683	0	260	0	0	0
0	3864	0	0	0	0	0	44	0	0	0	0	10	0	0	0	0	0	0	0	0	0	1	0	0	0	0	0	0	0	0	1	0	0	0	5	1	0	0	0	0	0	0	700	130	0	81	0	0	0
0	421	367	0	0	0	0	0	0	0	3	0	1	1	0	0	0	0	0	0	5	0	0	0	0	0	0	0	18	0	0	1	0	0	0	0	0	0	0	9	0	0	0	21	0	0	0	0	0	0
0	114	56	0	0	0	174	692	0	0	0	5	4	0	0	0	0	0	0	0	3	0	0	0	0	0	0	0	141	0	0	0	0	0	0	2	5	0	0	0	0	0	0	17	163	0	0	0	0	0
0	0	0	0	0	0	0	0	0	0	0	0	0	0	0	0	0	40	0	0	0	0	0	0	0	0	0	0	0	0	0	0	0	0	0	0	0	0	0	0	0	0	0	0	0	0	0	0	0	0
0	0	0	1	0	0	0	0	89	0	0	0	0	0	0	0	0	0	0	0	23	0	44	0	0	0	0	0	0	0	0	0	0	0	0	0	0	0	0	0	0	0	8748	0	7	0	0	0	0	0
0	0	0	0	0	0	0	0	0	0	0	0	0	0	0	0	6	0	0	0	57	0	2340	0	0	0	0	0	0	0	1186	10	0	0	0	0	0	0	0	32	0	0	0	3	0	0	0	0	0	0
0	1	0	0	0	0	1	0	0	0	49	54	154	0	0	0	0	0	0	0	0	0	0	0	0	0	4	0	0	0	0	34	0	0	0	0	3718	0	0	0	0	0	0	1167	2570	0	45	0	0	0
0	0	0	0	0	0	0	0	0	0	0	0	0	0	0	0	0	657	0	0	0	0	0	0	0	0	0	0	0	0	0	0	0	0	0	0	0	0	0	0	0	0	0	0	0	0	0	0	0	0
0	957	0	0	0	0	0	0	0	0	1	0	0	166	0	0	0	0	0	1000	0	0	0	0	0	0	0	0	0	0	0	0	0	0	0	0	0	0	0	0	0	0	0	0	0	0	0	0	0	0
13	2814	0	0	0	0	0	0	0	0	0	0	95	0	0	0	0	0	0	2	7	0	2	0	0	0	0	0	20	0	41	0	0	0	0	0	0	0	0	0	0	0	0	259	0	0	0	0	0	0
0	734	0	0	0	0	0	208	0	0	0	495	63	0	0	0	0	0	0	0	0	0	4	0	0	0	0	0	0	0	0	0	0	0	0	0	4	0	0	1	0	0	0	0	4	0	0	0	0	0
0	0	0	0	0	0	0	0	0	0	0	0	0	0	0	0	0	0	0	0	0	0	0	0	0	0	0	0	0	0	0	0	0	0	0	0	0	0	0	0	0	0	0	0	2379	0	11	0	0	0
0	1388	0	0	0	0	0	0	0	0	0	0	0	0	0	0	0	0	0	0	0	0	0	0	0	0	0	0	1010	0	0	1753	0	0	0	0	0	0	0	0	0	0	0	0	0	0	1	0	0	0
0	464	20	0	0	0	15	91	0	3	0	537	24	0	0	0	0	0	0	0	18	0	0	0	0	0	0	0	9	0	0	0	0	0	0	0	0	0	0	0	0	0	0	11	54	0	4	0	0	0
14	0	0	0	0	0	0	0	0	0	0	0	0	0	0	0	1	0	0	0	61	0	539	0	0	0	0	0	0	0	189	0	0	0	0	1	1	0	0	0	0	0	0	3160	3	0	0	0	0	0
0	0	0	0	0	0	0	0	0	0	0	0	0	0	0	0	0	0	0	0	0	0	0	0	0	0	0	0	0	0	0	0	0	0	0	0	78	0	0	0	0	0	0	0	0	0	0	0	0	0
3	0	0	3	115	0	0	0	0	0	3	0	0	0	0	0	164	0	0	0	798	0	0	0	0	0	0	0	0	0	0	0	59	0	0	0	0	0	0	0	16	0	0	0	0	0	0	0	0	0
0	0	0	0	0	0	0	0	0	0	0	0	0	0	0	0	0	0	0	0	0	0	0	0	0	0	0	0	0	0	0	0	0	0	0	0	622	0	0	0	0	0	0	0	0	0	0	0	0	0
149	0	0	0	0	0	0	0	0	0	0	0	0	0	0	0	151	0	0	1	4032	0	0	0	0	3	0	0	0	0	0	8	1	0	0	0	0	0	0	1587	0	0	0	645	0	0	0	0	0	0
0	805	25	0	1	0	10	0	0	0	5	0	43	0	0	0	0	0	0	0	2	0	3	0	0	0	0	0	724	0	0	0	0	0	0	0	0	0	3	0	0	0	0	602	0	0	120	0	0	0
0	0	0	2	0	0	0	0	0	0	0	0	0	0	0	0	0	0	0	0	0	0	1826	0	0	0	0	0	0	0	0	0	0	0	0	0	0	0	0	0	0	0	7850	0	16	0	0	0	0	0
0	10	0	0	0	0	312	3866	0	0	4	6	123	3	0	0	0	0	0	0	1	0	0	0	0	3	0	0	5	0	0	0	0	0	0	7	2	0	0	0	0	0	0	0	157	0	0	0	0	0
0	0	0	0	0	0	0	0	0	0	0	0	0	0	0	0	30	0	0	0	389	0	0	0	0	0	0	0	0	0	38	0	0	0	0	0	0	0	0	110	0	0	0	9999	0	0	0	0	0	0
0	0	0	0	0	0	0	0	0	0	0	0	0	16	0	0	0	0	0	356	0	0	0	0	0	0	0	0	0	0	0	0	0	0	0	0	0	0	0	0	0	0	0	0	0	0	0	0	0	0
0	4061	0	0	0	0	0	0	0	0	0	0	148	45	0	0	0	0	0	8	5	0	16	0	0	0	0	0	0	0	0	3	0	0	0	4	0	0	0	0	0	0	0	0	0	0	33	0	0	0
0	0	0	0	0	0	0	0	0	0	0	0	0	0	0	0	3	0	0	0	0	0	0	0	0	0	0	0	0	0	0	38	0	0	0	0	0	0	0	0	0	0	954	719	0	0	2464	0	0	0
0	369	100	0	0	0	75	1196	0	18	0	0	4	0	0	0	2	0	0	0	18	0	0	0	4	21	0	0	31	0	0	0	1	0	0	0	5	0	0	0	0	0	0	41	66	0	1	0	0	0
0	0	0	0	0	0	0	0	0	0	0	0	0	0	0	0	0	265	0	0	0	0	0	0	0	0	0	0	0	0	0	0	0	0	0	0	0	0	0	0	0	0	0	0	0	0	0	0	0	0
0	1174	0	0	0	0	26	0	0	0	0	0	5	0	0	0	0	0	0	0	8	0	120	0	0	0	0	0	0	0	0	0	0	0	0	0	0	0	0	0	0	0	0	0	0	0	1	0	0	0
0	0	0	0	0	0	0	0	0	0	0	0	0	219	1405	0	0	0	115	43	0	0	0	194	0	0	0	0	0	16	0	0	0	0	0	0	1	0	0	0	0	0	0	0	0	0	0	0	0	0
0	240	0	0	0	0	10	0	0	0	0	0	52	0	0	0	0	0	0	0	1	0	0	0	0	0	0	0	0	0	0	0	0	0	0	0	0	0	0	0	0	0	0	4	0	0	0	0	0	0
0	2	0	0	1	0	5	1	0	0	0	0	0	0	0	0	3	0	0	0	0	0	61	0	0	0	0	0	0	0	0	0	0	0	1	0	0	0	0	0	0	0	91	9	29	0	0	0	0	0
0	832	0	0	2	0	399	0	0	0	52	0	24	0	0	0	1	0	0	0	0	0	0	0	0	0	0	0	0	0	0	0	0	0	0	0	0	0	0	3	0	0	0	13	5	0	229	0	0	0
0	1155	787	0	0	0	0	0	0	0	0	0	0	109	0	0	0	0	0	140	0	0	0	0	0	0	0	0	0	0	0	0	0	0	0	0	2015	0	0	0	0	0	0	49	0	0	1015	0	0	0
0	355	0	0	0	0	0	0	0	0	1876	2	1158	0	0	0	1	0	0	0	0	0	0	0	0	0	0	0	0	0	0	0	2	0	0	37	2	0	0	2	0	0	0	502	94	0	373	0	0	0
0	35	22	0	5	0	451	1886	0	259	1011	0	47	0	0	0	1	0	0	1	1681	0	0	0	0	0	0	0	9	0	0	0	0	0	0	90	11	0	128	0	0	0	0	411	897	0	1567	0	0	0
0	0	0	0	0	0	0	0	0	0	0	0	0	0	0	0	54	0	0	0	48	0	1482	0	0	0	0	0	1702	0	164	0	0	0	0	0	0	0	0	0	0	0	0	2135	1	0	0	0	0	0
0	0	0	0	0	0	0	0	0	0	0	0	0	47	761	0	0	0	236	0	0	0	0	0	0	1	0	0	0	2	0	0	0	0	0	0	0	0	0	0	0	0	0	0	0	0	0	0	0	0
0	0	0	0	0	0	0	0	0	0	0	0	10396	0	0	0	0	0	0	0	0	0	0	0	0	0	0	0	449	0	0	3748	0	0	0	0	0	0	0	0	0	0	0	1668	0	0	0	0	0	0
0	5038	58	0	0	0	1252	0	0	0	39	0	2	15	0	0	0	0	0	0	0	0	163	91	0	0	0	0	85	0	0	42	0	0	0	0	0	0	0	0	0	0	0	48	0	0	26	0	0	0
0	68	0	3	0	0	0	0	0	0	2732	0	0	0	0	0	1	0	0	0	0	0	0	0	0	0	0	0	0	0	0	0	0	0	0	0	7	0	0	0	0	0	0	29	307	0	28	0	0	0
0	13795	0	0	0	0	0	0	0	0	0	0	0	0	0	0	0	0	0	0	0	0	0	0	0	0	0	0	0	0	0	0	0	0	0	0	0	0	0	0	0	0	0	1	0	0	0	0	0	0
0	0	0	0	0	0	0	0	0	0	0	0	0	0	0	0	0	15	0	0	0	0	0	0	0	0	0	0	0	0	0	0	0	846	0	0	12	0	0	0	0	0	0	0	0	0	0	0	0	0
0	0	0	0	0	0	260	0	0	0	0	0	0	0	0	0	0	0	0	0	0	0	0	0	0	0	0	0	0	0	0	0	0	0	0	0	0	0	0	0	0	0	0	0	32	0	63	0	1767	0
0	0	0	0	4	0	0	0	0	0	0	0	0	0	0	0	0	0	0	0	6	0	0	0	0	0	0	0	0	0	0	0	0	0	0	0	0	0	0	0	0	0	2418	0	2	0	28	0	0	0
0	7116	0	0	0	0	0	0	0	0	3	6	0	0	0	0	0	0	0	0	0	0	0	0	0	4	0	0	6	0	0	0	0	0	0	0	8	0	0	0	0	0	0	0	3333	0	0	0	0	0
0	54	0	0	0	0	20	0	0	2	194	216	0	2	0	0	1	0	0	0	0	0	0	0	1	285	0	4	119	0	2	248	0	0	0	0	57	0	4	130	0	0	0	104	40941	0	0	0	0	0
0	877	0	0	0	0	0	0	0	0	4286	0	109	0	0	0	1	0	0	0	2	0	0	0	0	0	0	0	0	0	2	0	0	0	0	2	6	0	4	0	0	0	0	49	225	0	207	0	0	0
2	36	0	0	0	0	0	0	0	0	0	0	0	0	0	0	7	0	0	0	79	0	0	0	0	0	0	0	0	0	0	1	0	0	0	0	0	0	0	0	0	0	0	69	829	0	27	0	0	0
0	389	11	0	0	0	175	232	0	78	0	0	464	0	0	0	0	0	0	0	5	0	1	0	0	0	0	0	97	0	0	0	0	0	0	0	0	0	0	5	0	0	0	323	44	0	57	0	0	0
0	0	0	0	0	0	0	0	0	0	0	0	0	0	0	0	0	629	0	0	0	0	0	0	6	0	0	0	0	0	0	0	0	0	0	0	0	0	0	0	0	0	0	0	0	0	0	0	0	0
0	66	0	0	0	0	8	87	0	0	0	56	0	29	0	0	0	0	0	4	0	0	0	0	0	22	0	0	38	0	0	0	1	0	0	0	227	0	4	13	0	0	0	4	5067	0	37	0	0	0
0	0	2	4	0	0	63	0	0	50	717	0	0	0	0	0	0	0	0	0	143	0	27	0	0	0	0	0	2	0	0	12	0	0	0	1	0	0	0	2	0	0	0	0	0	0	0	0	0	0
0	0	0	0	0	0	6	0	0	0	442	0	0	10	0	0	0	0	0	0	0	0	0	0	0	0	0	0	0	0	0	0	0	0	0	0	0	0	0	0	0	0	0	0	0	0	0	0	0	0
1	24253	0	0	0	0	4	85	0	0	0	3	1	0	0	0	0	0	0	0	0	0	0	0	0	0	0	0	2	0	0	0	0	0	0	0	4	0	0	2	0	0	0	2	12119	0	417	0	0	0
0	1906	0	0	0	0	0	0	0	0	0	0	0	1403	0	0	0	0	0	2726	0	0	0	0	0	0	0	0	0	0	0	3	0	0	0	0	0	0	0	0	0	0	0	0	0	0	37	0	0	0
0	0	0	0	3	33	1	13	0	0	204	6	3248	0	0	3	0	0	0	0	1	0	0	0	0	2	0	0	2	0	0	0	3082	0	0	0	0	0	0	0	0	0	0	368	1171	0	31	0	0	0
0	82	0	0	0	0	28	0	0	0	2	0	0	0	0	0	0	0	0	0	0	0	3	0	0	0	0	0	0	0	0	0	0	0	0	2	0	0	0	0	0	0	0	275	17	0	8	0	0	0
0	0	0	0	0	0	0	0	0	0	0	0	0	0	0	0	0	31	0	0	0	0	0	0	0	0	0	0	0	0	0	0	0	0	0	0	0	0	0	0	0	0	0	0	0	0	0	0	0	0
0	447	9	0	0	0	35	0	0	0	0	0	34	0	0	0	0	0	0	0	1	0	8	0	0	0	0	0	169	0	0	5	0	0	0	0	0	0	0	0	0	0	0	321	0	0	37	0	0	0
0	0	0	0	5	0	28	41	0	0	1	0	0	0	0	0	0	0	0	0	0	0	0	0	0	0	0	0	0	0	0	0	0	0	1	0	0	0	0	0	0	0	97	359	0	0	68	0	0	0
0	0	0	0	0	0	0	0	0	0	0	0	0	0	0	0	0	0	0	0	0	0	0	0	0	0	0	0	0	0	0	0	0	0	0	0	222	0	0	0	0	0	0	0	0	0	0	0	0	0
0	534	0	0	0	0	32	0	0	0	0	0	0	1	0	0	0	0	0	0	0	0	0	0	0	0	0	0	0	0	0	0	0	0	0	0	0	0	0	10	0	0	0	457	0	0	0	0	0	0
18	17	2	0	0	362	0	15	0	176	0	10	18	150	10	0	36	0	0	0	1179	0	0	0	58	0	49	0	0	0	0	2	0	0	0	0	15	0	0	0	79	0	0	11	113	0	41	0	0	16
0	17	0	0	0	0	0	0	0	0	1	0	0	0	0	0	0	0	0	0	0	0	0	0	0	3	0	1	7	0	0	0	0	0	0	0	2307	0	5	1	0	0	0	2	1370	0	3	0	0	0
0	0	0	0	0	0	4	0	0	0	0	1	0	1	0	0	0	0	0	8	0	0	0	0	0	0	0	0	0	0	0	0	0	0	0	0	0	0	0	0	0	0	0	0	87	0	321	0	0	0
0	1168	0	0	3	0	0	0	1	0	0	0	18	1	0	0	0	0	0	0	0	0	2	0	0	0	0	0	0	0	3	0	0	0	0	0	0	0	0	0	0	0	0	0	35	0	0	0	0	0
0	0	0	0	0	0	0	0	0	0	0	0	998	0	0	0	0	0	0	0	0	0	0	0	0	0	0	0	0	0	0	815	0	0	0	0	0	0	0	0	0	0	0	1607	0	0	0	1	0	0
1	0	0	0	0	0	0	0	0	0	0	0	0	0	0	0	230	0	0	0	372	0	36	0	0	0	0	0	9861	0	19	2	0	0	0	0	0	0	0	36	0	0	0	5392	0	0	0	0	0	0
0	0	0	0	0	0	0	0	0	0	0	0	0	0	0	0	0	0	0	0	0	0	0	0	0	0	0	0	0	0	0	0	0	0	0	0	1731	0	0	0	0	0	0	0	0	0	0	0	0	0
0	113	0	0	0	0	0	22	0	0	0	0	0	52	0	0	0	0	0	0	26	0	43	0	0	0	0	0	0	0	0	0	0	0	0	0	0	0	0	0	0	0	0	13	0	0	25	0	0	0
0	24360	0	0	0	0	0	74	0	0	51453	0	29	0	0	0	47	0	0	0	2	0	0	0	0	0	0	0	0	0	0	0	0	0	0	1	42	0	0	0	0	0	0	20	266	0	51	0	0	0
0	42	0	0	0	0	0	0	0	0	0	0	0	0	0	0	0	0	0	0	0	0	0	0	0	0	0	0	37	0	0	0	0	0	0	0	0	0	0	0	0	0	0	2527	0	0	0	0	0	0
0	0	0	0	0	0	0	0	0	0	0	83	0	13	285	0	0	0	228	0	0	0	0	14	0	21	0	0	0	2	0	1	0	0	0	0	97	31	0	0	0	36	0	0	0	0	0	0	0	0
0	1423	0	0	0	0	0	0	0	0	0	0	1	0	0	0	0	0	0	0	0	0	0	0	0	0	0	0	7049	0	0	1	0	0	0	0	0	0	0	0	0	0	0	727	0	0	0	0	0	0
0	0	0	0	0	0	0	0	0	0	0	0	0	0	0	0	4	0	0	0	0	0	0	0	0	0	0	0	0	3	0	0	0	0	0	0	0	0	0	0	0	0	928	0	2	0	0	0	0	0
0	7794	0	0	0	0	10	0	0	0	0	0	71	499	0	0	0	0	0	2	0	0	1	0	0	0	0	0	0	0	0	36	0	0	0	0	0	0	0	0	0	0	0	15	0	0	21	0	0	0
0	363	0	0	9	0	0	5	0	0	3726	1	0	0	0	0	2	0	0	0	0	0	0	0	0	0	0	0	0	0	18	0	0	0	0	0	2	0	8	0	0	0	0	631	0	0	50	0	0	0
0	4	37	0	0	0	262	0	0	216	1357	0	30	0	0	0	0	0	0	0	3973	0	1	0	0	0	0	0	129	0	0	0	0	0	0	17	1	0	9	0	0	0	0	0	59	0	147	0	0	0
2	0	207	0	0	0	36	0	138	0	0	0	0	0	0	0	3	0	0	7	77	0	0	0	0	0	0	0	0	0	0	8	0	0	0	1	0	0	0	0	0	0	0	1	3558	0	111	0	0	0
0	0	305	1	1	0	67	2	0	0	0	6	0	0	0	0	0	32	0	0	83	0	0	0	0	0	0	0	3	0	0	0	0	0	0	0	2	0	0	0	115	0	0	33	9	0	2	0	0	0
0	1	0	2	0	0	28	61	0	0	23	0	0	0	0	0	1	0	0	0	12	0	0	0	0	0	0	0	0	0	0	0	0	0	0	0	14	0	0	0	0	0	0	0	12	0	0	0	0	0
0	0	0	0	0	0	37	7	0	0	0	124	0	0	0	0	0	1	0	0	0	0	0	0	0	0	0	0	0	0	0	0	0	45	0	0	0	0	0	3	0	0	0	0	300	0	3	0	165	0
0	86	0	0	0	0	6	148	0	7	0	36	0	9	0	0	0	0	0	17	0	0	0	0	0	11	0	0	14	0	0	0	2	0	0	0	167	4	0	30	0	0	0	2	12908	0	418	0	0	0
0	0	0	0	0	0	0	0	0	0	0	451	0	0	5	0	0	0	0	0	0	0	0	6	0	42	0	0	0	0	0	0	0	0	0	0	71	0	0	0	0	0	0	0	0	0	0	0	0	0
0	0	0	0	0	0	0	0	0	0	0	0	0	0	0	0	0	0	0	0	0	0	0	0	0	0	0	0	0	0	0	0	0	0	0	0	1389	0	0	0	0	0	0	0	0	0	0	0	0	0
0	0	0	0	0	0	0	0	0	0	0	0	0	0	0	0	0	0	0	0	0	0	2	0	0	0	0	0	4739	0	7	2024	0	0	0	0	0	0	0	0	0	0	0	3872	2	0	0	0	0	0
0	0	0	0	0	0	0	0	2	0	0	2	0	0	0	1	5	0	0	1	2	0	0	0	0	0	0	0	0	0	0	0	3	0	0	0	18	0	0	0	0	0	0	0	23	0	2913	0	0	0
0	0	0	0	0	0	0	0	0	0	0	0	0	0	0	0	0	1704	0	0	0	0	0	0	10	0	0	0	0	0	0	0	0	0	0	0	0	0	0	0	0	0	0	0	0	0	0	0	0	0
0	0	0	0	0	0	0	0	0	0	0	0	0	0	0	0	0	30	0	0	0	0	0	0	0	0	0	0	0	0	0	0	0	0	0	0	17	0	0	0	0	0	0	0	0	0	0	0	0	0
0	3366	83	0	0	0	899	0	4	0	0	0	8	0	0	0	0	0	0	0	0	0	922	443	0	0	0	0	15	0	0	334	0	0	0	0	0	0	0	0	0	0	0	4	0	0	114	0	0	0
0	0	0	0	0	0	0	0	133	0	0	47	0	0	0	0	0	0	66	0	0	0	0	2	0	4	0	0	0	0	0	0	0	0	0	0	11	0	0	0	0	77	0	0	0	0	0	0	0	0
0	7	0	0	0	135	0	0	0	0	6	0	0	2	0	0	0	0	0	0	1	0	0	0	0	4	0	0	4	0	0	2	740	0	0	0	2	0	1	1	0	0	0	4	379	0	12	0	0	0
0	985	4	0	0	0	0	0	0	0	0	32	0	1	0	0	1	0	0	0	0	0	2	0	0	0	0	0	0	0	0	0	0	0	0	0	0	0	0	0	0	0	0	115	3234	0	50	0	0	0
0	0	0	0	0	0	0	0	0	0	0	0	0	0	0	0	26	0	0	0	6	0	0	0	0	0	0	0	2754	0	2	103	0	0	0	0	0	0	0	5	0	0	0	1018	0	0	0	0	0	0
0	0	0	0	0	0	0	0	0	0	0	0	0	0	0	0	0	0	0	0	45	0	1417	0	0	0	0	0	2417	0	265	0	0	0	0	0	0	0	0	0	0	0	0	5855	0	0	0	0	0	0
0	2927	0	0	0	0	0	0	0	0	78	0	0	58	0	0	0	0	0	19	0	0	0	0	0	0	0	0	3	0	0	0	0	0	0	0	0	0	0	0	0	0	0	15	9	0	3	0	0	0
0	1730	0	0	0	0	0	0	0	0	0	0	0	6354	0	0	0	0	0	0	0	0	0	0	0	0	0	0	0	0	0	565	0	0	0	0	0	0	0	0	0	0	0	0	0	0	0	0	0	0
0	39	54	0	0	0	216	0	0	0	18	0	64	0	0	0	11	0	0	0	70	0	33	0	0	0	0	0	33	0	0	5	0	0	0	5	0	0	0	0	0	0	0	77	35	0	46	0	0	0
0	13	30	0	0	0	88	100	0	1	0	0	225	0	0	0	0	0	0	0	5	0	0	0	0	0	0	0	0	0	0	0	0	0	0	0	0	0	2	6	0	0	0	129	44	0	9	0	0	0
13	0	0	0	0	0	23	14	0	13	0	0	0	0	0	0	138	0	0	0	955	0	0	0	0	0	0	0	0	0	0	0	0	0	0	0	0	0	17	0	0	0	0	0	0	0	0	0	0	0
0	0	5	0	0	0	0	12	0	1117	0	46	3	26	74	0	19	0	0	0	255	0	0	0	50	0	37	0	8	0	0	26	0	0	0	0	0	0	4	0	63	0	0	59	38	0	20	0	0	0
0	0	0	0	0	0	0	0	0	0	0	0	0	0	0	0	0	0	0	0	0	0	0	0	0	0	0	0	0	0	0	0	0	0	0	0	8	0	0	0	0	0	0	0	1277	0	1	0	1322	0
2	13	0	0	0	0	0	0	19	0	14	0	0	0	0	0	0	0	0	0	1	0	0	0	4	22	0	0	65	0	0	17	0	0	0	0	22	0	0	80	0	0	0	0	481	0	28	0	0	0
0	231	296	0	0	0	106	0	0	0	0	0	0	202	0	0	0	0	0	0	0	0	0	0	0	0	0	0	0	0	0	207	0	0	0	0	386	0	0	0	0	0	0	110	0	0	51	0	0	0
0	0	0	0	0	0	0	0	0	0	0	0	0	1	0	0	32	0	0	0	515	0	32	0	0	0	0	0	0	0	97	2	29	0	0	0	0	0	0	212	0	0	0	26	0	0	0	2	0	0
0	0	0	0	1	0	24	199	0	0	3	3	0	0	0	0	1	0	0	0	0	0	330	0	0	0	0	0	0	0	0	0	0	0	0	0	0	0	0	0	0	0	1617	377	19	0	12	0	0	0
0	0	4	0	0	0	16	0	0	0	0	0	0	0	0	0	22	0	0	2	158	0	0	0	0	0	0	0	0	0	0	0	0	0	0	0	0	0	0	0	0	0	0	0	1697	0	19	0	0	0
0	102	0	0	0	0	0	0	0	0	4	0	2	0	0	0	0	0	0	0	1	0	6	0	0	0	0	0	2	1	0	0	0	0	0	0	0	0	0	0	0	0	0	311	58	0	216	0	0	0
0	3674	0	0	0	0	13	0	0	0	1	0	11	2	0	0	0	0	0	0	0	0	202	0	0	0	0	0	0	0	0	0	0	0	0	0	0	0	0	0	0	0	0	0	15	0	19	0	0	0
0	12263	0	0	0	0	0	0	0	0	0	0	0	0	0	0	0	0	0	0	0	0	0	0	0	3	0	0	3	0	0	0	0	0	0	0	56	0	0	0	0	0	0	0	4487	0	199	0	0	0
0	848	10	0	0	0	0	0	0	0	0	0	0	516	0	0	0	0	0	0	0	0	61	0	0	0	0	0	0	0	0	0	0	0	0	0	30	0	0	0	0	0	0	11	0	0	190	0	0	0
0	73	0	0	0	0	0	0	69	0	0	458	0	21	0	0	0	0	29	0	0	0	0	5	0	0	0	0	0	6	0	0	0	0	0	0	60	2	0	0	0	32	0	0	0	0	0	0	0	0
0	14	0	0	0	0	1409	5	0	0	0	0	0	0	0	0	0	0	0	0	0	0	0	0	0	0	0	0	0	0	0	0	0	0	0	0	0	0	0	0	0	0	0	0	30	0	0	0	1	0
0	0	0	0	0	0	75	0	0	0	0	0	0	0	0	0	0	0	0	0	0	0	0	59	0	0	0	0	0	0	0	0	0	0	0	0	0	0	0	0	0	0	0	112	0	0	483	0	0	0
0	158	0	0	0	0	0	0	0	0	0	4	0	0	0	0	0	0	0	0	0	0	0	0	0	0	0	0	0	0	0	0	0	0	0	2	0	0	2	0	0	0	0	0	89	0	0	0	0	0
0	745	3	0	0	0	30	0	0	0	0	0	2	0	0	0	0	0	0	0	0	0	647	0	0	0	0	0	0	0	0	0	0	0	0	1	0	0	0	0	0	0	0	77	0	0	550	0	0	0
0	3	0	0	0	0	0	0	7	0	0	5	0	0	0	0	0	0	3	0	0	0	0	11	0	10	0	0	2	0	0	0	0	0	0	0	155	0	0	0	0	1	0	0	0	0	0	0	0	0
0	3135	0	0	5	0	5	0	0	0	0	0	953	4	0	0	0	0	0	0	0	0	30	1	0	0	0	0	17	0	0	38	0	0	0	0	0	0	0	0	0	0	0	3792	414	0	68	0	0	0
2	3	1	0	0	0	0	8	0	303	0	5	19	113	35	0	6	0	0	0	724	0	0	0	81	0	40	0	41	0	0	12	0	0	0	0	41	0	0	66	59	0	0	28	2	0	14	0	0	52
0	1592	0	0	0	0	0	0	0	0	0	0	0	39	0	0	0	0	0	120	0	0	0	0	0	0	0	0	0	0	0	0	0	0	0	0	0	0	0	0	0	0	0	0	0	0	0	0	0	0
0	21	0	0	0	0	69	0	0	0	0	0	13	0	0	0	0	0	0	0	0	0	8	0	0	0	0	0	253	0	0	0	0	0	0	0	0	0	0	11	0	0	0	303	0	0	0	0	0	0
0	1	127	0	0	0	252	0	0	0	2	0	226	0	0	0	0	0	0	0	3	0	70	0	0	0	0	0	34	0	0	18	0	0	0	1	0	0	2	0	0	0	0	147	0	0	7	0	0	0
2	12	6	0	21	0	281	421	0	2	0	0	0	6	0	0	0	0	0	0	5	0	0	0	0	1	0	0	0	0	0	0	0	0	0	0	0	0	3	2	0	0	0	54	707	0	0	0	0	0
0	0	0	0	0	0	0	85	3	0	35235	0	0	0	0	0	0	0	0	0	1	0	0	0	0	0	0	0	0	0	0	0	0	0	0	0	28	0	0	0	0	0	0	44	26	0	0	0	0	0
0	0	0	0	0	0	109	0	0	0	0	0	0	0	0	0	0	0	0	0	0	0	0	30	1	0	0	0	0	0	0	0	0	0	0	0	0	0	0	0	0	0	0	1980	0	0	507	0	0	0
0	0	0	0	0	0	0	0	0	0	0	0	0	0	0	0	0	0	0	0	0	0	0	0	0	0	0	0	1	0	0	0	0	0	0	0	0	0	0	0	0	0	0	0	13388	0	0	0	0	0
0	0	16	0	0	0	8	0	0	0	0	0	0	0	0	0	8	0	0	6	18	0	0	0	0	0	0	0	0	0	0	924	0	0	0	0	1	0	1	0	0	0	0	175	3	0	191	0	0	0
0	0	0	0	0	0	0	0	0	0	0	0	0	0	0	0	0	0	0	0	0	0	0	0	0	0	0	0	0	0	0	0	0	0	0	0	1725	0	0	0	0	0	0	0	0	0	0	0	0	0
0	20812	0	0	0	0	0	0	0	0	13	1	0	0	0	0	0	0	0	0	0	0	0	0	0	0	0	0	0	0	0	0	0	0	0	0	2040	0	0	0	0	0	0	0	2875	0	19	0	0	0
0	0	0	0	117	0	6457	2	0	0	0	0	389	0	0	0	59	0	0	0	51	0	0	0	0	0	0	0	0	0	0	0	0	0	0	19	8	0	0	0	0	0	0	10181	1	0	2	0	0	0
0	0	0	0	0	0	297	4	0	0	6	10	7	0	1	0	0	13	0	0	0	0	1	0	0	0	0	0	2	0	0	0	0	0	0	1	0	0	0	0	0	0	0	0	0	0	0	0	0	0
0	625	1013	0	0	0	180	0	0	0	0	0	0	1454	0	0	0	0	0	0	0	0	0	0	0	0	0	0	0	0	0	0	0	0	0	0	376	0	0	0	0	0	0	1007	0	0	468	0	0	0
17	0	5	0	0	1	5	9	0	0	0	39	13	182	220	0	35	0	0	0	261	0	0	0	37	0	2	0	19	0	0	25	0	0	0	0	6	0	12	291	19	0	0	94	240	0	50	0	0	0
0	0	0	0	0	0	0	3197	0	34	46	0	0	2	0	0	0	0	0	0	9	0	13	40	0	0	0	0	0	1	0	0	0	0	0	0	667	0	0	0	0	0	0	0	0	0	0	0	0	0
1	0	0	0	0	0	0	0	0	0	0	0	0	0	0	0	87	0	0	0	113	0	229	0	0	0	0	0	288	0	3	5	0	0	0	0	0	0	0	1	0	0	0	2264	0	0	0	0	0	0
0	0	0	0	1	0	1	0	0	0	1	0	0	0	0	0	0	0	0	0	3	0	11	0	0	0	0	0	0	0	0	0	0	0	1	0	0	0	0	0	0	0	0	2	15	0	0	0	0	0
0	0	0	4	0	0	0	0	0	71	1080	0	0	0	0	0	0	0	0	0	17	0	19	4	0	0	0	0	0	1	0	2	0	0	0	0	807	0	0	0	0	0	0	0	0	0	0	0	0	0
0	12	0	0	0	0	0	0	0	0	0	0	0	0	0	0	0	0	0	809	0	0	0	0	0	0	0	0	0	0	0	0	0	0	0	0	0	0	0	0	0	0	0	0	0	0	0	0	0	0
0	6	0	0	0	0	0	0	0	0	0	0	28	0	0	0	0	0	0	0	0	0	0	0	0	0	0	0	0	0	0	0	0	0	0	0	62	0	0	5	0	0	0	840	0	0	0	0	0	0
0	60	7	0	0	0	2	11	0	2	0	189	0	0	0	0	3	0	0	0	56	0	0	0	0	0	0	0	43	0	0	0	0	0	0	0	0	0	0	0	2	0	0	80	16	0	0	0	0	0
0	1272	0	0	0	0	0	0	0	0	0	0	0	0	0	0	0	0	0	0	0	0	7	0	0	0	0	0	0	0	3	0	0	0	0	0	0	0	0	0	0	0	0	11	97	0	0	0	0	0
0	5	0	0	0	4	0	0	20	0	0	8	0	0	0	42	0	0	0	0	0	0	0	0	0	3	0	0	13	1	0	0	359	0	0	0	1	6	1	23	0	0	0	8	423	0	1	0	0	0
47	0	2	0	0	0	47	0	1	0	0	0	0	0	0	0	7	0	0	14	214	0	0	0	0	0	0	0	0	2	0	248	0	0	0	0	9	0	0	1	0	0	0	154	961	0	403	0	0	0
0	1901	0	0	0	0	0	0	0	0	0	0	0	2	0	0	0	0	0	11	0	0	0	0	0	0	0	0	0	0	0	52	0	0	0	0	0	0	0	0	0	0	0	0	0	0	0	0	0	0
0	24	0	0	0	0	0	39	0	0	2806	3	185	0	4	0	0	0	0	0	5	0	0	0	0	0	0	0	0	0	0	0	0	0	0	26	30	0	0	0	0	0	0	4498	276	0	66	0	0	0
0	3	0	0	0	0	0	0	4	0	0	0	0	0	0	0	0	0	0	0	0	0	0	0	0	1	0	0	22	0	0	0	6	0	0	0	857	0	0	2	0	0	0	0	3614	0	308	0	0	0
2	19	0	0	1	0	78	0	0	0	8	0	319	0	0	0	0	0	0	0	13	0	16	0	0	0	0	0	232	0	0	0	0	0	0	0	0	0	0	0	0	0	0	361	0	0	104	0	0	0
0	0	0	0	0	0	0	0	0	0	0	0	0	0	0	0	0	0	0	0	0	0	0	0	0	0	0	0	0	0	0	0	0	0	0	0	347	0	0	0	0	0	0	0	0	0	0	0	0	0
0	8	0	0	0	0	0	0	0	0	0	0	6	0	0	0	0	0	0	0	0	0	0	0	0	0	0	0	3	0	0	0	0	0	0	0	0	0	0	0	0	0	0	782	0	0	2	0	0	0
0	163	0	0	0	0	80	0	0	0	0	0	27	0	0	0	0	0	0	0	0	0	0	0	0	0	0	0	0	0	0	0	0	0	0	0	0	0	0	0	0	0	0	81	0	0	0	0	0	0
0	0	45	0	3	0	566	318	0	21	1320	0	4	0	0	0	0	0	0	0	1053	0	0	0	0	0	0	0	0	0	0	0	0	0	0	37	0	0	131	0	0	0	0	49	677	0	50	0	0	0
0	0	0	0	0	0	0	0	0	0	0	0	0	0	0	0	0	0	0	0	0	0	0	0	0	0	0	0	0	0	0	0	0	0	0	0	0	0	0	0	0	0	4434	0	3	0	75	0	0	0
0	0	0	0	0	0	0	21	0	0	12	0	0	0	0	0	2	0	0	0	3	0	0	0	0	0	0	0	0	0	0	0	0	0	0	0	0	0	0	0	0	0	12	1	0	0	0	0	0	0
0	3	1	0	0	0	916	2084	0	0	5	20	1139	0	0	0	0	0	0	0	3	0	0	0	0	1	0	0	4	0	0	1	0	0	0	15	6	0	0	0	0	0	0	10	87	0	0	0	0	0
0	2778	3	0	0	0	8	94	0	1	0	2	16	9	3	0	1	0	0	0	0	0	0	2	0	3	0	1	7	0	0	0	16	0	0	0	3865	0	0	0	0	0	0	18	3066	0	79	0	0	0
0	0	2	0	0	0	0	0	0	0	0	0	0	0	0	0	0	0	0	0	0	0	0	0	1	0	0	0	0	0	0	0	3	0	0	0	0	0	0	0	0	0	0	9	6199	0	162	0	0	0
0	5	0	0	0	0	0	0	0	0	34	4	0	0	0	0	0	0	0	0	0	0	0	0	0	70	0	0	40	0	0	0	7	0	0	0	7	0	0	83	0	0	0	5	1611	0	0	0	0	0
0	0	0	0	0	0	0	0	0	0	0	0	0	0	0	0	0	0	0	0	0	0	0	0	0	0	0	0	0	0	0	4	0	0	0	0	0	0	0	0	0	0	0	5362	0	0	25	0	0	0
0	13	0	0	0	0	0	0	9	0	0	17	0	0	0	0	0	0	0	0	0	0	0	0	0	11	0	0	12	0	0	0	0	0	0	0	14	0	0	3	0	0	0	2	6384	0	0	0	0	0
0	17	0	0	0	0	0	0	0	0	76	3	628	0	0	0	2	0	0	0	0	0	0	0	0	0	0	0	0	5	0	0	0	0	0	0	11444	0	0	0	0	0	0	195	867	0	0	0	0	0
0	0	0	0	0	0	0	0	0	0	0	0	0	0	0	0	0	1360	0	0	0	0	0	0	0	0	0	0	0	0	0	0	0	0	0	0	0	0	0	0	0	0	0	0	0	0	0	0	0	0
0	603	17	0	0	0	12	0	0	0	2	0	70	22	0	0	0	0	0	0	0	0	4	0	0	0	0	0	30	0	0	0	0	0	0	0	0	0	1	0	0	0	0	330	0	0	14	0	0	0
0	934	0	0	0	0	0	0	0	0	0	0	0	0	0	0	0	0	0	0	7	0	1	0	0	0	0	0	0	0	0	0	0	0	0	0	0	0	0	0	5	0	0	1	0	0	0	0	0	0
0	3	18	0	0	0	15	189	0	118	0	2	205	0	0	0	0	0	0	0	0	0	2	0	0	0	0	0	0	0	0	0	1	0	0	2	12	0	0	0	0	0	0	385	5	0	27	0	0	0
0	0	0	0	0	0	0	0	0	0	0	0	0	0	0	0	0	1180	0	0	0	0	0	0	1	0	0	0	0	0	0	0	0	0	0	0	0	0	0	0	0	0	0	0	0	0	0	0	0	0
0	2065	0	0	0	0	0	0	0	0	0	0	360	46	0	0	0	0	0	0	0	0	27	0	0	0	0	0	0	0	0	0	0	0	0	0	0	0	0	0	0	0	0	5	0	0	617	0	0	0
0	10	0	0	0	0	0	0	0	1	37	23	385	0	0	0	0	0	0	0	0	0	0	0	0	0	0	0	0	0	0	0	0	0	0	0	32644	0	0	0	0	0	0	393	1964	0	20	0	0	0
0	5429	0	0	0	0	0	0	0	0	0	0	0	52	0	0	0	0	0	49	0	0	0	20	0	0	0	0	0	0	0	0	0	0	0	0	8	0	0	0	0	0	0	0	0	0	71	0	0	0
0	0	0	0	0	0	0	0	1	0	0	1	0	0	0	0	0	0	0	0	0	0	0	0	0	5	0	0	26	0	0	0	0	0	0	0	2686	0	0	0	0	0	0	0	3011	0	117	0	0	0
0	0	0	0	0	0	0	0	0	0	0	0	0	0	0	0	0	0	0	0	0	0	0	0	0	0	0	0	6	0	0	1540	0	0	0	0	0	0	0	0	0	0	0	4624	94	0	0	0	0	0
0	309	4	0	0	0	0	144	0	21	0	0	0	4	0	0	0	0	0	0	38	0	0	0	0	0	0	0	0	0	0	0	0	0	2	0	0	0	0	0	0	0	0	11	36	0	0	0	0	0
0	1472	7	1	0	0	561	0	3	709	1715	0	6	0	0	0	1409	0	0	488	1695	0	0	0	0	0	0	0	81	10	0	0	0	0	0	166	0	0	64	0	0	0	0	70	13746	0	454	0	0	0
0	151	3	0	11	0	18	456	0	4	0	0	0	0	0	0	0	0	0	0	1	0	0	0	0	0	0	0	143	0	0	0	1	0	0	0	3	0	3	0	0	0	0	158	13	0	2	0	0	0
0	967	0	0	0	0	1	0	0	0	0	0	25	720	0	0	0	0	0	5	0	0	8	0	0	0	0	0	0	0	0	2	0	0	0	0	0	0	0	0	0	0	0	57	0	0	30	0	0	0
0	0	0	0	0	0	0	0	0	0	0	0	0	0	0	0	0	0	0	0	0	0	0	0	0	0	0	0	0	0	0	0	0	0	0	0	1180	0	0	0	0	0	0	0	0	0	0	0	0	0
0	7	0	0	0	0	289	1369	0	0	0	0	1464	0	0	0	3	0	0	0	124	0	0	0	0	0	0	0	7	0	0	0	0	0	0	5	19	0	0	0	0	0	0	0	82	0	0	0	0	0
0	0	0	0	0	0	0	0	0	0	0	0	1299	0	0	0	62	0	0	0	479	0	232	0	0	0	1	0	1166	0	11	2	0	0	0	0	0	0	0	44	0	0	0	8220	0	0	0	0	0	0
9	0	7	0	0	0	0	1095	0	25	0	9	63	0	0	0	0	0	0	0	52	0	0	0	0	0	0	0	3	0	0	2	0	0	0	0	0	1	11	0	15	0	0	115	68	0	4	0	0	0
0	0	0	0	0	0	21	0	0	0	0	0	0	0	0	0	0	0	0	0	0	0	0	0	0	0	0	0	0	0	0	0	0	0	0	0	0	0	0	0	0	0	0	0	0	0	53	0	581	0
0	112	1	0	154	0	6313	7	0	4	0	0	25	0	0	0	1328	0	0	0	1249	0	3	0	0	0	0	0	0	0	0	1	0	0	0	2	42	0	23	0	0	0	0	1945	6	0	1	0	0	0
0	0	0	0	0	0	0	0	0	0	0	0	0	12	0	0	0	0	0	207	0	0	0	0	0	0	0	0	0	0	0	0	0	0	0	0	1493	0	0	0	0	0	0	5	0	0	164	0	0	0
0	32	0	0	0	0	0	0	0	0	0	0	0	0	0	0	0	0	0	0	0	0	0	0	0	0	0	0	27	0	0	0	0	0	0	0	0	0	0	0	0	0	0	866	0	0	0	0	0	0
0	0	125	0	0	0	0	0	39	0	0	0	0	0	0	0	16	0	0	6	46	0	0	0	0	0	0	0	0	0	1	0	0	0	0	0	1	0	13	4	0	0	0	0	369	0	11	0	0	0
0	0	0	0	0	0	0	0	0	0	0	0	0	0	0	0	378	0	0	0	214	0	48	0	0	0	0	0	0	0	35	0	0	0	0	0	0	0	0	196	0	0	0	7612	0	0	0	8	0	0
1	0	0	0	0	0	0	0	0	0	0	0	0	0	0	0	0	0	0	0	8	0	34	0	0	0	0	0	0	0	0	0	8	2666	0	0	0	0	0	0	0	0	0	0	0	0	0	0	0	0
0	6713	0	0	0	0	0	0	0	0	12	0	0	0	0	0	0	0	0	0	0	0	0	0	0	0	0	0	0	0	0	0	0	0	0	0	108	0	0	0	0	0	0	0	238	0	0	0	0	0
0	184	0	0	0	0	36	0	0	0	3	0	53	0	0	0	0	0	0	0	24	0	9	0	0	0	0	0	312	0	0	0	0	0	0	3	0	0	0	2	0	0	0	120	35	0	13	0	0	0
0	61	2	0	0	0	54	434	0	39	0	0	3	0	0	0	0	0	0	0	14	0	0	0	0	14	0	0	0	2	0	0	3	0	0	1	7	0	7	6	0	0	0	216	16	0	15	0	0	0
0	9	11	0	0	1	0	0	0	0	0	12	0	0	0	0	0	0	0	0	0	0	0	0	0	69	0	0	12	0	0	0	1	0	0	0	13	0	0	94	0	0	0	0	1106	0	2	0	0	0
0	0	0	0	0	0	0	0	0	0	0	0	0	0	0	0	0	0	0	0	0	0	0	0	0	0	0	0	0	0	0	0	0	0	0	0	1727	0	0	0	0	0	0	0	0	0	0	0	0	0
0	21	0	0	0	0	0	0	6	0	0	12	0	0	0	0	0	0	0	0	0	0	0	0	5	65	0	0	44	0	0	0	2	0	0	0	10	1	0	7	0	0	0	1	2292	0	0	0	0	0
0	864	0	0	0	0	0	1	0	0	1468	0	15	0	0	0	6	0	0	0	1	0	0	0	0	0	0	0	0	0	0	0	0	0	0	27	4	0	1	0	0	0	0	744	153	0	477	0	0	0
0	0	0	0	0	0	0	0	0	0	0	0	0	0	0	0	0	0	0	0	0	0	1714	0	0	0	0	0	0	0	0	2	0	0	0	0	0	0	0	0	0	0	0	1	0	0	0	0	0	0
0	0	27	0	0	0	0	0	0	13	840	0	0	0	0	0	0	0	0	0	11	0	9	0	0	0	0	0	0	1	0	0	0	0	0	20	0	0	0	0	0	0	0	0	0	0	0	0	0	0
0	406	0	0	0	0	106	0	0	0	0	0	0	2	0	0	0	0	0	0	1	0	0	0	0	0	0	0	0	0	0	0	0	0	0	0	0	0	0	0	0	0	0	750	0	0	0	0	0	0
0	45	0	0	29	0	0	0	1	0	0	0	0	0	0	0	0	0	0	0	0	0	1	0	0	0	0	0	0	0	0	0	0	0	13	0	0	0	0	0	0	0	238	0	0	0	864	0	0	0
0	0	0	0	0	0	10	0	0	0	0	0	0	0	0	0	0	0	0	0	0	0	0	0	0	0	0	0	0	0	0	0	0	0	0	0	0	0	0	0	0	0	0	827	0	0	25	0	0	0
0	0	0	0	0	0	0	0	0	0	0	0	0	0	0	0	0	0	0	0	0	0	0	0	0	0	0	0	0	0	0	0	0	0	0	0	815	0	0	0	0	0	0	0	0	0	0	0	0	0
0	1325	0	0	0	0	0	0	0	0	4	0	0	270	0	0	0	0	0	348	0	0	0	0	0	0	0	0	0	0	0	0	0	0	0	0	0	0	0	0	0	0	0	0	0	0	0	0	0	0
0	0	0	0	0	0	0	0	0	0	0	40	0	183	235	0	0	0	99	0	0	0	2	34	0	0	0	0	0	19	0	0	0	7	0	0	5	0	0	2	0	0	0	0	0	0	0	0	0	0
0	4176	0	0	0	0	139	0	0	0	4	0	8	7	0	0	4	0	0	0	18	0	690	0	0	0	0	0	203	0	0	0	0	0	0	0	0	0	0	46	0	0	0	122	1	0	1	0	0	0
0	181	4	0	0	0	0	0	0	0	3	0	7	0	0	0	0	0	0	0	1	0	0	0	0	0	0	0	361	0	0	0	0	0	0	0	3	0	0	0	0	0	0	394	0	0	28	0	0	0
0	39	0	0	0	0	0	0	0	0	0	0	251	0	0	0	0	0	0	0	4	0	0	0	0	0	0	0	24	0	0	0	0	0	0	0	0	0	0	0	0	0	0	1	1433	0	152	0	0	0
0	0	0	0	0	0	0	0	0	0	0	0	0	0	0	0	0	1004	0	0	0	0	0	0	0	0	0	0	0	0	0	0	0	0	0	0	0	0	0	0	0	0	0	0	0	0	0	0	0	0
2	429	0	0	0	0	2	149	0	0	0	0	0	0	0	0	0	0	0	0	0	0	20	0	0	0	0	0	0	0	0	0	0	0	0	10	0	0	53	0	0	0	0	0	35	0	0	0	0	0
0	6	0	0	0	0	0	0	0	0	0	0	35	0	0	0	2	0	0	0	4	0	46	0	0	0	0	0	0	0	0	0	0	0	0	0	0	0	0	0	0	0	0	2	0	0	670	0	0	0
0	0	0	0	0	0	0	0	0	0	0	0	0	0	0	0	0	0	0	0	0	0	0	0	0	0	0	0	0	0	0	0	0	0	0	0	5481	0	0	0	0	0	0	0	0	0	0	0	0	0
0	19	0	0	1	0	0	1	0	0	7222	1	1151	0	0	0	0	0	0	0	5	0	0	0	0	0	0	0	1	0	0	266	0	0	0	0	19	0	0	0	0	0	0	103	238	0	1	0	0	0
0	8	3	0	0	0	0	4	0	0	0	0	0	0	0	0	0	0	0	0	0	0	0	2	0	0	0	3	9	1	0	0	0	0	0	0	119	0	0	5	0	0	0	0	797	0	79	0	0	0
1	245	0	0	0	0	17	0	0	0	0	0	56	2	0	0	0	0	0	5	20	0	0	0	0	0	0	0	0	0	0	0	0	0	0	0	0	0	0	5	0	0	0	627	0	0	0	0	0	0
0	0	0	0	0	2	0	0	0	0	4038	0	1403	2	0	0	0	0	0	0	9	0	0	0	0	0	0	0	1	0	0	156	0	0	0	10	103	0	0	0	0	0	0	76	32	0	0	0	0	0
0	0	0	0	0	0	0	0	0	0	0	0	0	0	0	0	0	175	0	0	0	0	0	0	0	0	0	0	0	0	0	0	0	0	0	0	0	0	0	0	0	0	0	0	0	0	0	0	0	0
0	0	0	0	0	0	0	0	0	0	0	0	5	0	0	0	4	0	0	93	178	0	0	0	0	0	0	0	0	0	0	3543	0	0	0	12	19	0	0	3	0	0	0	194	155	0	169	0	0	0
0	0	0	0	0	0	0	0	0	0	0	0	0	0	0	0	5	0	0	0	0	0	0	0	0	0	0	0	0	0	0	0	0	0	0	0	0	0	0	0	0	0	0	92	0	0	0	0	0	0
0	0	0	0	0	0	1615	7	0	0	0	19	5	0	0	0	0	931	0	0	0	0	0	0	0	0	0	0	314	0	0	0	0	131	0	0	0	0	3	1	0	0	0	741	40	0	39	0	0	0
0	0	0	0	0	0	5	0	0	0	0	0	0	0	0	0	0	0	0	0	0	0	2	26	6	0	0	0	0	0	0	0	0	0	0	0	0	0	0	0	0	0	0	1394	0	0	152	0	0	0
0	1	0	0	0	0	0	0	12	1	0	2	2	2	0	0	0	0	0	0	0	0	0	0	1	27	0	0	35	0	0	0	5	0	0	0	602	2	21	10	0	0	0	0	1940	0	85	0	0	0
0	0	0	0	0	0	88	561	0	0	0	2312	0	0	4	0	7	14	0	0	0	0	0	0	0	0	0	0	0	0	0	0	0	1	0	0	0	0	0	0	0	0	0	0	1	0	0	0	2	8
0	0	0	0	0	0	0	0	0	0	0	0	0	0	0	0	0	0	0	0	0	0	0	0	0	0	0	0	0	0	0	0	0	0	0	0	1050	0	0	0	0	0	0	0	0	0	0	0	0	0
0	0	0	0	0	0	0	0	0	0	0	0	3274	0	0	0	255	0	0	0	538	0	1851	0	0	0	0	0	4125	0	5	2	0	0	0	0	0	0	0	251	0	0	0	286	0	0	0	0	0	0
2	0	2	0	0	0	7	0	0	0	1	0	902	0	0	0	6	0	0	0	33	0	1	0	0	0	0	0	211	0	0	0	0	0	0	0	0	0	0	11	0	0	0	237	438	0	32	0	0	0
0	33	33	0	0	0	13	0	0	0	326	631	42	0	0	0	0	0	0	0	13	0	63	0	0	0	0	0	9	0	0	0	0	0	0	5	0	0	1	1	0	0	0	28	66	0	42	0	0	0
0	0	0	0	0	0	0	0	0	0	0	0	0	0	0	0	0	0	0	0	0	0	6824	0	0	0	0	0	0	0	0	10	0	0	0	0	0	0	0	0	0	0	0	0	0	0	0	0	0	0
6	0	0	0	3	0	28	0	0	349	0	10	0	0	0	0	31	0	0	0	69	0	0	0	0	0	0	0	0	0	0	0	0	0	0	0	0	0	40	0	0	0	0	4	36	0	30	0	2	0
0	1110	0	0	0	0	1	0	0	0	0	0	163	31	0	0	0	0	0	7	0	0	131	0	0	0	0	0	0	0	0	27	0	0	0	0	0	0	0	0	0	0	0	0	0	0	0	0	0	0
0	0	0	0	0	0	0	0	0	0	7	0	0	0	0	0	0	0	0	0	0	0	0	0	0	0	0	0	0	0	0	0	0	0	9	0	0	0	0	0	0	0	1445	0	11	0	0	0	0	0
0	0	0	0	0	0	23	0	0	0	0	5	0	0	0	0	0	0	0	0	0	0	0	258	0	0	0	0	0	0	0	0	0	0	0	0	0	0	0	0	0	0	0	434	0	0	135	0	0	0
1	748	0	0	0	0	15	0	0	0	0	0	29	0	0	0	0	0	0	0	10	0	100	0	0	0	0	0	453	0	0	0	0	0	0	0	0	0	0	0	0	0	0	64	0	0	0	0	0	0
0	0	0	0	0	0	0	93	0	0	0	0	0	2	0	0	0	0	0	614	0	0	0	0	0	0	0	0	0	0	0	0	0	0	0	0	0	0	0	0	0	0	0	0	0	0	0	0	0	0
0	0	0	0	0	0	0	0	0	0	0	0	0	0	0	0	0	625	0	0	0	0	0	0	0	0	0	0	0	0	0	0	0	0	0	0	0	0	0	0	0	0	0	0	0	0	0	0	0	0
0	32	0	0	0	0	0	0	0	0	0	0	35	0	0	0	0	0	0	0	0	0	0	0	0	0	0	0	79	0	0	0	0	0	0	0	0	0	0	0	5	0	0	2024	364	0	340	0	0	0
0	0	0	0	0	0	0	0	0	0	0	0	0	0	0	0	0	0	0	0	27	0	56	0	0	0	0	0	0	0	0	0	0	1541	0	0	0	0	0	0	0	0	0	0	0	0	0	0	0	0
0	0	0	0	0	0	0	0	0	0	0	1	3	0	0	0	32	0	0	0	204	0	5	0	0	0	0	0	863	0	45	1	0	0	0	0	0	0	0	0	0	0	0	0	1	0	0	0	0	0
0	0	13	11	0	0	0	1448	0	1	0	0	0	0	0	0	0	0	0	0	27	0	31	5	0	0	0	0	0	9	0	0	0	0	0	0	0	0	0	0	0	0	0	0	0	0	0	0	0	0
0	40	0	0	0	0	70	0	0	0	0	0	9	0	0	0	0	0	0	0	0	0	13	0	0	0	0	0	92	0	0	0	0	0	0	0	0	0	28	0	0	0	0	2030	0	0	1030	0	0	0
0	0	0	0	0	0	0	0	0	0	0	481	0	0	0	0	0	0	0	0	0	0	0	8	0	0	0	0	0	0	0	0	0	0	0	0	0	0	0	0	0	0	0	0	0	0	0	0	0	0
0	0	0	0	0	0	0	0	0	0	0	0	0	0	0	0	0	0	0	0	7	0	297	0	0	0	0	0	2495	0	12	0	0	0	0	0	0	0	0	0	0	0	0	7585	0	0	0	0	0	0
0	990	0	0	0	0	0	0	0	0	0	0	0	1473	0	0	0	0	0	0	0	0	0	0	0	0	0	0	0	0	0	5	0	0	0	0	0	0	0	0	0	0	0	0	0	0	0	0	0	0
0	0	0	0	0	0	0	0	0	0	0	0	0	0	0	0	0	0	0	0	24	0	1	0	0	0	0	0	3620	0	1699	2512	0	0	0	0	0	0	0	0	0	0	0	0	1	0	0	0	0	0
0	0	0	0	0	0	0	0	0	0	0	0	117	0	0	0	140	0	0	0	240	0	398	0	0	352	0	0	3593	0	18	0	0	0	0	0	0	0	0	143	0	0	0	2267	0	0	0	4	0	0
0	423	0	0	0	0	0	0	0	0	0	0	288	0	0	0	0	0	0	0	0	0	0	0	0	0	0	0	9	0	0	5	0	0	0	1	0	0	0	0	0	0	0	265	0	0	0	0	0	0
0	0	0	0	0	0	0	0	0	0	0	0	0	0	0	0	0	0	0	0	0	0	0	0	0	0	0	0	0	0	0	0	0	0	0	0	1579	0	0	0	0	0	0	0	0	0	0	0	0	0
7	12	0	0	0	0	0	0	0	0	0	0	86	0	0	0	3	0	0	0	28	0	0	0	0	0	0	0	1133	0	0	0	0	0	0	0	0	0	0	0	0	0	0	2640	642	0	839	0	0	0
0	47	0	0	0	0	0	18	0	0	0	0	32	0	0	0	0	0	0	0	0	0	63	11	0	0	0	0	0	0	0	0	0	0	0	0	4	0	0	0	0	0	0	23	55	0	9	0	0	0
0	2616	0	0	0	0	0	0	0	0	0	0	2	476	0	0	0	0	0	1034	0	0	0	0	0	0	0	0	0	0	0	0	0	0	0	0	0	0	0	0	0	0	0	2	0	0	9	0	0	0
0	294	0	0	0	0	0	0	0	0	0	0	30	0	0	0	6	0	0	2	14	0	5	0	0	0	0	0	6	0	0	0	0	0	0	0	2	0	0	0	0	0	0	718	0	0	0	0	0	0
0	37	0	0	0	0	0	37	0	0	0	1	0	95	0	0	0	0	0	5	0	0	0	80	0	0	0	0	0	0	0	0	8	0	0	0	20	0	48	0	0	0	0	0	11	0	0	0	0	0
0	272	0	0	0	0	0	0	0	0	0	0	12	0	0	0	0	0	0	0	0	0	40	0	0	0	0	0	0	0	0	0	0	0	0	0	0	0	0	0	0	0	0	1593	0	0	0	0	0	0
0	0	0	0	0	0	0	0	0	0	0	0	0	0	0	0	0	0	0	0	0	0	0	0	0	0	0	0	0	0	0	0	0	0	0	0	2979	0	0	0	0	0	0	0	0	0	0	0	0	0
0	0	0	0	0	0	0	0	53	0	0	269	0	1	0	0	0	2	3	0	0	0	0	2	24	0	0	0	0	1	0	0	0	0	0	0	0	0	0	0	0	4	0	0	0	0	0	0	0	0
0	0	0	0	0	0	0	0	0	0	0	0	0	1	0	0	0	0	0	0	0	0	0	0	0	0	0	0	0	0	0	0	1	0	0	0	0	0	0	0	0	0	0	0	8889	0	0	0	0	0
0	3545	0	0	0	0	0	0	0	0	0	0	5	103	0	0	0	0	0	1	0	0	0	0	0	0	0	0	0	0	0	4	0	0	0	0	0	0	0	0	0	0	0	0	12	0	14	0	0	0
0	0	0	0	0	0	0	0	0	0	0	1	0	0	0	0	464	0	0	0	329	0	0	0	0	0	0	0	0	0	2	0	0	0	0	804	0	0	74	47	0	0	0	0	0	0	0	0	0	0
0	0	0	0	0	0	0	0	0	0	0	0	0	0	0	0	0	0	0	0	4	0	0	0	0	0	0	0	0	0	0	0	0	0	0	0	1497	0	0	0	0	0	0	45	1250	0	688	0	0	0
7	59	6	0	0	0	84	413	1	12	11	1	4	0	0	0	0	0	0	0	93	0	0	0	0	0	0	0	0	0	0	0	0	0	0	2	0	0	25	0	0	0	0	1	120	0	0	0	0	0
1	0	469	0	0	0	0	0	218	0	0	0	0	0	0	1	19	0	0	3	68	0	5	0	0	0	0	0	0	0	0	0	2	0	0	0	0	0	34	0	2	0	0	90	42	0	190	0	0	0
0	1646	3	0	0	0	60	911	0	249	0	0	15	0	0	0	0	0	0	0	142	0	1	0	0	0	0	0	0	0	0	0	0	0	0	6	0	0	24	0	0	0	0	4	379	0	1	0	0	0
0	2611	1	0	0	0	1	0	0	0	0	0	0	446	0	0	0	0	0	0	0	0	5	2237	0	0	0	0	0	0	0	790	0	0	0	0	39	0	0	0	0	0	0	0	0	0	0	0	0	0
0	0	0	0	0	0	0	0	0	0	0	0	1660	0	0	0	0	0	0	0	1	0	461	0	0	0	0	0	2031	0	7	0	0	0	0	0	0	0	0	0	0	0	0	1425	0	0	0	0	0	0
0	0	0	0	4	0	8	71	0	0	0	9	15	0	0	0	8	11831	0	0	10	0	0	0	0	0	40	0	667	0	0	0	0	141	0	0	153	0	0	0	0	0	0	101	198	0	38	0	0	0
0	0	0	4	0	0	46	0	0	0	0	0	0	0	0	0	0	0	0	0	0	0	0	0	0	0	0	0	0	0	0	0	0	0	2	0	0	0	0	0	0	0	1115	46	0	0	202	0	0	0
0	8	2	0	0	0	0	0	2	0	3	0	0	1	0	0	0	0	0	0	0	0	0	0	0	25	0	0	40	0	0	0	7	0	0	0	0	0	0	10	0	0	0	0	4114	0	124	0	0	0
0	0	0	0	0	0	0	0	0	0	0	0	0	0	0	0	18	0	0	0	33	0	479	0	0	0	0	0	3277	0	3	0	0	0	0	0	0	0	0	0	0	0	0	1571	0	1	0	0	0	0
0	15	0	0	0	0	0	0	0	0	0	0	0	0	0	0	0	0	0	0	0	0	2842	0	0	0	0	0	0	0	0	21	0	0	0	0	0	0	0	0	0	0	0	7	0	0	0	0	0	0
11	531	219	0	0	25	5	0	1	26	1860	1932	23	48	40	0	29	0	0	141	25	0	0	0	88	233	0	0	41	0	0	452	0	0	0	7	537	0	12	6	0	0	0	65	1665	0	23	0	0	31
0	1	146	0	0	0	771	0	0	0	5	0	4	0	0	0	35	0	0	0	81	0	102	0	0	0	0	0	199	0	0	37	0	0	0	0	0	0	25	65	0	0	0	224	0	0	46	0	0	0
0	0	0	0	0	0	0	0	0	0	0	0	0	0	0	0	0	1150	0	0	0	0	0	0	0	0	0	0	0	0	0	0	0	0	0	0	0	0	0	0	0	0	0	0	0	0	0	0	0	0
0	0	0	0	0	0	0	0	0	0	0	0	0	0	0	0	7	0	0	0	0	0	0	0	0	0	0	0	0	0	0	4	0	0	0	0	0	0	0	0	0	0	4197	2011	1	0	0	0	0	0
0	0	0	10	0	0	0	0	0	0	0	0	0	0	0	0	7	0	0	0	0	0	4115	0	0	0	0	0	0	0	0	67	0	0	0	0	0	0	0	0	0	0	0	19	0	0	0	0	0	0
0	0	0	0	0	0	0	0	0	0	0	0	296	0	0	0	33	0	0	0	0	0	0	0	0	0	0	0	0	0	0	0	0	0	0	0	0	0	0	0	0	0	0	5398	2211	0	93	0	0	0
0	6	169	0	0	0	260	1017	0	207	0	0	0	0	0	0	0	0	0	0	0	0	13	0	0	0	0	0	44	0	0	0	0	0	0	0	6	0	0	8	0	0	0	1029	338	0	50	0	0	0
0	0	0	0	4	0	1	0	0	0	15	0	221	0	0	0	5	0	0	0	53	0	347	0	0	0	0	0	0	0	0	3	0	0	0	0	0	0	0	1	0	0	0	0	287	0	0	0	0	0
2	0	0	0	0	0	0	0	0	0	0	0	23	0	0	0	4	0	0	0	2	0	162	0	0	0	0	0	1733	0	152	0	0	0	0	0	0	0	0	0	0	0	0	280	0	0	0	0	0	0
447	0	0	4	127	0	0	0	0	0	1	1	0	0	0	0	288	0	0	0	0	0	47	0	0	0	0	0	0	0	1	0	0	0	0	0	0	0	0	0	0	0	0	11	0	0	0	0	0	0
0	14	0	0	0	0	270	0	0	0	387	9	0	5	0	0	0	0	0	0	0	0	0	0	0	0	0	0	0	0	0	0	0	0	0	0	0	0	0	0	0	0	0	0	0	0	0	0	0	0
0	1668	51	0	0	0	47	0	0	0	7	0	27	0	0	0	0	0	0	0	1	0	21	0	0	0	0	0	16	0	0	0	0	0	0	0	0	0	0	0	0	0	0	375	0	0	21	0	0	0
0	0	0	0	0	0	0	0	0	0	0	0	1	0	0	0	7	0	0	0	10	0	1072	0	0	0	0	0	657	0	1718	0	0	0	0	0	0	0	0	0	0	0	0	5136	0	0	0	0	0	0
7	52	0	0	0	0	0	2	0	0	3279	0	83	0	0	0	0	0	0	0	32	0	0	0	0	0	0	0	0	0	0	0	0	0	0	27	75	0	3	0	1	0	0	1961	490	0	211	0	0	0
0	433	0	0	0	0	10	0	0	0	0	0	304	0	0	0	5	0	0	0	2	0	96	1	0	0	0	0	30	0	0	1	0	0	0	2	0	0	0	0	0	0	0	155	30	0	4	0	0	0
0	96	0	0	0	0	9	39	114	0	17	271	0	34	0	0	0	0	0	19	0	0	0	0	0	237	0	0	81	10	0	30	0	0	0	0	1000	0	64	7	0	0	0	47	119	20	7	0	0	0
0	0	0	0	0	0	0	0	0	0	0	0	0	0	0	0	0	1110	0	0	0	0	0	0	15	0	0	0	0	0	0	0	0	0	0	0	0	0	0	0	0	0	0	0	0	0	0	0	0	0
0	0	0	0	871	0	8003	0	0	0	2	0	131	0	0	0	1546	0	0	1	607	0	43	0	0	0	0	0	0	0	0	1	0	0	0	112	21	0	5	0	0	0	0	6234	5	0	0	0	0	0
0	247	3	85	3	0	1320	26226	3	1864	19	0	3	0	0	0	651	0	0	2692	2141	0	0	865	0	0	0	66	0	167	0	0	3	0	0	267	4	0	0	0	6	0	0	1861	4335	0	158	0	0	0
0	0	0	0	0	0	0	0	0	0	0	0	0	0	0	0	88	0	0	0	90	0	0	0	0	0	0	0	2	0	176	0	0	0	0	405	1	0	19	0	0	0	0	0	1	0	0	0	0	0
0	0	0	0	0	0	0	0	13	0	0	0	0	0	0	0	55	0	0	5	39	0	0	0	0	0	1	0	0	0	0	450	19433	0	0	0	9	0	0	1	0	0	0	1791	0	0	4	0	0	0
0	0	0	0	0	0	0	0	0	0	0	0	0	0	0	0	0	19	0	0	0	0	0	0	19	0	0	0	0	0	0	0	0	0	0	0	0	0	0	0	0	0	0	0	0	0	0	0	0	0
0	0	0	0	0	0	0	0	0	0	0	0	0	0	0	0	0	0	0	0	0	357	0	0	0	0	14	0	3080	0	0	30	0	0	0	0	0	0	0	0	0	0	0	0	1	0	0	0	0	0
0	0	0	0	0	0	35	0	0	0	0	0	0	0	0	0	7	0	0	0	1	0	0	1	0	0	0	0	0	0	0	0	0	0	0	0	0	0	0	0	0	0	1990	389	0	0	71	0	0	0
0	0	0	0	909	0	6501	0	5	0	5	1	228	0	0	0	0	0	0	0	396	0	354	0	0	0	0	0	0	88	0	0	0	0	0	23	194	0	16	0	214	0	0	4604	0	0	1	0	0	0
0	0	0	0	0	0	0	0	0	0	0	0	0	0	0	0	0	0	0	0	0	0	0	0	0	0	0	0	0	0	0	1446	0	0	0	0	0	0	0	0	0	0	0	0	0	0	0	0	0	0
0	213	0	0	0	0	0	0	0	0	2332	1	558	0	0	0	1	0	0	0	9	0	0	0	1	1	0	0	4	0	0	0	2	0	0	9	2	0	0	3	0	0	0	596	50	0	89	0	0	0
0	1319	152	0	0	0	1	0	0	0	19	0	6	0	0	0	0	0	0	0	0	0	4	0	0	0	0	0	286	0	0	0	0	0	0	0	0	0	6	0	0	0	0	24	0	0	1	0	0	0
0	0	0	0	0	0	1	38	0	0	0	0	0	0	0	0	0	0	0	0	0	0	0	0	0	0	0	0	0	0	0	0	0	0	0	0	0	0	0	0	0	0	79	0	0	0	0	0	0	0
0	56	6	0	0	0	13	0	0	0	0	0	0	235	0	0	0	0	0	0	0	0	6	0	0	0	0	0	0	0	0	0	0	0	0	0	632	0	0	0	0	0	0	61	0	0	48	0	0	0
0	0	0	0	0	0	0	0	0	0	0	0	0	0	0	0	0	0	0	0	0	0	0	0	0	0	0	0	0	1	0	0	0	0	0	0	0	0	0	0	0	0	1913	0	23	0	0	0	0	0
0	875	707	0	0	0	0	0	0	0	55	0	0	35	0	0	0	0	0	0	0	0	0	1	0	0	0	0	0	0	0	1	0	0	0	0	0	0	0	0	0	0	0	0	0	0	0	0	0	0
0	587	1	4	0	0	100	85	3084	158	37	947	20	29	52	0	0	0	0	27	15	0	0	39	1	48	0	4	156	8	0	136	0	0	0	0	512	0	0	75	49	0	0	32	10147	0	37	0	0	6
0	0	0	0	0	0	261	0	0	0	19	0	175	0	0	0	2	0	0	0	13	0	256	0	0	0	0	0	900	0	0	1	0	0	0	0	0	0	8	0	0	0	0	1691	0	0	288	0	0	0
0	7211	255	0	0	0	0	0	0	0	11	0	0	232	0	0	0	0	0	0	0	0	235	6	0	0	0	0	0	0	0	95	0	0	0	0	0	0	4	0	0	0	0	15	119	0	0	0	0	0
0	0	0	0	0	0	0	0	0	0	0	0	0	0	0	0	674	0	0	0	2539	0	10810	0	0	0	0	0	0	0	12836	333	16	0	0	0	0	0	0	2947	0	0	0	30	0	0	0	0	0	0
0	0	0	0	0	0	414	0	0	0	0	0	0	0	0	0	0	0	0	0	0	0	2	410	2	0	0	0	0	0	0	0	0	0	0	0	0	0	0	0	0	0	0	4301	0	0	220	0	0	0
0	142	20	0	0	0	24	185	0	102	0	0	24	0	0	0	0	0	0	0	3	0	0	0	0	0	0	0	3	0	0	0	1	0	0	1	0	0	0	5	0	0	0	68	24	0	0	0	0	0
0	0	0	0	0	0	0	0	0	0	0	0	0	0	0	0	0	0	0	0	0	0	0	0	0	0	0	0	0	0	0	0	1	0	0	0	0	0	0	0	0	0	0	0	369	0	20	0	3808	0
0	630	0	0	0	0	0	0	0	0	0	0	0	0	0	0	158	0	0	0	0	0	0	0	0	0	0	0	2984	0	0	0	0	0	0	0	0	0	0	0	0	0	0	1946	0	0	0	0	0	0
0	2240	0	0	0	0	0	0	0	0	0	0	0	0	0	0	5	0	0	0	7	0	9	1	0	0	0	0	2	0	0	13	0	0	0	0	0	0	0	0	0	0	0	0	0	0	0	0	0	0
0	693	7	0	0	0	79	0	0	0	16	0	3	0	0	0	1	0	0	0	63	0	69	2	0	0	0	0	0	0	0	0	0	0	0	0	0	0	0	19	0	0	0	1	18	0	0	0	0	0
0	563	13	0	0	0	0	0	0	0	3	0	0	17	0	0	0	0	0	0	0	0	0	0	0	0	0	0	2	0	0	0	0	0	0	0	0	0	0	0	0	0	0	10	0	0	4	0	0	0
0	429	71	0	0	0	123	0	0	0	10	0	10	0	0	0	0	0	0	1	6	0	83	0	0	0	0	0	6	0	0	0	0	0	0	0	0	0	4	7	0	0	0	838	0	0	181	0	0	0
0	0	0	0	0	0	0	0	0	0	0	0	0	0	0	0	0	593	0	0	0	0	0	0	0	0	0	0	0	0	0	0	0	0	0	0	0	0	0	0	0	0	0	0	0	0	0	0	0	0
0	0	19	0	0	0	9	96	0	7	0	0	0	0	0	0	0	0	0	0	9	0	0	0	0	0	0	0	1	0	0	4	0	0	0	12	0	0	3	0	0	0	0	160	59	0	81	0	0	0
0	170	36	0	0	0	0	121	0	1	0	279	17	0	0	0	0	0	0	0	0	0	0	0	0	0	0	0	37	0	0	0	0	0	0	3	0	0	0	0	0	0	0	97	34	0	2	0	0	0
2	0	0	2	0	0	0	0	0	0	0	0	0	0	0	0	317	0	0	0	0	0	30	0	0	0	0	0	4	0	1004	0	18	0	0	0	0	0	0	0	0	0	0	1	0	0	0	0	0	0
0	1233	0	0	0	0	0	0	0	0	2768	0	1121	0	0	0	0	0	0	0	6	0	0	0	0	0	0	0	0	0	0	66	0	0	0	4	0	0	0	0	0	0	0	69	18	0	4	0	0	0
0	0	0	0	0	0	0	0	0	0	0	0	0	0	0	0	0	0	0	0	0	0	0	0	0	0	0	0	4696	0	0	234	0	0	0	0	0	0	0	0	0	0	0	5228	0	0	0	1	0	0
0	2308	0	0	0	0	0	4	0	0	8282	0	0	0	0	0	3	0	0	0	0	0	0	0	0	0	0	0	0	0	0	0	0	0	0	0	6	0	0	0	0	0	0	0	1043	0	2	0	0	0
0	0	0	0	0	0	1	0	0	0	0	0	0	0	0	0	0	0	0	0	0	0	3	0	0	0	0	0	0	0	0	0	0	0	0	0	0	0	0	0	0	0	716	675	0	0	77	0	0	0
1	2201	0	0	16	0	0	0	0	0	4611	0	0	1	0	0	8	0	0	0	3	0	0	0	0	0	0	0	0	0	0	2	0	0	0	0	123	0	1	0	0	0	0	143	75	0	23	0	0	0
0	0	0	0	0	0	0	0	0	0	0	0	0	239	277	0	0	0	220	0	0	0	0	4	0	0	0	0	0	31	0	0	0	1	0	0	0	0	0	1	0	0	0	0	0	0	0	0	0	0
0	0	0	0	0	0	0	0	0	0	0	0	0	0	0	0	0	1596	0	0	0	0	0	0	0	0	0	0	0	0	0	0	0	0	0	0	0	0	0	0	0	0	0	0	0	0	0	0	0	0
0	0	0	0	0	0	0	0	0	0	0	0	0	0	0	0	1	0	0	0	24	0	18	0	0	0	0	0	3354	0	1	2	0	0	0	0	0	0	0	0	0	0	0	4591	0	0	0	0	0	0
0	0	0	0	502	0	5297	0	0	0	0	0	301	0	0	0	40	0	0	1	1810	0	33	0	0	0	0	0	0	0	0	0	0	0	0	39	10	0	40	0	0	0	0	21247	0	0	0	0	0	0
0	2	0	0	23	0	2	0	0	0	35	0	393	0	0	0	63	0	0	0	12	0	69	0	0	0	0	0	0	0	0	2	0	0	0	0	0	0	0	0	0	0	0	4	224	0	1	0	0	0
0	327	36	0	0	0	2	104	0	117	0	0	12	0	0	0	0	0	0	0	2	0	26	0	0	0	0	0	56	0	0	0	0	0	0	0	0	0	0	0	0	0	0	85	37	0	21	0	0	0
0	0	0	0	0	0	0	0	0	0	0	0	0	0	0	0	0	0	0	0	0	0	0	0	0	0	0	0	0	0	0	0	0	0	0	0	1811	0	0	0	0	0	0	0	0	0	0	0	0	0
0	0	0	0	0	0	2	0	0	0	0	2	0	9	0	0	0	0	0	1015	0	0	0	0	0	0	0	0	0	0	0	0	0	4	0	0	522	0	0	0	0	0	0	10	0	0	5	0	0	0
0	1027	9	0	0	0	4	0	0	0	3	0	9	0	0	0	0	0	0	0	2	0	22	0	0	0	0	0	185	0	0	0	0	0	0	13	0	0	0	0	0	0	0	399	69	0	336	0	0	0
0	0	0	0	0	0	0	0	0	0	0	0	0	0	0	0	0	0	0	0	0	0	0	0	0	0	0	0	0	0	0	247	0	0	0	0	0	0	0	0	0	0	0	0	6076	0	0	0	0	0
0	172	0	0	0	0	133	1306	0	1	20	0	0	0	0	0	0	0	0	0	0	0	0	0	0	0	0	0	0	0	0	0	0	0	0	0	0	0	0	0	0	0	0	0	2	0	0	0	0	0
0	0	0	0	2	0	29	2	0	0	1	0	0	0	0	0	0	0	0	0	0	0	0	0	0	0	0	0	0	0	0	0	0	0	0	0	0	0	0	0	0	0	131	124	0	0	10	0	0	0
0	0	80	0	0	0	0	0	198	0	0	0	0	0	0	0	62	0	0	11	273	0	1	0	0	0	0	0	0	0	0	0	38	0	0	0	5	0	0	8	11	0	0	0	2468	0	369	0	0	0
0	0	0	0	0	0	0	0	0	0	0	0	0	0	0	0	0	2183	0	0	0	0	0	0	8	0	0	0	0	0	0	0	0	0	0	0	0	0	0	0	0	0	0	0	0	0	0	0	0	0
0	0	0	0	0	0	0	0	0	0	0	0	0	0	0	0	206	0	0	0	139	0	6	0	0	0	0	0	0	0	304	0	0	0	0	0	0	0	0	235	0	0	0	49	0	0	0	0	0	0
22	0	0	0	0	0	0	0	0	0	0	0	0	0	0	0	0	0	0	0	226	0	188	0	0	0	0	0	0	0	617	0	14	0	0	0	0	0	0	0	0	0	0	8	1	0	0	0	0	0
0	0	0	0	0	0	0	0	0	0	0	0	0	0	0	0	0	1071	0	0	0	0	0	0	0	0	0	0	0	0	0	0	0	0	0	0	0	0	0	0	0	0	0	0	0	0	0	0	0	0
0	1305	0	0	0	0	2	0	0	0	0	0	126	0	0	0	0	0	0	0	0	0	278	0	0	0	0	0	21	0	0	0	0	0	0	8	0	0	0	0	0	0	0	1	256	0	0	0	0	0
0	5	0	0	0	0	0	0	0	0	4	3	0	0	0	0	0	0	0	0	0	0	0	0	0	0	0	0	0	0	0	0	0	0	0	0	24	0	0	0	0	0	0	0	435	0	0	0	0	0
0	35	0	0	0	0	0	0	0	0	0	0	10	0	0	0	0	0	0	0	77	0	0	0	0	0	0	0	935	0	0	0	0	0	0	0	0	0	0	0	0	0	0	31	1362	0	224	0	0	0
0	0	0	0	0	0	0	0	0	0	0	0	0	0	0	0	0	0	0	0	0	0	0	0	0	0	0	0	0	0	0	0	0	0	0	0	562	0	0	0	0	0	0	0	0	0	0	0	0	0
0	1148	0	0	0	0	46	0	0	0	1	0	159	100	0	0	0	0	0	0	0	0	388	0	0	0	0	0	117	0	0	0	0	0	0	0	0	0	0	0	0	0	0	618	0	0	165	0	0	0
0	0	0	0	0	0	0	0	0	0	0	0	0	0	0	0	0	0	0	0	0	0	0	0	0	0	0	0	0	0	0	0	0	0	0	0	0	0	0	0	0	0	0	4	16850	0	0	0	0	0
0	614	143	0	0	0	9	398	0	11	0	0	0	0	0	0	0	0	0	0	68	0	0	0	0	10	0	0	229	0	0	0	4	0	0	11	5	0	0	6	0	0	0	0	59	0	0	0	0	0
0	2667	0	0	0	0	0	0	0	0	4834	0	0	0	0	0	14	0	0	0	9	0	0	0	0	0	0	0	0	0	1	0	0	0	0	0	0	0	3	0	0	0	0	0	160	0	0	0	0	0
0	6	0	0	19	0	6468	0	0	2	2	0	814	0	0	0	0	0	0	1	313	0	25	1	0	0	0	0	0	0	0	0	0	0	0	2	15	0	0	2	0	0	0	2998	0	0	0	0	0	0
0	620	0	0	0	0	0	0	0	0	0	0	0	0	0	0	0	0	0	0	2	0	2	0	0	0	0	0	0	0	0	0	0	0	0	25	0	0	100	0	0	0	0	0	0	0	1	0	0	0
0	2438	0	0	0	0	7	0	0	0	0	0	2	0	0	0	0	0	0	0	0	0	32	0	0	0	0	0	0	0	0	0	0	0	0	7	0	0	2	0	0	0	0	126	0	0	364	0	0	0
0	0	0	0	0	0	0	0	0	0	0	0	0	0	0	0	0	0	0	0	14	0	49	0	0	0	0	0	2474	0	11	0	0	0	0	0	0	0	0	0	0	0	0	7671	4	0	0	0	0	0
0	163	0	0	0	0	0	0	0	0	0	0	1	0	0	0	0	0	0	0	6	0	0	5	0	0	0	0	0	0	0	0	0	0	0	0	0	0	0	0	0	0	0	279	57	0	146	0	0	0
0	0	0	0	0	0	0	0	0	0	0	0	0	0	0	0	0	0	0	0	0	0	0	0	0	0	0	0	0	0	0	0	0	0	0	0	552	0	0	0	0	0	0	0	0	0	0	0	0	0
0	333	0	0	0	0	0	0	0	0	0	0	0	0	0	0	0	0	0	0	0	0	0	0	0	0	0	0	0	0	0	0	0	0	0	16	0	0	1	0	0	0	0	0	0	0	728	0	0	0
0	0	0	0	0	0	6	0	0	0	0	0	0	0	0	0	0	0	0	0	0	0	0	0	0	0	0	0	0	0	0	0	0	0	0	0	0	0	0	0	0	0	132	5	0	0	0	0	0	0
0	0	8	8	17	0	0	0	0	738	555	0	0	1	0	0	0	0	0	0	35	0	42	0	0	0	0	0	0	7	0	0	0	0	0	14	0	0	0	0	0	0	0	0	0	0	0	0	0	0
2	0	0	0	0	0	0	0	0	0	0	0	0	0	0	0	6	0	0	0	63	0	99	0	0	0	0	0	295	0	0	0	0	0	0	0	0	0	0	79	0	0	0	548	0	0	0	0	0	0
0	0	0	0	2	0	0	0	0	0	1	0	0	0	0	0	0	0	0	0	0	0	0	0	0	0	0	0	0	0	0	0	0	0	0	0	0	0	0	0	0	0	211	34	0	0	1	0	0	0
0	0	0	0	0	0	0	0	0	0	0	1	0	57	17	0	0	0	386	0	0	0	2	36	0	0	0	0	0	13	0	0	0	0	0	0	3	0	0	3	0	0	0	0	0	0	0	0	0	0
0	0	173	0	0	0	25	0	39	0	0	0	0	0	0	0	23	0	0	6	161	0	0	0	0	0	0	0	0	1	0	0	4	0	0	2	0	0	0	36	0	0	0	14	70	0	274	0	0	0
0	0	7	17	14	0	29	0	0	4	282	0	0	0	0	0	1	0	0	0	447	0	17	0	0	0	0	0	0	0	0	1	0	0	0	0	1	0	0	0	0	0	0	0	0	0	0	0	0	0
0	0	0	0	0	0	0	0	0	0	0	0	0	0	0	0	0	28	0	0	0	0	0	0	0	0	0	0	0	0	0	0	0	0	0	0	0	0	0	0	0	0	0	0	0	0	0	0	0	0
0	0	0	0	0	0	0	0	0	0	0	0	0	1	0	0	0	0	0	0	0	0	0	0	0	0	0	0	0	0	0	3	0	0	0	0	0	0	0	0	0	0	0	49	33353	0	0	0	0	0
0	0	0	0	0	0	255	0	0	0	203	0	0	2	0	0	0	0	0	0	0	0	0	0	0	0	0	0	0	0	0	0	0	0	0	0	0	0	0	0	0	0	6	0	0	0	0	0	0	0
0	2070	0	0	0	0	0	0	0	0	0	0	1	121	0	0	0	0	0	62	0	0	0	0	0	0	0	0	0	0	0	31	0	0	0	0	0	0	0	0	0	0	0	0	0	0	2	0	0	0
0	0	0	0	0	0	0	0	0	0	0	0	0	0	0	0	0	195	0	0	0	0	0	0	0	0	0	0	0	0	0	0	0	0	0	0	0	0	0	0	0	0	0	0	0	0	0	0	0	0
0	0	0	0	0	0	0	12	0	1	1	0	0	0	0	0	0	0	0	0	0	0	0	0	0	0	0	0	0	0	0	0	0	0	0	0	0	0	0	0	0	0	1588	329	0	0	46	0	0	0
1	6	3	0	0	0	0	0	26	0	12	0	2	1	0	131	0	0	0	0	0	0	0	2	0	27	0	0	41	1	0	0	1544	0	0	0	31	0	0	19	0	0	0	17	4985	0	302	0	0	0
0	7	0	0	0	44	0	35	1	0	6101	0	668	0	0	0	0	0	0	0	157	0	0	0	0	0	0	0	0	0	0	31	0	0	0	0	0	0	0	0	0	0	0	498	348	0	25	0	0	0
0	268	4	0	0	0	5	0	0	0	0	0	14	0	0	0	0	0	0	0	0	0	0	0	0	0	0	0	271	0	0	0	0	0	0	0	0	0	11	0	0	0	0	324	0	0	183	0	0	0
0	0	499	3	1	0	32	12	0	0	0	21	0	0	0	0	5	85	0	0	75	0	0	0	0	0	0	0	1	41	0	0	0	0	0	0	2	0	117	0	106	0	0	25	5	0	0	0	0	2
0	0	0	0	0	0	0	0	0	0	0	0	0	0	0	0	0	0	0	0	0	0	0	0	0	0	0	0	0	0	0	0	0	0	0	0	2222	0	0	0	0	0	0	0	0	0	0	0	0	0
100	0	0	0	0	0	0	0	0	0	0	0	0	0	0	0	1329	0	0	0	11107	0	1	0	0	0	0	0	0	0	5	1	2	0	0	0	1	0	0	2959	0	0	0	6	0	0	0	0	0	0
0	0	0	0	0	0	0	6	0	0	5	5	0	0	0	0	0	2229	0	0	0	0	0	0	0	0	0	0	25	0	0	2	0	0	0	0	25	0	1	0	0	0	0	607	2	0	727	0	0	0
0	1	0	0	0	0	0	0	0	0	0	0	0	37	0	2	0	0	0	0	2	12	1	0	0	4	1	0	2934	0	4	0	0	22	0	0	0	0	0	0	0	0	0	494	3	10	0	2	0	0
0	0	0	0	0	0	0	2	0	0	0	0	0	0	0	0	27	5	0	0	18	0	0	0	1	0	0	0	0	0	40	441	18	0	0	0	56	0	0	90	0	0	0	10492	0	0	0	0	0	0
0	0	0	0	0	0	0	0	0	0	0	0	0	0	0	0	0	0	0	0	2	0	0	1	0	0	0	0	15	0	99	1660	0	0	0	0	0	0	0	0	0	0	0	0	4	0	0	0	0	0
0	960	0	0	7	0	0	0	0	0	3	0	649	0	0	0	0	0	0	0	0	0	0	0	0	0	0	0	0	0	267	140	0	0	0	0	1571	0	0	0	0	0	0	0	3670	0	12	0	0	0
0	0	0	0	0	0	0	0	0	0	0	0	0	0	0	0	0	0	0	0	0	0	0	0	0	0	0	0	0	0	0	0	0	0	0	0	2322	0	0	0	0	0	0	0	0	0	0	0	0	0
0	205	54	0	0	0	82	459	0	3	0	520	48	0	0	0	0	0	0	0	0	0	21	0	0	0	0	0	13	0	0	0	0	0	0	0	0	0	0	0	0	0	0	10	18	0	18	0	0	0
0	19	0	0	0	20	0	2	0	0	3307	0	1033	0	0	2	0	0	0	0	11	0	0	0	0	0	0	0	2	0	0	60	0	0	0	9	118	0	0	8	0	0	0	71	595	0	49	0	0	0
0	152	2	0	0	0	0	0	0	0	0	0	0	58	0	0	0	0	0	109	0	0	0	0	0	0	0	0	0	0	0	0	8	0	0	0	7	0	11	0	0	0	0	489	79	0	0	0	0	0
0	0	36	0	0	0	1	0	0	0	775	0	0	0	0	0	1	0	0	0	0	0	0	0	0	0	0	0	0	0	0	0	0	0	0	0	0	0	0	0	147	0	1	2	0	0	0	0	0	0
0	59	5	0	0	0	0	0	2	0	8	40	2	7	0	0	0	0	0	0	0	0	0	6	0	42	0	2	126	1	0	0	13	0	0	0	43	3	37	80	0	0	0	2	23084	0	870	0	0	0
0	582	0	0	0	0	0	0	0	0	0	0	1439	0	0	0	0	0	0	0	16	0	0	0	0	0	0	0	0	0	0	0	0	0	0	0	0	0	0	0	0	0	0	72	1633	0	112	0	0	0
0	373	0	0	0	0	0	0	0	0	0	0	0	0	0	0	0	0	0	0	0	0	0	0	0	0	0	0	0	0	0	0	0	0	0	0	0	0	0	0	0	0	0	17	1683	0	0	0	0	0
7	0	0	0	0	0	0	0	0	0	0	1	0	0	0	0	950	0	0	0	3	0	0	0	0	0	0	0	1	0	41	0	0	0	0	421	0	0	209	0	0	0	0	5	0	0	0	0	0	0
0	0	0	0	0	0	0	0	0	0	0	0	0	0	0	0	0	0	0	0	0	0	0	0	0	0	0	0	0	0	0	0	0	0	0	0	0	0	0	0	0	0	0	0	1374	0	0	0	0	0
0	269	0	0	0	0	0	0	0	0	0	0	0	3	0	0	0	0	0	0	0	0	0	0	0	0	0	0	0	0	3	0	0	0	0	1	0	0	13	0	0	0	0	82	0	0	1933	0	0	0
0	2749	0	0	0	0	26	0	0	0	0	0	0	32	0	0	0	0	0	58	0	0	0	0	0	0	0	0	0	0	0	0	0	0	0	0	0	0	0	0	0	0	0	16	0	0	0	0	0	0
0	0	0	0	0	0	0	0	0	0	1	0	0	0	0	0	73	0	0	0	130	0	850	0	0	0	0	0	2	0	30	0	0	0	0	235	0	0	29	0	0	0	0	1093	2	0	0	0	0	0
0	0	0	0	0	0	296	0	0	0	0	0	0	4	0	0	0	0	0	640	0	0	0	0	0	0	0	0	0	0	0	0	0	0	0	0	0	0	0	0	0	0	0	0	0	0	0	0	0	0
0	0	0	0	0	0	0	0	0	0	0	392	0	0	0	0	0	0	2	0	0	0	0	0	0	5	0	0	0	0	0	0	0	0	0	0	49	0	0	0	0	0	0	0	0	0	0	0	0	0
0	0	56	21	3	0	0	18	0	0	5	149	0	0	0	0	7	10	0	0	25	0	0	0	0	0	0	0	1	0	0	0	0	0	0	0	0	0	10	0	40	0	0	0	14	0	0	0	0	0
0	11	240	0	64	0	71	8	0	34	569	4	3	0	0	0	0	0	0	0	0	0	8	0	5	0	0	0	74	0	0	10	0	0	0	0	113	0	0	9	0	0	0	662	538	0	795	0	0	0
0	0	0	0	0	0	0	0	0	0	0	0	0	0	0	0	0	159	0	0	0	0	0	0	0	0	0	0	0	0	0	0	0	0	0	0	0	0	0	0	0	0	0	0	0	0	0	0	0	0
0	1	0	0	56	0	0	0	2	0	0	0	0	0	0	0	0	0	0	0	2	0	51	0	0	0	0	0	0	0	0	0	0	0	35	0	0	0	0	1	0	0	3180	0	3	0	1893	0	0	0
0	0	0	0	0	0	0	0	0	0	0	307	0	1	503	0	0	0	152	0	0	0	0	5	0	0	0	0	0	8	0	0	0	0	0	0	0	4	0	0	0	36	0	0	0	0	0	0	0	0
0	0	0	0	0	0	0	0	0	0	0	0	0	1	0	0	0	0	0	0	0	0	0	0	0	0	0	1	24	0	0	68	0	0	0	0	0	0	0	0	0	0	0	885	3	0	0	0	0	0
0	0	0	0	0	0	0	0	0	0	0	0	0	200	108	0	0	0	98	0	0	0	0	61	0	0	0	0	0	6	0	1	0	80	0	0	40	0	0	5	0	0	0	0	0	0	0	0	0	0
0	8312	0	0	0	0	0	0	0	0	2	0	0	0	0	0	0	0	0	0	0	0	0	0	0	0	0	0	0	0	0	0	0	0	0	0	4032	0	0	0	0	0	0	0	811	0	3	0	0	0
0	1552	0	0	0	0	103	0	0	0	253	0	264	0	0	0	0	0	0	0	0	0	1847	0	0	0	0	0	0	0	10	134	0	0	0	1	0	0	0	0	0	0	0	0	0	0	62	0	0	0
0	12	1	0	0	0	25	0	0	0	0	0	122	0	0	0	0	0	0	1	2	0	4	0	0	0	0	0	359	0	0	0	0	0	0	0	0	0	0	0	0	0	0	1079	0	0	166	0	0	0
0	0	1	0	0	0	447	1465	0	0	2	1	90	1	0	0	0	0	0	0	8	0	0	0	0	4	0	0	14	0	0	0	0	0	0	8	0	0	0	1	0	0	0	10	80	0	1	0	0	0
0	0	49	0	0	0	24	0	17	0	0	0	5	0	0	0	12	0	0	54	60	0	0	0	0	0	0	0	0	0	0	1	375	0	0	0	9	0	0	0	1	0	0	152	941	0	128	0	0	0
0	5721	3	0	0	0	1	19	0	3	0	8	2	3	0	0	0	0	0	0	0	0	0	0	0	1	0	0	5	0	0	0	0	0	0	0	9179	0	0	0	0	0	0	18	948	0	2	0	0	0
0	0	0	0	0	0	0	0	0	0	0	0	0	186	0	0	0	0	0	0	0	0	2	0	0	0	0	0	0	0	0	21	0	0	0	0	0	0	0	0	0	0	0	36	0	0	0	0	0	0
7	0	0	0	0	0	0	0	0	0	0	0	0	0	0	0	36	0	0	0	145	0	44	0	0	0	0	0	2302	0	1	0	0	0	0	0	0	0	0	4	0	0	0	2455	0	0	0	0	0	0
0	0	0	0	0	0	0	0	0	0	0	0	0	0	0	0	801	0	0	0	4875	0	92	0	0	0	0	0	0	0	301	4	3	0	0	0	0	0	0	2918	0	0	0	12	0	0	0	0	0	0
0	0	97	0	0	0	0	0	5	0	0	0	0	0	0	0	13	0	0	3	8	0	0	0	0	0	0	0	0	0	0	0	66	0	0	0	0	0	0	0	0	0	0	1	2516	0	15	0	0	0
0	0	0	0	0	0	12	0	0	0	0	0	0	0	0	0	0	0	0	0	0	0	0	0	0	0	0	0	0	0	0	0	0	0	0	0	0	0	0	0	0	0	0	0	7	0	12	0	2947	0
0	0	0	0	0	0	0	0	0	0	0	0	0	0	0	0	0	0	0	0	0	0	0	0	0	0	0	0	0	0	0	0	0	0	0	0	29	0	0	0	0	0	0	0	0	0	0	0	0	0
0	2078	0	0	0	0	0	0	0	0	166	0	0	133	0	0	0	0	0	142	0	0	1	0	0	0	0	0	0	0	0	68	0	0	0	0	0	0	0	0	0	0	0	0	0	0	0	0	0	0
0	0	0	0	0	0	0	0	0	0	0	1938	0	143	0	0	0	0	0	0	0	0	0	98	0	0	0	0	0	0	0	0	0	0	0	0	0	0	0	0	0	0	0	0	0	0	0	0	0	0
0	365	27	0	0	0	262	0	2	0	0	0	375	0	0	0	0	0	0	0	3	0	38	0	0	0	0	0	3	0	0	0	0	0	0	0	0	0	0	1	0	0	0	11	0	0	87	0	0	0
17	175	0	0	0	0	0	0	0	0	0	0	1	0	0	0	1	0	0	0	138	0	0	0	0	0	0	0	107	0	0	0	0	0	0	0	0	0	0	0	0	0	0	760	236	0	287	0	0	0
0	2470	31	0	11	0	732	33	0	35602	12525	5	440	0	0	0	0	0	0	0	39	0	494	0	2	0	0	0	2562	0	0	0	0	0	0	0	8	0	0	10	0	0	0	7667	1689	0	758	0	0	0
38	0	54	0	0	0	0	0	0	0	0	0	0	0	0	0	23	0	0	19	7	0	0	0	0	0	0	0	0	7	0	0	0	0	0	5	2	0	0	2	0	0	0	5	266	1	300	0	0	0
0	1572	0	0	0	0	0	0	0	0	0	0	0	21	0	0	6	0	0	0	4	0	5	0	0	0	0	0	1	0	0	0	0	0	0	0	0	0	0	0	0	0	0	664	0	0	0	0	0	0
0	36	0	0	0	0	0	138	0	0	0	8	25	0	0	0	0	0	0	0	0	0	0	1	0	0	0	0	0	0	0	0	0	0	0	1	0	0	0	0	0	0	0	0	119	0	0	0	0	0
0	6	5	0	0	0	0	0	3	0	8	10	0	0	0	0	0	0	0	0	0	0	0	0	8	1	0	0	237	0	0	0	10	0	0	0	14	0	0	19	0	0	0	0	1430	0	0	0	0	0
1	0	0	0	0	0	571	0	0	0	0	0	0	0	0	0	0	0	0	0	0	0	0	0	0	0	0	0	0	0	0	0	0	0	0	0	0	0	0	0	0	0	0	87	0	0	4	0	0	0
0	1121	0	0	0	0	0	0	0	0	0	0	0	0	0	0	4	0	0	0	2	0	3	0	0	0	0	0	2	0	0	0	0	0	0	0	0	0	0	0	0	0	0	628	0	0	0	0	0	0
0	217	0	0	0	0	0	0	0	0	536	0	67	0	0	0	0	0	0	0	29	0	0	0	0	0	0	0	0	0	0	8	0	0	0	13	6	0	2	0	0	0	0	99	54	0	18	0	0	0
0	24	0	0	0	0	0	0	0	0	0	0	406	0	0	0	0	0	0	0	16	0	9	0	0	0	0	0	151	0	0	0	0	0	0	0	0	0	0	0	0	0	0	462	0	0	45	0	0	0
17	0	16	2	0	0	0	11	0	851	0	10	4	53	67	0	1	0	0	0	215	0	0	0	10	0	41	0	6	0	0	5	0	0	0	0	1	0	3	88	6	0	0	52	26	0	184	0	0	0
0	8	0	0	88	0	2187	0	0	0	0	0	103	0	0	0	0	0	0	0	10	0	26	0	0	0	0	0	0	0	0	0	0	0	0	12	0	0	4	48	0	0	0	38722	3	0	2	0	0	0
0	5285	0	0	0	0	0	0	0	0	0	0	0	0	0	0	0	0	0	0	0	0	0	0	0	0	0	0	1	0	0	0	0	0	0	0	0	0	0	0	0	0	0	0	0	0	0	0	0	0
0	1279	0	0	0	0	0	0	0	0	0	0	0	1069	0	0	0	0	0	0	0	0	0	0	0	0	0	0	0	0	0	23	0	0	0	0	0	0	0	0	0	0	0	0	0	0	0	0	0	0
0	0	0	0	0	0	0	0	0	0	0	0	0	0	0	0	0	0	0	0	137	0	5182	0	0	1	0	0	155	0	2029	3536	0	0	0	0	0	0	0	0	0	0	0	397	9	0	0	1	0	0
0	0	0	0	0	0	0	0	19	2	3	113	0	1	0	0	0	0	0	0	0	0	0	0	0	69	0	0	91	0	0	4	0	0	0	0	31	0	0	39	0	0	0	4	20	0	0	0	0	0
0	38	0	0	0	0	0	0	0	0	0	0	43	4	0	0	0	0	0	0	0	0	15	0	0	0	0	0	169	0	0	0	0	0	0	2	0	0	0	0	0	0	0	380	35	0	58	0	0	0
0	1	0	0	0	0	0	0	0	0	14	1	171	1	0	0	0	0	0	0	1	0	0	0	0	0	0	0	46	0	0	218	0	0	0	0	2	0	0	2	0	0	0	515	1	35	129	0	0	0
2	256	0	0	0	0	0	0	0	0	0	0	109	0	0	0	17	0	0	0	34	0	0	0	0	0	0	0	281	0	0	0	0	0	0	0	0	0	0	0	2	0	0	514	158	0	349	0	0	0
0	0	0	0	0	0	0	0	0	0	0	0	0	2	0	0	8	0	0	0	91	0	383	0	0	0	0	0	0	0	161	0	0	0	0	0	0	0	0	4	0	0	0	141	0	0	0	7	0	0
1	839	0	0	0	0	0	28	0	0	0	1	229	0	0	0	0	0	0	0	4	0	8	0	0	0	0	0	0	0	0	0	0	0	0	1	0	0	0	0	0	0	0	0	211	0	0	0	0	0
0	0	0	0	0	0	0	0	0	0	0	0	0	0	0	0	0	1209	0	0	0	0	0	0	0	0	0	0	0	0	0	0	0	0	0	0	0	0	0	0	0	0	0	0	0	0	0	0	0	0
0	22	0	0	0	0	450	11	0	0	0	0	0	0	0	0	0	0	0	0	0	0	0	0	0	0	0	0	0	0	0	0	0	0	0	0	0	0	0	0	0	0	0	0	410	0	0	0	0	0
0	117	0	0	0	0	118	0	0	0	26	0	4	0	0	0	12	0	0	0	33	0	0	0	0	0	0	0	0	0	0	0	0	0	0	0	0	0	0	0	0	0	0	0	0	0	0	0	0	0
0	57	0	0	0	0	4	0	0	0	3	0	952	0	0	0	15	0	0	0	18	0	42	0	0	0	0	0	274	0	0	0	0	0	0	0	0	0	0	0	0	0	0	1357	0	0	15	0	0	0
0	7	0	0	0	93	0	2	0	0	672	4	764	0	0	4	0	0	0	0	0	0	0	0	0	0	0	0	2	0	0	5	970	0	0	3	0	0	1	0	0	0	0	1302	75	0	29	0	0	0
0	2649	0	0	0	0	0	0	0	0	3	0	0	0	0	0	0	0	0	0	0	0	0	0	0	0	0	0	0	0	0	0	0	0	0	0	936	0	0	0	0	0	0	0	4035	0	188	0	0	0
0	0	0	0	0	0	0	0	0	0	0	0	0	0	0	0	0	0	0	0	0	0	0	0	0	0	0	0	0	0	0	0	0	0	0	0	989	0	0	0	0	0	0	0	0	0	0	0	0	0
0	10	2	0	0	0	4	0	0	3	38	26	8	0	0	0	0	0	0	0	2	0	0	1	0	18	0	0	21	0	0	10	0	0	0	0	19	1	0	1	0	0	0	24	12686	0	140	0	0	0
0	157	0	0	0	0	114	0	0	0	2	0	2	1	0	0	0	0	0	0	6	0	13	0	0	0	0	0	0	0	0	0	0	0	0	0	0	0	0	0	0	0	0	0	0	0	1	0	0	0
0	0	0	0	0	0	0	0	1064	0	0	0	0	0	0	0	0	0	0	0	0	0	0	0	0	0	0	0	0	0	0	0	0	0	0	0	0	0	0	0	0	0	40	0	3	0	0	0	0	0
0	28	1	0	0	0	275	2160	0	175	11	0	0	0	0	0	0	0	0	0	8	0	0	0	0	2	0	0	0	0	0	0	0	0	0	10	11	0	23	2	0	0	0	682	736	0	5	4	0	0
0	0	0	0	1	0	47	1431	0	4	54	0	0	0	0	0	0	0	0	0	0	0	0	0	0	0	0	0	0	0	0	0	0	0	1	1	4	0	0	0	0	0	0	0	56	0	82	0	217	0
0	34	73	0	0	0	85	1340	0	68	87	0	122	0	0	0	0	0	0	0	2752	0	0	0	0	0	0	0	11	0	0	0	0	0	0	99	0	0	0	0	0	0	0	222	1157	0	448	0	0	0
0	29	0	0	0	0	0	0	0	0	6	8	0	0	0	0	0	0	0	0	5	0	0	0	0	129	0	1	18	0	0	0	11	0	0	0	37	0	0	15	0	0	0	0	4990	0	0	0	0	0
0	0	29	0	0	0	154	5216	5	40	204	0	31	0	0	0	0	0	0	0	1674	0	0	0	0	0	0	0	0	0	0	0	0	0	0	4	0	0	4	0	13	0	0	26	15	0	15	0	0	0
0	0	1	0	0	0	0	0	0	0	0	0	0	0	0	0	10	0	0	4	0	0	265	3	0	0	0	0	0	36	0	0	0	0	0	0	0	0	0	0	0	0	141	0	0	0	0	0	0	0
0	504	0	0	0	0	0	0	0	0	0	0	0	2	0	0	0	0	0	0	0	0	0	0	0	0	0	0	0	0	0	0	0	0	0	0	0	0	0	0	0	0	0	254	0	0	0	0	0	0
3	3393	14	0	34	0	136	733	0	33	0	3	0	2	0	0	0	0	0	0	25	0	0	0	0	0	0	0	1	0	0	0	0	0	0	1	14	0	23	32	0	0	0	46	540	0	1	0	0	0
0	0	220	7	0	0	30	38	0	0	2	2	0	0	0	0	5	35	0	0	25	0	0	1	0	0	6	0	7	0	0	0	0	0	0	0	0	0	0	31	0	0	0	0	0	0	0	0	0	0
0	1016	29	0	0	0	7	0	0	0	0	0	195	0	0	0	1	0	0	0	0	0	53	0	0	0	0	0	249	0	0	0	0	0	0	0	0	0	1	0	0	0	0	1146	0	0	113	0	0	0
0	0	0	0	0	0	0	0	0	0	0	0	0	0	0	0	0	908	0	0	0	0	0	0	0	0	0	0	0	0	0	0	0	0	0	0	0	0	0	0	0	0	0	0	0	0	0	0	0	0
0	1041	0	1	0	0	0	0	0	0	185	2	120	0	0	0	0	0	0	0	0	0	0	0	0	0	0	0	0	0	0	0	0	0	0	44	6	0	0	0	0	0	0	529	247	0	14	0	0	0
0	0	0	0	1	0	3	0	0	0	7	0	0	0	0	0	0	0	0	0	0	0	0	0	0	0	0	0	0	0	0	0	0	0	0	0	0	0	0	0	0	0	0	37	19	0	0	0	0	0
0	3381	0	0	7	0	0	0	0	0	0	0	9	3	0	0	0	0	0	0	0	0	23	13	0	0	0	0	0	0	0	0	0	0	0	0	0	0	0	1	0	0	0	0	0	0	0	0	0	0
0	2430	0	0	0	0	0	0	0	0	846	1	48	0	0	0	0	0	0	0	0	0	0	0	0	0	0	0	4	0	0	2	0	0	0	20	5	0	0	0	0	0	0	1	418	0	4	0	0	0
0	2360	44	0	0	0	0	0	0	0	0	0	0	0	0	0	0	0	0	637	0	0	0	0	0	0	0	0	0	0	0	0	0	0	0	0	1219	0	0	0	0	0	0	509	0	0	876	0	0	0
0	7284	0	0	0	0	0	0	0	0	0	0	0	375	0	0	0	0	0	1076	0	0	0	0	0	0	0	0	0	0	0	0	0	0	0	0	0	0	0	0	0	0	0	0	0	0	55	0	0	0
0	0	0	0	0	0	0	0	0	0	0	0	0	551	117	0	0	0	313	3	0	0	0	0	0	0	0	0	0	3	0	0	0	0	0	0	0	0	0	0	0	0	0	0	0	0	0	0	0	0
0	86	0	0	6	0	36	0	0	0	0	0	1046	0	0	0	0	0	0	0	6	0	25	0	0	0	0	0	0	0	0	11	0	0	0	0	0	0	0	0	0	0	0	442	0	0	3	0	0	0
0	0	0	2	0	0	0	0	0	0	0	11	0	63	136	0	0	0	196	0	0	0	0	22	0	1	0	0	0	0	0	0	0	4	0	0	34	10	0	0	0	64	0	0	0	0	0	0	0	0
0	0	0	0	0	0	0	0	0	0	0	0	0	0	0	0	0	0	0	5	0	0	0	0	0	0	0	0	0	10	0	0	0	0	0	0	0	0	0	0	0	0	1299	0	8	0	0	0	0	0
0	0	0	0	0	0	0	0	0	0	0	0	0	0	0	0	0	521	0	0	0	0	0	0	0	0	0	0	0	0	0	0	0	0	0	0	0	0	0	0	0	0	0	0	0	0	0	0	0	0
0	2690	0	0	0	0	0	0	0	0	0	0	36	19	0	0	0	0	0	129	0	0	0	0	0	0	0	0	0	0	0	0	0	0	0	0	10	0	0	0	0	0	0	0	1559	0	1	0	0	0
1	1155	0	0	2	0	0	680	0	0	0	0	0	0	0	0	0	0	0	0	616	0	17	0	0	0	0	0	0	0	0	0	0	4	1	0	0	0	0	0	0	0	0	7	0	0	29	0	0	0
3	7	6	0	0	0	0	397	0	72	0	0	0	3	0	0	0	0	0	0	14	0	37	0	0	0	0	0	38	0	0	0	0	0	0	24	0	0	2	1	7	0	0	88	32	0	7	0	0	0
0	0	0	0	0	0	0	0	0	0	0	0	0	0	0	0	0	0	0	0	0	0	0	0	0	0	0	0	0	0	0	0	0	0	0	0	0	0	0	0	0	0	0	6	31662	0	0	0	0	0
0	0	0	0	0	0	0	0	0	0	0	0	0	0	0	0	0	0	0	0	1	0	0	0	0	0	0	0	0	0	1	5223	0	0	0	0	144	0	0	0	0	0	0	62	151	0	159	0	0	0
0	17	0	0	0	0	0	0	0	0	1	0	130	0	0	0	0	0	0	0	14	0	6	0	0	0	0	0	454	0	0	0	0	0	0	0	0	0	1	0	0	0	0	58	0	0	0	0	0	0
0	180	0	0	0	0	0	2	0	0	629	0	1071	0	0	0	0	0	0	0	60	0	0	0	0	0	0	0	2	0	0	28	0	0	0	1	0	0	0	2	0	0	0	416	160	0	1	0	0	0
2	327	48	0	0	0	54	82	0	18	0	4	0	0	0	0	0	0	0	0	0	0	0	0	0	0	0	0	0	0	0	0	2	0	0	1	0	0	0	2	0	0	0	457	23	0	113	0	0	0
0	0	0	0	5	0	9	0	0	0	0	0	0	0	0	0	0	0	0	0	0	0	0	0	0	0	0	0	0	0	0	0	0	0	0	0	0	0	0	0	0	0	590	128	0	0	7	0	0	0
0	4	0	0	0	0	47	781	0	6	0	10	0	0	0	0	0	0	0	0	9	0	0	0	0	0	0	0	0	0	0	1	0	0	0	0	4	0	2	0	0	0	0	13	149	0	78	0	0	0
0	0	0	0	0	0	0	0	0	0	0	0	0	0	0	0	0	0	0	0	0	0	0	0	0	0	0	0	0	0	0	0	0	0	0	0	230	0	0	0	0	0	0	0	1434	0	7	0	0	0
0	0	0	0	0	0	0	0	0	0	0	0	0	0	0	0	0	15	0	0	0	0	0	0	0	0	0	0	0	0	0	0	0	0	0	0	0	0	0	0	0	0	0	0	0	0	0	0	0	0
0	117	0	0	0	0	0	5	0	0	0	4	30	0	0	0	0	0	0	0	3	0	0	2	0	0	0	0	0	0	0	0	0	0	0	0	0	0	2	0	0	0	0	0	256	0	4101	0	0	0
0	2	0	0	0	0	0	0	0	0	3	0	0	0	0	0	1	0	0	0	0	0	2	0	0	0	0	0	0	0	0	0	0	0	5	0	0	0	0	0	0	0	464	513	0	0	0	0	0	0
0	0	0	0	0	0	0	0	0	0	0	0	0	0	0	0	0	0	0	0	0	0	0	0	0	0	0	0	0	0	0	0	0	0	0	0	1302	0	0	0	0	0	0	0	0	0	0	0	0	0
0	0	0	0	0	0	0	0	0	0	0	0	0	0	0	0	0	52	0	0	0	0	0	0	8	0	0	0	0	0	0	0	0	0	0	0	0	0	0	0	0	0	0	0	0	0	0	0	0	0
0	68	0	0	0	0	0	0	0	0	36	59	10	0	0	0	2	0	0	0	3	0	0	0	0	0	0	0	0	0	1	0	0	0	0	3	67	0	0	0	0	0	0	461	1961	0	313	0	0	0
0	0	0	0	0	0	0	0	0	0	0	0	0	0	0	0	0	0	0	0	263	0	131	0	0	0	0	0	2454	0	399	86	0	0	0	0	0	0	0	0	0	0	0	4408	0	0	0	0	0	0
0	0	0	0	0	0	0	0	0	0	0	0	0	0	0	0	0	726	0	0	0	0	0	0	0	0	0	0	0	0	0	0	0	0	0	0	0	0	0	0	0	0	0	0	0	0	0	0	0	0
0	11	0	0	0	0	2	4	0	0	0	2	0	0	0	0	0	0	0	0	0	0	0	0	0	12	0	0	8	0	0	1	0	0	0	0	219	0	1	6	0	0	0	0	358	0	18	0	0	0
0	377	3	0	0	0	72	1111	0	0	0	22	64	0	0	0	0	0	0	0	4	0	0	0	0	0	0	0	0	0	0	0	0	0	0	10	0	0	0	0	0	0	0	217	92	0	0	0	0	0
0	458	0	0	0	0	0	0	0	0	0	0	0	0	0	0	0	0	0	0	0	0	0	0	0	0	0	0	856	0	1	0	0	0	0	0	0	0	0	0	0	0	0	1052	0	0	0	0	0	0
0	1625	0	0	0	0	0	0	0	0	0	0	2	37	0	0	5	0	0	0	0	0	8	0	0	0	0	0	0	0	0	0	0	0	0	0	0	0	0	0	0	0	0	136	0	0	0	0	0	0
0	7519	606	0	0	0	0	0	0	0	14	0	0	1	0	0	0	0	0	0	0	0	41	53	0	0	0	0	0	0	0	44	0	0	0	0	0	0	1	0	0	0	0	0	11	0	0	0	0	0
0	7110	0	0	0	0	40	0	0	0	0	0	2	0	0	0	5	0	0	0	29	0	115	0	0	0	0	0	12	0	1	5	0	0	0	6	0	0	4	0	0	0	0	1760	50	0	387	0	0	0
0	33	0	0	0	0	0	0	30	0	16	0	0	0	0	0	0	0	0	0	0	0	0	0	0	1	0	0	158	0	0	0	13	0	0	0	376	0	0	52	1	0	0	6	2537	0	66	0	0	0
0	4045	0	0	1	0	0	0	0	0	163	0	108	433	0	0	0	0	0	0	0	0	156	0	0	0	0	0	0	0	0	217	0	0	0	0	0	0	0	0	0	0	0	0	13	0	4	0	0	0
0	340	0	0	0	0	0	0	0	0	0	0	0	1745	0	0	0	0	0	0	0	0	0	0	0	0	0	0	0	0	0	29	0	0	0	0	0	0	0	0	0	0	0	0	0	0	0	0	0	0
0	24	16	0	0	0	4	482	0	0	0	157	73	0	0	0	0	0	0	0	11	0	0	0	0	0	0	0	1	0	0	0	1	0	0	2	2	0	13	5	0	0	0	35	45	0	5	0	0	0
0	0	0	0	0	0	0	0	0	0	0	0	0	0	0	0	0	0	0	0	0	0	0	0	0	0	0	0	3	0	28	4546	0	1	0	0	0	0	0	0	0	0	0	11016	6	0	0	39	0	0
0	0	0	0	0	0	0	0	0	0	0	0	0	0	0	0	435	0	0	0	21	0	241	0	0	0	0	0	0	0	87	0	0	0	0	264	0	0	45	0	0	0	0	2	0	0	0	0	0	0
4	34	0	0	0	0	0	0	0	99	2	8	3	38	1	0	17	9	0	0	968	0	0	0	22	0	14	0	4	0	0	15	0	0	0	0	3	0	0	31	389	0	0	68	12	0	25	0	0	0
0	526	0	0	0	0	0	22	0	0	0	1	0	0	0	0	2	0	0	0	0	0	0	0	0	0	0	0	0	0	0	0	0	0	0	15	0	0	0	0	0	0	0	2	80	0	70	0	0	0
3	2028	1	0	13	0	32	1358	0	130	5	1	0	0	0	0	7	0	0	0	49	0	0	0	0	0	0	0	4	0	0	0	0	0	0	0	2	0	68	0	0	0	0	50	766	0	1	0	0	0
21	0	0	0	0	0	54	449	0	4	0	0	0	0	0	0	4	1	0	0	271	0	1	0	0	0	0	0	0	0	0	0	0	0	0	1	3	0	80	108	0	0	0	0	6	0	34	0	9	0
0	10	1	0	2	0	74	0	0	0	6	0	9	5	0	0	0	0	0	0	0	0	326	0	0	0	0	0	23	0	0	0	0	0	0	0	0	0	0	0	0	0	0	95	0	0	6	0	0	0
0	0	0	0	0	0	0	0	0	0	0	0	0	0	0	0	0	955	0	0	0	0	0	0	23	0	0	0	0	0	0	0	0	0	0	0	0	0	0	0	0	0	0	0	0	0	0	0	0	0
0	35	0	0	3	0	11	0	0	0	0	0	568	0	0	0	5	0	0	0	2	0	441	0	0	0	0	0	190	0	0	0	0	0	0	0	0	0	0	0	0	0	0	198	14	0	0	0	0	0
0	0	0	0	0	0	0	0	0	0	0	0	0	0	0	0	0	212	0	0	0	0	0	0	0	0	0	0	0	0	0	0	0	0	0	0	0	0	0	0	0	0	0	0	0	0	0	0	0	0
2	0	0	0	0	0	35	0	0	213	1209	0	0	0	0	0	0	0	0	0	44	0	2	2	0	0	0	0	0	11	0	0	0	0	0	3	1	0	0	0	0	0	0	0	0	0	0	0	0	0
0	0	0	0	0	0	0	0	0	0	0	0	0	0	0	0	0	0	0	0	0	0	0	0	0	0	0	0	0	0	0	0	0	0	0	0	1266	0	0	0	0	0	0	0	0	0	0	0	0	0
0	0	0	0	0	0	12	0	0	0	0	0	0	0	0	0	0	0	0	0	0	0	0	0	0	0	0	0	0	0	0	0	0	0	0	0	0	0	0	0	0	0	0	0	363	0	25	0	12393	0
0	16	0	0	0	0	159	0	0	0	227	0	0	0	0	0	73	0	0	3	0	0	1	0	0	0	0	0	0	0	0	3	0	0	0	1	0	0	2	0	0	0	0	0	0	0	0	0	0	0
0	0	0	0	0	0	14	0	0	0	0	0	0	0	0	0	1	0	0	4	26	0	0	0	0	0	0	0	0	0	0	0	0	0	0	0	1	0	0	23	0	0	0	0	2148	0	1	0	0	0
1	0	100	0	0	0	5	0	0	0	0	0	0	0	0	0	2	0	0	0	7	0	25	0	0	0	0	0	85	0	0	106	0	0	0	0	1	0	1	0	0	0	0	1515	343	0	1805	0	0	0
0	889	1	0	0	0	1	2	0	0	0	0	156	0	0	0	0	0	0	0	0	0	4	0	0	0	0	0	443	0	0	0	0	0	0	0	0	0	2	0	0	0	0	141	0	0	60	0	0	0
0	0	0	0	0	0	14	0	0	0	0	0	0	0	0	0	0	0	0	293	0	0	0	0	0	0	0	0	0	0	0	0	0	0	0	0	0	0	0	0	0	0	0	0	0	0	0	0	0	0
0	0	0	0	0	0	9	0	0	0	0	0	12	0	0	0	0	0	0	0	0	0	0	0	0	0	0	0	0	0	0	0	0	0	0	7	0	0	0	0	0	0	0	1	1010	0	1220	0	0	0
0	17	0	0	0	0	0	0	0	0	0	0	4	0	0	0	0	0	0	0	0	0	0	0	0	0	0	0	0	0	0	0	0	0	0	0	0	0	0	0	0	0	0	0	1092	0	443	0	0	0
0	14	0	0	0	0	0	0	0	0	46	100	0	0	0	0	0	0	0	0	0	0	0	0	0	0	0	0	0	0	0	43	0	0	0	0	443	0	0	0	0	0	0	3	1442	0	0	0	0	0
0	0	0	0	0	0	0	0	0	0	0	0	0	0	0	0	0	0	0	0	0	0	0	0	0	0	0	0	0	0	0	0	0	0	2	0	0	0	0	0	0	0	499	347	2	0	0	0	0	0
0	0	0	0	0	0	0	0	0	0	0	0	0	0	0	0	0	0	0	0	0	0	0	0	0	0	0	0	0	0	0	0	0	0	0	0	0	0	0	0	0	0	0	0	9703	0	0	0	0	0
0	58	0	0	0	5	1	1	20	0	0	0	0	0	0	2	0	0	0	0	0	0	0	0	0	5	0	0	10	1	0	0	468	0	0	1	0	0	2	0	0	0	0	0	606	0	81	0	0	0
0	174	0	0	0	0	0	12	0	0	6914	0	1013	0	0	0	0	0	0	0	128	0	0	0	0	0	0	0	0	0	0	11	0	0	0	2	8	0	0	0	0	0	0	408	11	0	26	0	0	0
0	4	0	0	0	0	0	0	0	0	1	2	0	0	0	0	0	0	0	0	0	0	0	0	0	8	0	0	57	0	0	0	0	0	0	0	0	0	0	19	0	0	0	0	2166	0	1	0	0	0
0	268	3	0	0	0	92	0	0	0	0	0	36	1	0	0	0	0	0	0	1	0	20	0	0	0	0	0	24	0	0	0	0	0	0	0	0	0	5	0	0	0	0	9	0	0	1	0	0	0
0	3	0	0	0	1	2779	11954	0	0	13	6	1280	0	0	0	0	0	0	0	23	0	0	0	0	2	0	0	3	0	6	0	0	0	0	14	15	0	0	1	0	0	0	2	687	0	0	0	0	0
0	0	0	0	0	0	0	0	0	0	0	0	0	0	0	0	0	0	0	0	25	0	569	0	0	0	0	0	2583	0	1639	24	0	0	0	0	0	0	0	2	0	0	0	5395	2	0	0	0	0	0
0	14	0	0	0	0	4	0	0	0	0	0	78	0	0	0	0	0	0	0	5	0	22	0	0	0	0	0	77	0	0	2	0	0	0	0	0	0	0	0	1	0	0	264	0	0	0	0	0	0
0	1142	0	0	0	0	1	0	0	0	0	0	2	0	0	0	0	0	0	0	0	0	1	0	0	0	0	0	4	0	1	0	0	0	0	0	38	0	0	0	0	0	0	94	0	0	0	0	0	0
0	219	0	0	0	0	43	0	0	0	9	0	452	0	0	0	0	0	0	0	41	0	38	0	0	0	0	0	225	0	0	0	0	0	0	0	0	0	0	0	0	0	0	320	0	0	10	0	0	0
7	0	0	0	0	0	0	0	0	0	0	0	0	0	0	0	189	0	0	0	233	0	573	0	0	0	0	0	0	0	201	0	0	0	0	116	0	0	206	0	0	0	0	56	0	0	0	0	0	0
0	1289	19	0	0	0	230	0	0	0	2	0	125	0	0	0	0	0	0	0	1	0	0	0	0	0	0	0	0	0	0	0	0	0	0	0	0	0	0	3	0	0	0	172	0	0	28	0	0	0
0	674	0	0	2	0	14	0	0	0	12	0	16	0	0	0	0	0	0	0	0	0	2	0	0	0	0	0	1	1	0	0	0	0	0	0	0	0	0	0	0	0	0	81	31	0	14	0	0	0
0	0	0	0	0	0	10	0	0	0	0	0	0	0	0	0	0	0	0	0	0	0	0	0	2	0	0	0	0	0	0	0	0	0	0	0	0	0	0	0	0	0	0	3711	0	0	3550	0	0	0
0	549	0	0	0	0	0	0	0	0	0	0	0	1423	0	0	0	0	0	0	0	0	0	0	0	0	0	0	9	0	0	9	0	0	0	0	0	0	0	0	0	0	0	0	0	0	0	0	0	0
0	0	2	0	0	0	0	0	3	0	0	0	0	0	0	0	0	0	0	0	0	0	0	0	0	0	0	0	0	0	0	1	0	0	0	0	9	0	0	0	0	0	0	0	305	0	892	0	0	0
0	151	29	0	0	0	0	13	31	1	1	1001	0	165	0	0	0	0	0	34	0	0	0	0	37	643	0	0	203	4	0	363	0	0	0	0	1137	53	303	199	0	0	0	440	61	0	103	0	0	0
0	139	0	0	0	0	0	0	0	0	0	0	0	13	0	0	0	0	0	0	0	0	0	0	0	0	0	0	0	0	0	0	1	0	0	0	0	0	0	0	0	0	0	480	0	0	0	0	0	0
0	1878	0	0	0	0	0	0	0	0	0	0	0	0	0	0	0	0	0	0	0	0	12	0	0	0	0	0	0	0	2	0	0	0	0	0	0	0	0	0	0	0	0	40	2098	0	0	0	0	0
0	524	0	0	6	0	96	0	0	0	0	0	73	0	0	0	2	0	0	0	14	0	217	0	0	0	0	0	0	0	0	6	0	0	0	0	0	0	0	0	0	0	0	0	0	0	7	0	0	0
19	0	0	0	0	0	0	0	0	0	0	0	0	0	0	0	19	0	0	0	27	0	479	0	0	0	0	0	5008	0	131	1	0	0	0	0	0	0	0	15	0	0	0	177	12	0	0	0	0	0
0	5	0	0	0	0	0	0	12	0	0	73	0	0	0	0	0	0	0	0	6	0	0	0	0	32	0	0	133	0	0	4	0	0	0	0	48	0	1	0	0	0	0	5	2718	0	0	0	0	0
0	0	0	0	0	0	0	0	0	0	0	0	0	223	520	0	0	0	14	12	0	0	0	143	0	0	0	0	0	0	0	0	0	4	0	0	0	0	0	0	0	0	0	0	0	0	0	0	0	0
0	0	0	0	0	0	195	1064	0	0	5	2	56	0	0	0	0	0	0	0	35	0	0	0	0	0	0	0	0	0	0	0	0	0	0	22	0	0	0	0	0	0	0	1	382	0	0	0	0	0
5	17	0	0	0	0	0	1	0	0	3366	0	404	0	0	0	4	0	0	0	34	0	0	0	0	0	0	0	0	0	0	0	0	0	0	3	19	0	0	0	0	0	0	296	367	0	18	0	0	0
0	191	0	0	0	0	0	0	1	0	0	0	3	0	0	0	0	0	0	0	0	0	0	0	0	0	0	0	0	0	1	10	0	0	0	0	15	0	0	0	0	0	0	0	119	0	0	0	0	0
0	461	0	0	0	0	25	86	0	0	0	0	0	0	0	0	0	0	0	0	0	0	2	0	0	0	0	0	0	0	0	0	0	0	0	0	0	0	12	0	0	0	0	0	29	0	0	0	0	0
0	8	0	0	0	0	0	0	0	0	16	0	0	0	0	0	0	0	0	1	1	0	0	0	0	91	0	0	195	0	0	0	9	0	0	0	17	0	0	37	0	0	0	0	9709	0	1	0	0	0
0	0	44	0	0	0	58	0	5	0	0	0	1	0	0	1	0	0	0	16	131	0	0	0	0	0	0	0	0	0	0	0	25	0	0	0	2	0	11	21	0	0	0	3	260	0	276	0	0	0
0	0	0	0	0	0	0	0	0	0	0	0	0	47	4	0	0	0	83	0	0	0	0	0	0	0	0	0	0	9	0	0	0	0	0	0	0	0	0	0	0	0	0	0	0	0	0	0	0	0
0	0	21	0	1	0	28	0	0	17	851	9	63	0	0	0	0	0	0	0	3	0	0	1	0	23	0	0	5	0	0	1	0	0	0	1	1	0	0	22	0	0	0	2	92	0	0	0	0	0
0	657	2	0	0	0	4	695	0	134	0	0	136	0	0	0	0	0	0	0	15	0	0	0	0	5	0	0	5	0	0	0	0	0	0	6	14	0	3	19	0	0	0	41	50	0	19	0	0	0
0	167	0	0	0	0	189	0	0	0	0	0	19	3	0	0	0	0	0	0	1	0	1	0	0	0	0	0	0	0	0	0	0	0	0	0	0	0	1	0	0	0	0	145	0	0	0	0	0	0
0	0	0	0	0	0	240	0	0	0	0	0	0	0	0	0	0	0	0	0	0	0	0	0	0	0	0	0	0	0	0	0	0	0	0	0	0	0	0	0	0	0	0	0	35	0	118	0	1380	0
0	668	0	0	0	0	0	0	0	0	0	0	0	572	0	0	0	0	0	116	0	0	0	0	0	0	0	0	0	0	0	0	0	0	0	0	0	0	0	0	0	0	0	313	0	0	0	0	0	0
1	0	9	0	0	0	2	0	0	0	1	0	1406	0	0	0	5	0	0	0	47	0	0	0	0	0	0	0	124	0	0	0	0	0	0	0	0	0	0	0	0	0	0	35	156	0	11	0	0	0
0	0	0	0	0	0	0	0	0	0	0	0	0	0	0	0	0	0	0	0	0	0	0	0	0	0	0	0	0	0	0	0	0	0	0	0	213	0	0	0	0	0	0	0	0	0	0	0	0	0
0	0	0	0	0	0	0	0	0	0	0	0	0	0	0	0	0	522	0	0	0	0	0	0	0	0	0	0	0	0	0	0	0	0	0	0	30	0	0	0	0	0	0	0	0	0	0	0	0	0
0	2675	0	0	0	0	0	0	0	0	0	0	28	62	0	0	0	0	0	615	0	0	0	0	7	0	0	0	0	0	0	0	8	0	0	1	61	0	0	0	0	0	0	562	0	0	188	0	0	0
0	22	0	14	0	1	0	0	0	0	0	0	17	8	0	0	0	9	0	0	0	2	0	0	0	0	0	0	1504	0	0	326	0	2	0	0	0	0	0	0	0	0	0	363	36	39	0	0	0	0
0	2036	0	0	0	0	0	0	0	0	0	0	3	3	0	0	0	0	0	2	0	0	0	0	0	0	0	0	2	0	1	0	0	0	0	0	0	0	0	0	0	0	0	140	0	0	0	0	0	0
0	56	0	0	0	0	3	0	0	0	0	0	272	0	0	0	0	0	0	0	0	0	148	0	0	0	0	0	0	0	0	4	0	0	0	0	0	0	1	0	0	0	0	812	0	0	1	0	0	0
0	0	8	0	0	0	0	1023	0	280	0	0	0	0	0	0	0	0	0	0	9	0	1	5	0	0	0	0	0	0	0	1	0	0	0	0	1083	0	0	0	0	0	0	0	0	0	0	0	0	0
0	39	1	0	5	0	210	0	0	0	0	0	9	0	0	0	2	0	0	0	0	0	6	0	0	0	0	0	103	0	0	0	0	0	0	0	0	0	0	0	0	0	0	48	40	0	64	0	0	0
0	7354	13	0	0	0	123	0	0	0	2	0	106	0	0	0	0	0	0	0	0	0	144	90	0	0	0	0	80	0	0	21	0	0	0	0	0	0	0	0	0	0	0	322	0	0	155	0	0	0
0	0	0	0	0	0	0	0	0	0	17	0	0	0	0	0	0	0	0	0	4	0	0	0	0	0	0	0	0	0	0	0	0	0	3	0	0	0	0	0	0	0	54	159	0	0	245	0	0	0
2	0	28	7	0	0	0	1486	0	4	0	0	0	0	0	0	0	0	0	0	20	0	63	20	0	0	0	0	9	4	0	0	0	0	0	0	0	0	0	0	0	0	0	0	0	0	0	0	0	0
0	1347	0	0	0	0	66	0	0	0	31	0	15	0	0	0	0	0	0	0	0	0	21	0	0	0	0	0	0	0	0	0	0	0	0	4	0	0	0	4	0	0	0	715	17	0	324	0	0	0
0	1	0	0	0	0	0	0	19	0	13	25	3	0	0	0	0	0	0	0	0	0	0	0	0	149	0	0	140	0	0	0	6	0	0	0	0	0	0	21	0	0	0	0	6399	0	0	0	0	0
0	13151	0	0	0	0	0	7	0	0	0	0	0	4	0	0	0	0	0	0	0	0	0	0	0	1	0	0	3	0	0	0	1	0	0	0	3	0	0	19	0	0	0	0	4672	0	51	0	0	0
29	15	3	0	0	0	0	4	0	315	0	10	0	65	46	0	1	0	0	0	1100	0	0	0	47	0	19	0	1	0	0	8	0	0	0	0	14	0	4	2	54	0	0	37	11	0	9	0	0	1
0	0	0	0	0	0	0	0	0	0	0	0	0	2	0	0	3	0	0	0	87	0	42	0	0	0	0	0	1327	0	117	0	1	0	0	0	0	0	0	19	0	0	0	1053	0	0	0	2	0	0
0	466	0	0	0	0	22	0	0	0	0	0	26	0	0	0	0	0	0	0	0	0	141	0	0	0	0	0	61	0	0	0	0	0	0	1	0	0	0	0	0	0	0	2	10	0	0	0	0	0
0	0	0	0	0	0	0	0	0	0	0	0	0	0	0	0	0	478	0	0	0	0	0	0	0	0	0	0	0	0	0	0	0	0	0	0	0	0	0	0	0	0	0	0	0	0	0	0	0	0
0	0	0	0	0	0	0	0	0	0	0	0	0	0	0	0	43	0	0	0	6	0	383	0	0	0	0	0	42	0	21	0	0	0	0	0	0	0	0	0	0	0	0	2646	0	0	0	0	0	0
0	40	5	0	0	0	0	0	0	0	0	0	5	9	0	0	0	0	0	25	0	0	0	0	0	0	0	0	0	0	0	0	0	0	0	1	38	0	0	0	0	0	0	47	0	0	6	0	0	0
0	204	0	0	0	0	0	0	0	0	0	0	0	1716	0	0	0	0	0	0	0	0	0	0	0	0	0	0	0	0	0	582	0	0	0	0	0	0	0	0	0	0	0	363	0	0	0	0	0	0
[truncated: 371 more rows]
[truncated: 7 more columns]
